# Supplementary material for: Identification of QTLs Containing Resistance Genes for Sclerotinia Stem Rot in Brassica napus Using Comparative Transcriptomic Studies
Source: Front Plant Sci. 2020 Jun 10;11:776. doi: 10.3389/fpls.2020.00776 (PMC7325899; doi:10.3389/fpls.2020.00776)
Supplement: Supplementary file 1 [file Data_Sheet_1.zip]

Archive with 5 entries (5 files):
- Data Sheet 4.xlsx
- Data Sheet 5.xlsx
- Data Sheet 2.XLSX
- Data Sheet 1.xlsx
- Data Sheet 3.xlsx
