# Supplementary material for: Identification of QTLs Containing Resistance Genes for Sclerotinia Stem Rot in Brassica napus Using Comparative Transcriptomic Studies
Source: Front Plant Sci. 2020 Jun 10;11:776. doi: 10.3389/fpls.2020.00776 (PMC7325899; doi:10.3389/fpls.2020.00776)
Supplement: Supplementary file 1 [file Data_Sheet_1.zip › Data Sheet 4.xlsx]

## Sheet: Sheet1
	qPCR validation details with markers information
qPCR= relative expression
RNA= RNA seq FPKM value of genes
				R24		R48		R96
Genes name	F-Primer	R-primer	description	qPCR 24hpi	RNA 24hpi	qPCR 48hpi	RNA 48hpi	qPCR 96hpi	RNA 96hpi			qPCR 24hpi	RNA 24hpi	qPCR 48hpi	RNA 48hpi	qPCR 96hpi	RNA 96hpi
BnaA02g30100D	AGA CTG GCC TTC TAG GCT GAA GAT T	ATC AAT GGG ATT CAT CAG CCT AGC T	BAK1-interacting receptor-like kinase 1 (BIR1)	0.297769	8.75	0.122836	6.9	0.159878	9.48		qPCR 24hpi	1
BnaA02g32460D	CTA ATA TCC ACT GGT TTC CGT CTT	AAA GAA ACC GAA ACG GGC A	DOWNY MILDEW RESISTANT 6 (DMR6)	1.71287	49.97	0.372017	20.63	0.129649	4.79		RNA 24hpi	0.994853	1
BnaA09g31620D	GCG CAA ACT CGT GTC AGA CTT G	CTT GTA CTG AAG CGA GAC TCT AGC A	HOPZ-ACTIVATED RESISTANCE 1 (ZAR1)	0.0842024	3.77	0.0701007	3.32	0.0674769	3.13		qPCR 48hpi	0.919701	0.920662	1
BnaA09g40060D	CGA CAT CAC CAA TAA CAC AAA GAT C	TAT ACT TGA AAG CTC ACT TGT CCC	multidrug resistance-associated protein 10 (MRP10)	0.400598	10.85	0.596043	21.68	0.489756	34.86		RNA 48hpi	0.924126	0.926293	0.999666	1
BnaA09g34470D	GAT CCA GAT CTC TCT ACT ACC GCA	GGT CCC CTT CTC CAA AGA CCT A	tryptophan synthase alpha chain (TSA1)	3.96928	116.6	31.6626	772.594	14.971	626.78		qPCR 96hpi	0.918563	0.918659	0.995518	0.994255	1
BnaC03g05930D	GCT TAA GAG ACC TGA TGC TGC T	CCA TTC TCT TGG AAG GGC TTC TAA	KEEP ON GOING (KEG)	0.0348846	9.79	0.0558999	6.69	0.0398094	5.91		RNA 96hpi	0.91592	0.917024	0.999225	0.998904	0.996559	1
BnaC02g07560D	CGT TCC GAA ACT GTT CAA AGC AA	CCT TCC AAG TAA CGC TGG TG	constitutive shade-avoidance1 (CSA1)	0.187249	1.07	0.112057	0.76	0.107915	0.245
BnaC02g47820D	GCA GCC TCA AAT GGT CCT GG	GGT GGC GCA GGA GAA ACT T	PR5-like receptor kinase (PR5K)	0.273623	4.07	0.651233	6	0.300509	16.58
BnaA09g38940D	GGT GGG ATC TTA TGA GAA GGT TGG T	AGC AGG AAG CAA AAG CGG G	PBF1	0.74078	20.99	1.17976	23.18	1.98477	37.14
