# Supplementary material for: Identification of QTLs Containing Resistance Genes for Sclerotinia Stem Rot in Brassica napus Using Comparative Transcriptomic Studies
Source: Front Plant Sci. 2020 Jun 10;11:776. doi: 10.3389/fpls.2020.00776 (PMC7325899; doi:10.3389/fpls.2020.00776)
Supplement: Supplementary file 1 [file Data_Sheet_1.zip › Data Sheet 5.xlsx]

## Sheet: SRA9a
All the DEGs within QTL region
Position 21849699-28638676					highlighted are selected genes
	R24 vs S24
gene_id	R24_1	R24_2	R24_3	S24_1	S24_2	S24_3	R24	S24	log2FoldChange	pvalue	padj	gene_name	gene_chr	gene_start	gene_end	gene_strand	gene_length	gene_biotype	gene_description	tf_family	description	detail description
BnaA09g33440D	122.676	16.4759	7.68357	0	0	0	48.945	0	8.05375	0.000181707	0.00187469	BnaA09g33440D	chrA09	24653300	24654775	-	1476	-	PF00201:UDP-glucoronosyl and UDP-glucosyl transferase	UDPGT	UDP-glucosyl transferase 73C7	UDP-glucosyl transferase 73C7 (UGT73C7); CONTAINS InterPro DOMAIN/s: UDP-glucuronosyl/UDP-glucosyltransferase (InterPro:IPR002213); BEST Arabidopsis thaliana protein match is: UDP-Glycosyltransferase superfamily protein (TAIR:AT2G36770.1); Has 7083 Blast hits to 7007 proteins in 427 species: Archae - 0; Bacteria - 435; Metazoa - 1539; Fungi - 21; Plants - 4999; Viruses - 33; Other Eukaryotes - 56…
BnaA09g31510D	49.6785	17.4451	20.1694	0	1.03277	0	29.0977	0.344257	6.34063	4.81804e-06	7.43046e-05	BnaA09g31510D	chrA09	23534459	23536608	+	507	-	PF13193:AMP-binding enzyme C-terminal domain|PF01217:Clathrin adaptor complex small chain	-	AMP-dependent synthetase and ligase family protein	AMP-dependent synthetase and ligase family protein; FUNCTIONS IN: catalytic activity, AMP binding; INVOLVED IN: response to cadmium ion; LOCATED IN: apoplast, chloroplast; EXPRESSED IN: 26 plant structures; EXPRESSED DURING: 15 growth stages; CONTAINS InterPro DOMAIN/s: AMP-binding, conserved site (InterPro:IPR020845), AMP-dependent synthetase/ligase (InterPro:IPR000873); BEST Arabidopsis thalian…
BnaA09g40230D	13.18	7.75336	20.1694	0	0	0.952456	13.7009	0.317485	5.25569	0.000574416	0.00508297	BnaA09g40230D	chrA09	28302878	28303578	+	432	-	-	-	0	unknown protein; FUNCTIONS IN: molecular_function unknown; INVOLVED IN: biological_process unknown; EXPRESSED IN: 25 plant structures; EXPRESSED DURING: 14 growth stages; CONTAINS InterPro DOMAIN/s: Protein of unknown function DUF926 (InterPro:IPR009269); Has 30201 Blast hits to 17322 proteins in 780 species: Archae - 12; Bacteria - 1396; Metazoa - 17338; Fungi - 3422; Plants - 5037; Viruses - 0;…
BnaA09g40260D	104.426	77.5336	60.5081	2.04031	4.13108	3.80983	80.8227	3.32707	4.59931	1.02155e-13	5.0953e-12	BnaA09g40260D	chrA09	28308062	28311837	-	1257	-	PF03462:PCRF domain|PF00472:RF-1 domain	-	Peptide chain release factor 1	ALBINO AND PALE GREEN (APG3); FUNCTIONS IN: translation release factor activity, codon specific, translation release factor activity; INVOLVED IN: translational termination, chloroplast organization; LOCATED IN: chloroplast, cytoplasm; EXPRESSED IN: 20 plant structures; EXPRESSED DURING: 13 growth stages; CONTAINS InterPro DOMAIN/s: Peptide chain release factor 1 (InterPro:IPR004373), Class I pep…
BnaA09g35660D	468.398	55.2427	81.6379	2.04031	11.3605	24.7639	201.759	12.7216	3.9849	0.00107565	0.00871846	BnaA09g35660D	chrA09	26008204	26010457	+	1305	-	PF01490:Transmembrane amino acid transporter protein	Aa_trans	Transmembrane amino acid transporter family protein	Transmembrane amino acid transporter family protein; CONTAINS InterPro DOMAIN/s: Amino acid transporter, transmembrane (InterPro:IPR013057); BEST Arabidopsis thaliana protein match is: Transmembrane amino acid transporter family protein (TAIR:AT2G40420.1); Has 4348 Blast hits to 4307 proteins in 431 species: Archae - 11; Bacteria - 411; Metazoa - 1511; Fungi - 660; Plants - 875; Viruses - 3; Othe…
BnaA09g40810D	287.933	157.975	114.293	13.262	17.5571	26.6688	186.734	19.1626	3.27914	1.95228e-15	1.21578e-13	BnaA09g40810D	chrA09	28608008	28609766	+	1143	-	PF00481:Protein phosphatase 2C	PP2C	DNA-binding protein phosphatase 1	DNA-binding protein phosphatase 1 (DBP1); FUNCTIONS IN: protein serine/threonine phosphatase activity, catalytic activity; INVOLVED IN: regulation of defense response to virus; LOCATED IN: protein serine/threonine phosphatase complex; EXPRESSED IN: 25 plant structures; EXPRESSED DURING: 15 growth stages; CONTAINS InterPro DOMAIN/s: Protein phosphatase 2C, manganese/magnesium aspartate binding sit…
BnaA09g29540D	7980	1607.85	1900.72	323.388	482.304	429.558	3829.52	411.75	3.2173	1.58558e-05	0.000218009	BnaA09g29540D	chrA09	22127099	22128157	+	684	-	PF13417:Glutathione S-transferase, N-terminal domain	-	glutathione S-transferase tau 13	glutathione S-transferase tau 13 (GSTU13); FUNCTIONS IN: glutathione transferase activity; INVOLVED IN: response to cadmium ion, toxin catabolic process; LOCATED IN: cytoplasm; EXPRESSED IN: 23 plant structures; EXPRESSED DURING: 13 growth stages; CONTAINS InterPro DOMAIN/s: Thioredoxin fold (InterPro:IPR012335), Glutathione S-transferase, C-terminal (InterPro:IPR004046), Glutathione S-transferas…
BnaA09g35490D	338.625	75.5952	106.61	27.5441	32.0159	11.4295	173.61	23.6632	2.87827	2.17203e-08	5.18802e-07	BnaA09g35490D	chrA09	25866180	25868594	-	2376	-	PF13540:Regulator of chromosome condensation (RCC1) repeat|PF00069:Protein kinase domain	Pkinase	CRINKLY4 related 3	CRINKLY4 related 3 (CCR3); FUNCTIONS IN: kinase activity; INVOLVED IN: protein amino acid phosphorylation; LOCATED IN: endomembrane system; EXPRESSED IN: 23 plant structures; EXPRESSED DURING: 10 growth stages; CONTAINS InterPro DOMAIN/s: Protein kinase, ATP binding site (InterPro:IPR017441), Regulator of chromosome condensation/beta-lactamase-inhibitor protein II (InterPro:IPR009091), Protein ki…
BnaA09g31610D	484.619	111.455	116.214	35.7054	41.3108	28.5737	237.429	35.1966	2.75447	6.14504e-09	1.61776e-07	BnaA09g31610D	chrA09	23587885	23589501	+	1587	-	PF00004:ATPase family associated with various cellular activities (AAA)|PF14363:Domain associated at C-terminal with AAA	AAA	cytochrome BC1 synthesis	cytochrome BC1 synthesis (BCS1); FUNCTIONS IN: nucleoside-triphosphatase activity, ATPase activity, nucleotide binding, ATP binding; LOCATED IN: mitochondrion; EXPRESSED IN: 24 plant structures; EXPRESSED DURING: 13 growth stages; CONTAINS InterPro DOMAIN/s: ATPase, AAA-type, core (InterPro:IPR003959), ATPase, AAA+ type, core (InterPro:IPR003593), ATPase, AAA-type, conserved site (InterPro:IPR003…
BnaA09g37510D	21.2908	16.4759	19.2089	3.06046	3.09831	2.85737	18.9919	3.00538	2.66032	0.00175714	0.0131588	BnaA09g37510D	chrA09	26976174	26977760	-	525	-	PF01190:Pollen proteins Ole e I like	-	Pollen Ole e 1 allergen and extensin family protein	Pollen Ole e 1 allergen and extensin family protein; FUNCTIONS IN: molecular_function unknown; INVOLVED IN: biological_process unknown; LOCATED IN: extracellular space, endomembrane system; EXPRESSED IN: 11 plant structures; EXPRESSED DURING: L mature pollen stage, M germinated pollen stage, 4 anthesis, C globular stage, petal differentiation and expansion stage; CONTAINS InterPro DOMAIN/s: Polle…
BnaA09g37590D	317.334	148.283	120.056	40.8061	26.852	28.5737	195.224	32.0773	2.60537	2.84848e-11	1.04779e-09	BnaA09g37590D	chrA09	27062487	27067886	-	3495	-	PF00664:ABC transporter transmembrane region|PF00005:ABC transporter	ABC_membrane	multidrug resistance-associated protein 14	multidrug resistance-associated protein 14 (MRP14); FUNCTIONS IN: ATPase activity, coupled to transmembrane movement of substances; INVOLVED IN: transport, transmembrane transport; LOCATED IN: plasma membrane; EXPRESSED IN: 17 plant structures; EXPRESSED DURING: 9 growth stages; CONTAINS InterPro DOMAIN/s: ATPase, AAA+ type, core (InterPro:IPR003593), ABC transporter-like (InterPro:IPR003439), AB…
BnaA09g40370D	237.24	198.68	227.626	23.4635	54.7369	55.2425	221.182	44.4809	2.31206	2.92499e-13	1.38642e-11	BnaA09g40370D	chrA09	28420176	28420936	-	549	-	-	-	0	unknown protein; Has 30201 Blast hits to 17322 proteins in 780 species: Archae - 12; Bacteria - 1396; Metazoa - 17338; Fungi - 3422; Plants - 5037; Viruses - 0; Other Eukaryotes - 2996 (source: NCBI BLink).
BnaA09g34080D	390.331	125.992	113.333	32.6449	68.1629	41.9081	209.885	47.572	2.1416	1.25392e-06	2.17417e-05	BnaA09g34080D	chrA09	25051653	25054260	-	951	-	PF08241:Methyltransferase domain	Methyltransf_11	S-adenosyl-L-methionine-dependent methyltransferases superfamily protein	S-adenosyl-L-methionine-dependent methyltransferases superfamily protein; FUNCTIONS IN: methyltransferase activity; INVOLVED IN: metabolic process; LOCATED IN: cellular_component unknown; EXPRESSED IN: 17 plant structures; EXPRESSED DURING: 9 growth stages; CONTAINS InterPro DOMAIN/s: Methyltransferase type 11 (InterPro:IPR013216); BEST Arabidopsis thaliana protein match is: S-adenosyl-L-methioni…
BnaA09g34470D	3962.12	836.394	1026.72	431.525	498.828	396.222	1941.74	442.192	2.1346	0.00251431	0.0177337	BnaA09g34470D	chrA09	25255327	25257273	-	936	-	PF00290:Tryptophan synthase alpha chain	-	tryptophan synthase alpha chain	tryptophan synthase alpha chain (TSA1); FUNCTIONS IN: tryptophan synthase activity; INVOLVED IN: tryptophan biosynthetic process, defense response to bacterium, defense response by callose deposition in cell wall; LOCATED IN: chloroplast, chloroplast stroma; EXPRESSED IN: 23 plant structures; EXPRESSED DURING: 13 growth stages; CONTAINS InterPro DOMAIN/s: Tryptophan synthase, alpha chain, active …
BnaA09g40670D	873.937	393.483	506.155	139.761	158.014	142.868	591.192	146.881	2.00877	5.07037e-14	2.62534e-12	BnaA09g40670D	chrA09	28556032	28558639	+	969	-	PF05608:Protein of unknown function (DUF778)	-	Protein of unknown function (DUF778)	REVERSION-TO-ETHYLENE SENSITIVITY1 (RTE1); CONTAINS InterPro DOMAIN/s: Protein of unknown function DUF778 (InterPro:IPR008496); BEST Arabidopsis thaliana protein match is: RTE1-homolog (TAIR:AT3G51040.3); Has 292 Blast hits to 292 proteins in 110 species: Archae - 0; Bacteria - 0; Metazoa - 126; Fungi - 0; Plants - 94; Viruses - 0; Other Eukaryotes - 72 (source: NCBI BLink).
BnaA09g40520D	188.576	172.512	143.106	28.5643	53.7041	48.5753	168.065	43.6145	1.94516	6.79521e-10	2.06946e-08	BnaA09g40520D	chrA09	28495133	28497731	+	1119	-	PF13639:Ring finger domain|PF04757:Pex2 / Pex12 amino terminal region	-	peroxin 10	peroxin 10 (PEX10); FUNCTIONS IN: zinc ion binding; INVOLVED IN: in 6 processes; LOCATED IN: cytosol, peroxisome; EXPRESSED IN: 18 plant structures; EXPRESSED DURING: 8 growth stages; CONTAINS InterPro DOMAIN/s: Zinc finger, RING-type, conserved site (InterPro:IPR017907), Zinc finger, RING-type (InterPro:IPR001841), Pex, N-terminal (InterPro:IPR006845), Zinc finger, C3HC4 RING-type (InterPro:IPR0…
BnaA09g36760D	766.469	258.768	309.264	75.4913	112.572	160.013	444.834	116.025	1.93731	9.46747e-08	2.04917e-06	BnaA09g36760D	chrA09	26560570	26561050	+	282	-	-	-	0	unknown protein; Has 65 Blast hits to 65 proteins in 11 species: Archae - 0; Bacteria - 0; Metazoa - 0; Fungi - 0; Plants - 65; Viruses - 0; Other Eukaryotes - 0 (source: NCBI BLink).
BnaA09g40720D	16.2216	48.4585	37.4574	8.16122	11.3605	7.61965	34.0458	9.04712	1.91549	0.00282644	0.0195415	BnaA09g40720D	chrA09	28575639	28578322	-	1470	-	PF01650:Peptidase C13 family	-	alpha-vacuolar processing enzyme	alpha-vacuolar processing enzyme (ALPHA-VPE); FUNCTIONS IN: cysteine-type endopeptidase activity; INVOLVED IN: proteolysis, vacuolar protein processing; LOCATED IN: endomembrane system; EXPRESSED IN: 9 plant structures; EXPRESSED DURING: 4 anthesis, petal differentiation and expansion stage; CONTAINS InterPro DOMAIN/s: Peptidase C13, legumain (InterPro:IPR001096); BEST Arabidopsis thaliana protei…
BnaA09g40780D	33.457	38.7668	23.0507	8.16122	7.2294	12.3819	31.7582	9.25752	1.77376	0.00362477	0.024035	BnaA09g40780D	chrA09	28599369	28600702	+	903	-	PF04570:zinc-finger of the FCS-type, C2-C2	-	Protein of unknown function (DUF581)	Protein of unknown function (DUF581); CONTAINS InterPro DOMAIN/s: Protein of unknown function DUF581 (InterPro:IPR007650); BEST Arabidopsis thaliana protein match is: Protein of unknown function (DUF581) (TAIR:AT5G11460.1); Has 35333 Blast hits to 34131 proteins in 2444 species: Archae - 798; Bacteria - 22429; Metazoa - 974; Fungi - 991; Plants - 531; Viruses - 0; Other Eukaryotes - 9610 (source:…
BnaA09g35160D	164.243	115.331	102.768	37.7457	49.573	37.1458	127.447	41.4882	1.61962	1.25008e-06	2.17091e-05	BnaA09g35160D	chrA09	25634626	25637532	+	1887	-	PF03715:Noc2p family	-	Noc2p family	REBELOTE (RBL); INVOLVED IN: floral meristem determinacy; LOCATED IN: nucleus; EXPRESSED IN: 23 plant structures; EXPRESSED DURING: 13 growth stages; CONTAINS InterPro DOMAIN/s: Uncharacterised protein family UPF0120 (InterPro:IPR005343); BEST Arabidopsis thaliana protein match is: Noc2p family (TAIR:AT2G18220.1); Has 382 Blast hits to 364 proteins in 176 species: Archae - 0; Bacteria - 0; Metazo…
BnaA09g34030D	323.417	132.776	157.513	63.2495	57.8352	80.0063	204.569	67.0303	1.60775	3.89343e-06	6.13481e-05	BnaA09g34030D	chrA09	25033542	25036140	+	918	-	PF00153:Mitochondrial carrier protein	Mito_carr	plant uncoupling mitochondrial protein 1	plant uncoupling mitochondrial protein 1 (PUMP1); FUNCTIONS IN: oxidative phosphorylation uncoupler activity, binding; INVOLVED IN: transport, photosynthesis, photorespiration; LOCATED IN: mitochondrion, mitochondrial inner membrane, plasma membrane, chloroplast; EXPRESSED IN: 26 plant structures; EXPRESSED DURING: 15 growth stages; CONTAINS InterPro DOMAIN/s: Mitochondrial substrate carrier (Int…
BnaA09g29560D	385.262	192.865	200.733	92.8339	69.1957	97.1505	259.62	86.3934	1.58588	2.52563e-07	5.03189e-06	BnaA09g29560D	chrA09	22143053	22144269	+	366	-	-	-	0	0
BnaA09g30920D	557.616	233.57	277.569	97.9347	139.424	119.057	356.252	118.805	1.58386	3.08407e-07	6.04831e-06	BnaA09g30920D	chrA09	23032872	23034105	-	912	-	PF07816:Protein of unknown function (DUF1645)	-	Protein of unknown function (DUF1645)	Protein of unknown function (DUF1645); CONTAINS InterPro DOMAIN/s: Protein of unknown function DUF1645 (InterPro:IPR012442); BEST Arabidopsis thaliana protein match is: Protein of unknown function (DUF1645) (TAIR:AT1G70420.1); Has 288 Blast hits to 282 proteins in 52 species: Archae - 0; Bacteria - 6; Metazoa - 16; Fungi - 11; Plants - 191; Viruses - 0; Other Eukaryotes - 64 (source: NCBI BLink).
BnaA09g35840D	253.462	216.125	266.044	98.9548	67.1301	87.626	245.21	84.5703	1.53517	6.32031e-10	1.93683e-08	BnaA09g35840D	chrA09	26088071	26089864	-	831	-	PF03106:WRKY DNA -binding domain	WRKY	WRKY DNA-binding protein 70	WRKY DNA-binding protein 70 (WRKY70); CONTAINS InterPro DOMAIN/s: DNA-binding WRKY (InterPro:IPR003657); BEST Arabidopsis thaliana protein match is: WRKY DNA-binding protein 54 (TAIR:AT2G40750.1); Has 3203 Blast hits to 2772 proteins in 182 species: Archae - 0; Bacteria - 0; Metazoa - 0; Fungi - 0; Plants - 3190; Viruses - 0; Other Eukaryotes - 13 (source: NCBI BLink).
BnaA09g35450D	250.42	113.393	104.689	46.927	61.9663	57.1474	156.167	55.3469	1.49546	5.17117e-05	0.000621299	BnaA09g35450D	chrA09	25846824	25849074	+	636	-	-	-	Alpha/beta hydrolase related protein	Alpha/beta hydrolase related protein; BEST Arabidopsis thaliana protein match is: Alpha/beta hydrolase related protein (TAIR:AT2G40095.1); Has 87 Blast hits to 87 proteins in 13 species: Archae - 0; Bacteria - 0; Metazoa - 0; Fungi - 0; Plants - 87; Viruses - 0; Other Eukaryotes - 0 (source: NCBI BLink).
BnaA09g29730D	158.16	142.468	99.8864	31.6247	56.8024	54.29	133.505	47.5724	1.4874	1.2517e-05	0.000176665	BnaA09g29730D	chrA09	22235375	22237686	-	2109	-	PF02181:Formin Homology 2 Domain	FH2	formin homologue 4	formin homologue 4 (FH4); FUNCTIONS IN: actin binding, protein binding; INVOLVED IN: actin filament polymerization; LOCATED IN: cell-cell junction, plasma membrane; EXPRESSED IN: 19 plant structures; EXPRESSED DURING: 13 growth stages; CONTAINS InterPro DOMAIN/s: Actin-binding FH2/DRF autoregulatory (InterPro:IPR003104), Actin-binding FH2 (InterPro:IPR015425); BEST Arabidopsis thaliana protein ma…
BnaA09g35790D	182.493	101.763	83.5588	69.3704	11.3605	50.4802	122.605	43.737	1.48533	0.00266751	0.0186101	BnaA09g35790D	chrA09	26070860	26073594	-	417	-	PF01283:Ribosomal protein S26e	-	Ribosomal protein S26e family protein	Ribosomal protein S26e family protein; FUNCTIONS IN: structural constituent of ribosome; INVOLVED IN: translation, ribosome biogenesis; LOCATED IN: cytosolic small ribosomal subunit, ribosome, chloroplast; CONTAINS InterPro DOMAIN/s: Ribosomal protein S26e (InterPro:IPR000892); BEST Arabidopsis thaliana protein match is: Ribosomal protein S26e family protein (TAIR:AT2G40590.1); Has 766 Blast hits…
BnaA09g29520D	1352.47	517.537	622.369	319.308	322.225	272.403	830.793	304.645	1.44726	3.96742e-07	7.61244e-06	BnaA09g29520D	chrA09	22102587	22106808	-	1578	-	PF04601:Domain of unknown function (DUF569)	-	Actin cross-linking protein	Actin cross-linking protein; FUNCTIONS IN: molecular_function unknown; INVOLVED IN: biological_process unknown; LOCATED IN: vacuole; EXPRESSED IN: 23 plant structures; EXPRESSED DURING: 13 growth stages; CONTAINS InterPro DOMAIN/s: Protein of unknown function DUF569 (InterPro:IPR007679), Actin cross-linking (InterPro:IPR008999); BEST Arabidopsis thaliana protein match is: Protein of unknown funct…
BnaA09g29750D	795.871	386.699	486.946	208.111	241.668	169.537	556.505	206.439	1.43097	3.54084e-08	8.15567e-07	BnaA09g29750D	chrA09	22248515	22249824	+	1155	-	PF00413:Matrixin|PF01471:Putative peptidoglycan binding domain	PG_binding_1	Matrixin family protein	Matrixin family protein; FUNCTIONS IN: metallopeptidase activity, metalloendopeptidase activity, zinc ion binding; INVOLVED IN: proteolysis, metabolic process; LOCATED IN: anchored to membrane; EXPRESSED IN: 13 plant structures; EXPRESSED DURING: 7 growth stages; CONTAINS InterPro DOMAIN/s: Peptidase M10, metallopeptidase (InterPro:IPR001818), Peptidoglycan binding-like (InterPro:IPR002477), Pept…
BnaA09g34250D	345.722	131.807	125.818	92.8339	73.3267	60.0047	201.116	75.3885	1.41556	0.000196566	0.00200757	BnaA09g34250D	chrA09	25130490	25134136	+	1248	-	PF00847:AP2 domain	AP2	Integrase-type DNA-binding superfamily protein	WRINKLED 1 (WRI1); CONTAINS InterPro DOMAIN/s: DNA-binding, integrase-type (InterPro:IPR016177), Pathogenesis-related transcriptional factor/ERF, DNA-binding (InterPro:IPR001471); BEST Arabidopsis thaliana protein match is: Integrase-type DNA-binding superfamily protein (TAIR:AT1G79700.2); Has 9494 Blast hits to 5549 proteins in 332 species: Archae - 18; Bacteria - 68; Metazoa - 1307; Fungi - 140…
BnaA09g33180D	89.2186	100.794	76.8357	23.4635	50.6058	30.4786	88.9493	34.8493	1.35346	0.000474737	0.00431171	BnaA09g33180D	chrA09	24483177	24483386	-	210	-	-	-	protein binding	LITTLE ZIPPER 3 (ZPR3); Has 90 Blast hits to 90 proteins in 11 species: Archae - 0; Bacteria - 0; Metazoa - 0; Fungi - 0; Plants - 90; Viruses - 0; Other Eukaryotes - 0 (source: NCBI BLink).
BnaA09g35210D	220.005	231.632	186.327	98.9548	81.5889	70.4818	212.654	83.6752	1.3467	1.06046e-07	2.27601e-06	BnaA09g35210D	chrA09	25676660	25679601	+	1431	-	PF00415:Regulator of chromosome condensation (RCC1) repeat	-	Regulator of chromosome condensation (RCC1) family protein	Regulator of chromosome condensation (RCC1) family protein; CONTAINS InterPro DOMAIN/s: Regulator of chromosome condensation/beta-lactamase-inhibitor protein II (InterPro:IPR009091), Regulator of chromosome condensation, RCC1 (InterPro:IPR000408); BEST Arabidopsis thaliana protein match is: Regulator of chromosome condensation (RCC1) family protein (TAIR:AT3G53830.1); Has 20178 Blast hits to 6212…
BnaA09g36770D	1760.04	1103.88	1055.53	503.956	563.893	499.087	1306.48	522.312	1.32261	4.26686e-11	1.53247e-09	BnaA09g36770D	chrA09	26561444	26567324	-	2934	-	PF05193:Peptidase M16 inactive domain|PF16187:Middle or third domain of peptidase_M16|PF00675:Insulinase (Peptidase family M16)	-	Insulinase (Peptidase family M16) family protein	Insulinase (Peptidase family M16) family protein; FUNCTIONS IN: metalloendopeptidase activity, zinc ion binding, catalytic activity, metal ion binding; INVOLVED IN: proteolysis; LOCATED IN: cellular_component unknown; EXPRESSED IN: 23 plant structures; EXPRESSED DURING: 13 growth stages; CONTAINS InterPro DOMAIN/s: Peptidase M16, zinc-binding site (InterPro:IPR001431), Peptidase M16, C-terminal (…
BnaA09g32350D	685.361	256.83	282.371	181.587	205.521	141.916	408.187	176.342	1.21087	0.000192956	0.00197766	BnaA09g32350D	chrA09	24018161	24019265	-	759	-	PF03100:CcmE	-	transmembrane protein G1P-related 1	transmembrane protein G1P-related 1 (TG1); FUNCTIONS IN: molecular_function unknown; INVOLVED IN: cytochrome complex assembly, protein-heme linkage; LOCATED IN: plasma membrane; EXPRESSED IN: 22 plant structures; EXPRESSED DURING: 13 growth stages; CONTAINS InterPro DOMAIN/s: CcmE/CycJ protein (InterPro:IPR004329), Nucleic acid-binding, OB-fold (InterPro:IPR012340); Has 3203 Blast hits to 3203 pr…
BnaA09g36660D	837.438	404.144	390.902	255.038	212.751	261.925	544.161	243.238	1.16097	2.01087e-05	0.000269581	BnaA09g36660D	chrA09	26461411	26466524	-	3078	-	PF12515:Ca2+-ATPase N terminal autoinhibitory domain|PF00690:Cation transporter/ATPase, N-terminus|PF00122:E1-E2 ATPase|PF00702:haloacid dehalogenase-like hydrolase|PF00689:Cation transporting ATPase, C-terminus	E1-E2_ATPase	autoinhibited Ca2+-ATPase 11	autoinhibited Ca2+-ATPase 11 (ACA11); FUNCTIONS IN: calcium-transporting ATPase activity, calmodulin binding; INVOLVED IN: defense response to bacterium, negative regulation of programmed cell death, anion homeostasis; LOCATED IN: plant-type vacuole membrane, chloroplast, plasma membrane, vacuole; EXPRESSED IN: 26 plant structures; EXPRESSED DURING: 15 growth stages; CONTAINS InterPro DOMAIN/s: A…
BnaA09g38110D	48.6647	64.9344	63.3895	25.5038	22.721	31.4311	58.9962	26.5519	1.15048	0.00543403	0.0333719	BnaA09g38110D	chrA09	27297443	27298274	+	225	-	-	-	lysine-ketoglutarate reductase/saccharopine dehydrogenase bifunctional enzyme	lysine-ketoglutarate reductase/saccharopine dehydrogenase bifunctional enzyme; CONTAINS InterPro DOMAIN/s: Alanine dehydrogenase/PNT, C-terminal (InterPro:IPR007698), Saccharopine dehydrogenase / Homospermidine synthase (InterPro:IPR005097), Alanine dehydrogenase/PNT, N-terminal (InterPro:IPR007886), LOR/SDH bifunctional enzyme, conserved domain (InterPro:IPR007545); Has 1973 Blast hits to 1848 p…
BnaA09g36870D	108.482	88.1945	116.214	36.7255	52.6713	57.1474	104.297	48.8481	1.09304	0.000958027	0.00791366	BnaA09g36870D	chrA09	26616098	26617288	-	1032	-	PF00696:Amino acid kinase family	AA_kinase	N-acetyl-l-glutamate kinase	N-acetyl-l-glutamate kinase (NAGK); FUNCTIONS IN: acetylglutamate kinase activity; INVOLVED IN: arginine biosynthetic process via ornithine, arginine biosynthetic process; LOCATED IN: chloroplast; EXPRESSED IN: 22 plant structures; EXPRESSED DURING: 14 growth stages; CONTAINS InterPro DOMAIN/s: N-acetylglutamate kinase (InterPro:IPR011148), Glutamate 5-kinase (InterPro:IPR001057), Aspartate/gluta…
BnaA09g38040D	264.614	133.745	167.118	110.177	83.6544	71.4342	188.492	88.4217	1.09223	0.000473134	0.0043002	BnaA09g38040D	chrA09	27275866	27279182	-	2217	-	PF07766:LETM1-like protein	-	LETM1-like protein	LETM1-like protein; FUNCTIONS IN: calcium ion binding; LOCATED IN: mitochondrion; EXPRESSED IN: 27 plant structures; EXPRESSED DURING: 15 growth stages; CONTAINS InterPro DOMAIN/s: EF-Hand 1, calcium-binding site (InterPro:IPR018247), EF-HAND 2 (InterPro:IPR018249), EF-hand-like domain (InterPro:IPR011992), LETM1-like (InterPro:IPR011685); BEST Arabidopsis thaliana protein match is: LETM1-like pr…
BnaA09g29790D	402.498	188.988	216.1	119.358	140.457	142.868	269.195	134.228	1.00304	0.000588772	0.00519098	BnaA09g29790D	chrA09	22260664	22262459	+	1404	-	PF00201:UDP-glucoronosyl and UDP-glucosyl transferase	UDPGT	UDP-glucosyl transferase 74B1	UDP-glucosyl transferase 74B1 (UGT74B1); CONTAINS InterPro DOMAIN/s: UDP-glucuronosyl/UDP-glucosyltransferase (InterPro:IPR002213); BEST Arabidopsis thaliana protein match is: UDP-glycosyltransferase 74 F1 (TAIR:AT2G43840.1); Has 7754 Blast hits to 7677 proteins in 493 species: Archae - 0; Bacteria - 488; Metazoa - 2030; Fungi - 39; Plants - 5027; Viruses - 105; Other Eukaryotes - 65 (source: NCB…
BnaA09g31130D	135.856	74.6261	102.768	40.8061	65.0646	51.4326	104.416	52.4344	0.993445	0.004915	0.0308002	BnaA09g31130D	chrA09	23161475	23163653	+	1404	-	-	-	alpha/beta-Hydrolases superfamily protein	alpha/beta-Hydrolases superfamily protein; FUNCTIONS IN: molecular_function unknown; INVOLVED IN: biological_process unknown; LOCATED IN: endomembrane system; EXPRESSED IN: 22 plant structures; EXPRESSED DURING: 13 growth stages; BEST Arabidopsis thaliana protein match is: alpha/beta-Hydrolases superfamily protein (TAIR:AT1G10740.4); Has 777 Blast hits to 777 proteins in 229 species: Archae - 0; …
BnaA09g32480D	446.093	284.936	338.077	138.741	164.211	235.257	356.369	179.403	0.988562	9.19867e-05	0.00103433	BnaA09g32480D	chrA09	24109866	24110524	-	273	-	-	-	0	unknown protein; Has 37 Blast hits to 37 proteins in 15 species: Archae - 0; Bacteria - 0; Metazoa - 0; Fungi - 0; Plants - 37; Viruses - 0; Other Eukaryotes - 0 (source: NCBI BLink).
BnaA09g31660D	521.118	396.39	453.331	198.93	278.848	227.637	456.946	235.138	0.958581	2.22635e-06	3.68906e-05	BnaA09g31660D	chrA09	23602972	23604499	-	975	-	PF00561:alpha/beta hydrolase fold	Abhydrolase_1	alpha/beta-Hydrolases superfamily protein	alpha/beta-Hydrolases superfamily protein; FUNCTIONS IN: epoxide hydrolase activity, catalytic activity; EXPRESSED IN: 22 plant structures; EXPRESSED DURING: 13 growth stages; CONTAINS InterPro DOMAIN/s: Epoxide hydrolase-like (InterPro:IPR000639), Alpha/beta hydrolase fold-1 (InterPro:IPR000073); BEST Arabidopsis thaliana protein match is: alpha/beta-Hydrolases superfamily protein (TAIR:AT3G0560…
BnaA09g31740D	304.154	176.389	183.445	137.721	115.67	99.0555	221.329	117.482	0.91376	0.00109331	0.00882859	BnaA09g31740D	chrA09	23658680	23660041	-	1083	-	PF16363:GDP-mannose 4,6 dehydratase	-	NAD(P)-binding Rossmann-fold superfamily protein	MURUS 1 (MUR1); FUNCTIONS IN: GDP-mannose 4,6-dehydratase activity; INVOLVED IN: 'de novo' GDP-L-fucose biosynthetic process, unidimensional cell growth; LOCATED IN: cytosol; EXPRESSED IN: 26 plant structures; EXPRESSED DURING: 15 growth stages; CONTAINS InterPro DOMAIN/s: NAD-dependent epimerase/dehydratase (InterPro:IPR001509), NAD(P)-binding domain (InterPro:IPR016040), GDP-mannose 4,6-dehydra…
BnaA09g39340D	208.853	112.424	100.847	85.6929	75.3923	64.767	140.708	75.2841	0.901952	0.00731749	0.0426163	BnaA09g39340D	chrA09	27890231	27892134	-	723	-	PF01138:3' exoribonuclease family, domain 1|PF03725:3' exoribonuclease family, domain 2	RNase_PH	3'-5'-exoribonuclease family protein	RRP41; FUNCTIONS IN: 3'-5'-exoribonuclease activity, RNA binding; INVOLVED IN: RNA processing; LOCATED IN: cellular_component unknown; EXPRESSED IN: 22 plant structures; EXPRESSED DURING: 13 growth stages; CONTAINS InterPro DOMAIN/s: Exoribonuclease, phosphorolytic domain 2 (InterPro:IPR015847), Exoribonuclease, phosphorolytic domain 1 (InterPro:IPR001247), Ribosomal protein S5 domain 2-type fold…
BnaA09g30730D	293.002	200.618	177.683	99.975	117.736	143.821	223.768	120.511	0.891189	0.00094835	0.00784489	BnaA09g30730D	chrA09	22896714	22897310	+	384	-	PF03966:Trm112p-like protein	-	Trm112p-like protein	Trm112p-like protein; CONTAINS InterPro DOMAIN/s: Protein of unknown function DUF343 (InterPro:IPR005651); BEST Arabidopsis thaliana protein match is: Trm112p-like protein (TAIR:AT1G78190.1); Has 419 Blast hits to 419 proteins in 198 species: Archae - 0; Bacteria - 0; Metazoa - 151; Fungi - 129; Plants - 62; Viruses - 0; Other Eukaryotes - 77 (source: NCBI BLink).
BnaA09g40600D	689.416	460.356	411.071	320.328	247.865	284.784	520.281	284.326	0.871234	9.21736e-05	0.00103594	BnaA09g40600D	chrA09	28526170	28529344	-	1176	-	PF00503:G-protein alpha subunit	G-alpha	G protein alpha subunit 1	G protein alpha subunit 1 (GP ALPHA 1); FUNCTIONS IN: in 6 functions; INVOLVED IN: in 16 processes; LOCATED IN: plasma membrane, endoplasmic reticulum membrane, heterotrimeric G-protein complex; EXPRESSED IN: 25 plant structures; EXPRESSED DURING: 13 growth stages; CONTAINS InterPro DOMAIN/s: Plant G-protein, alpha subunit (InterPro:IPR002976), Guanine nucleotide binding protein (G-protein), alph…
BnaA09g36960D	311.251	252.953	291.015	142.821	164.211	162.87	285.073	156.634	0.863518	3.49608e-05	0.000440763	BnaA09g36960D	chrA09	26659188	26667037	+	4566	-	PF05000:RNA polymerase Rpb1, domain 4|PF04998:RNA polymerase Rpb1, domain 5|PF04997:RNA polymerase Rpb1, domain 1|PF00623:RNA polymerase Rpb1, domain 2|PF04983:RNA polymerase Rpb1, domain 3	-	nuclear RNA polymerase A1	nuclear RNA polymerase A1 (NRPA1); FUNCTIONS IN: DNA-directed RNA polymerase activity, DNA binding, zinc ion binding; INVOLVED IN: transcription; LOCATED IN: nucleus; EXPRESSED IN: 24 plant structures; EXPRESSED DURING: 13 growth stages; CONTAINS InterPro DOMAIN/s: RNA polymerase, N-terminal (InterPro:IPR006592), RNA polymerase, alpha subunit (InterPro:IPR000722), RNA polymerase Rpb1, domain 3 (I…
BnaA09g29760D	120.648	110.485	96.0446	79.5719	53.7041	49.5277	109.059	60.9346	0.840566	0.0085274	0.0482168	BnaA09g29760D	chrA09	22250958	22252187	+	1230	-	-	-	Transducin/WD40 repeat-like superfamily protein	Transducin/WD40 repeat-like superfamily protein; FUNCTIONS IN: nucleotide binding; INVOLVED IN: biological_process unknown; LOCATED IN: chloroplast, heterotrimeric G-protein complex; CONTAINS InterPro DOMAIN/s: WD40 repeat 2 (InterPro:IPR019782), WD40 repeat, conserved site (InterPro:IPR019775), WD40 repeat (InterPro:IPR001680), G-protein beta WD-40 repeat, region (InterPro:IPR020472), WD40 repea…
BnaA09g40180D	182.493	237.447	191.129	119.358	110.506	115.247	203.689	115.037	0.824461	0.00048295	0.00437572	BnaA09g40180D	chrA09	28271118	28278824	-	1143	-	PF12146:Serine aminopeptidase, S33|PF01423:LSM domain	LSM	alpha/beta-Hydrolases superfamily protein	alpha/beta-Hydrolases superfamily protein; FUNCTIONS IN: catalytic activity; LOCATED IN: plasma membrane; EXPRESSED IN: 15 plant structures; EXPRESSED DURING: LP.06 six leaves visible, LP.04 four leaves visible, 4 anthesis, C globular stage, petal differentiation and expansion stage; BEST Arabidopsis thaliana protein match is: alpha/beta-Hydrolases superfamily protein (TAIR:AT2G47630.1); Has 2895…
BnaA09g30810D	3036.47	2321.16	2363.66	1475.14	1269.28	1624.89	2573.76	1456.44	0.821171	1.68254e-07	3.47967e-06	BnaA09g30810D	chrA09	22925915	22927463	-	783	-	PF00847:AP2 domain	AP2	Integrase-type DNA-binding superfamily protein	Integrase-type DNA-binding superfamily protein; FUNCTIONS IN: DNA binding, sequence-specific DNA binding transcription factor activity; INVOLVED IN: regulation of transcription, DNA-dependent; LOCATED IN: nucleus; EXPRESSED IN: 22 plant structures; EXPRESSED DURING: 13 growth stages; CONTAINS InterPro DOMAIN/s: DNA-binding, integrase-type (InterPro:IPR016177), Pathogenesis-related transcriptional…
BnaA09g30240D	203.783	239.385	268.925	108.136	153.883	158.108	237.364	140.042	0.761021	0.0016654	0.0125809	BnaA09g30240D	chrA09	22507947	22510031	+	1158	-	-	-	2-oxoglutarate (2OG) and Fe(II)-dependent oxygenase superfamily protein	2-oxoglutarate (2OG) and Fe(II)-dependent oxygenase superfamily protein; FUNCTIONS IN: oxidoreductase activity, oxidoreductase activity, acting on paired donors, with incorporation or reduction of molecular oxygen, iron ion binding, L-ascorbic acid binding; INVOLVED IN: oxidation reduction; LOCATED IN: cellular_component unknown; CONTAINS InterPro DOMAIN/s: Prolyl 4-hydroxylase, alpha subunit (In…
BnaA09g40330D	383.234	436.126	385.139	234.635	254.062	237.162	401.5	241.953	0.730928	4.34846e-05	0.000534514	BnaA09g40330D	chrA09	28327433	28329840	+	882	-	PF13639:Ring finger domain|PF05495:CHY zinc finger|PF14599:Zinc-ribbon	zf-CHY	zinc finger (C3HC4-type RING finger) family protein	zinc finger (C3HC4-type RING finger) family protein; FUNCTIONS IN: zinc ion binding; INVOLVED IN: N-terminal protein myristoylation; EXPRESSED IN: 23 plant structures; EXPRESSED DURING: 13 growth stages; CONTAINS InterPro DOMAIN/s: Zinc finger, CTCHY-type (InterPro:IPR017921), Zinc finger, CHY-type (InterPro:IPR008913), Zinc finger, RING-type (InterPro:IPR001841), Zinc finger, C3HC4 RING-type (In…
BnaA09g33030D	1378.83	979.831	909.543	572.306	705.383	706.723	1089.4	661.47	0.719443	0.000117021	0.00127615	BnaA09g33030D	chrA09	24407699	24408885	+	387	-	PF00240:Ubiquitin family|PF01020:Ribosomal L40e family	ubiquitin	ubiquitin extension protein 1	ubiquitin extension protein 1 (UBQ1); FUNCTIONS IN: structural constituent of ribosome; INVOLVED IN: response to water deprivation, protein ubiquitination, embryo development ending in seed dormancy; LOCATED IN: ribosome, intracellular; EXPRESSED IN: 25 plant structures; EXPRESSED DURING: 14 growth stages; CONTAINS InterPro DOMAIN/s: Ribosomal protein L40e (InterPro:IPR001975), Ubiquitin subgroup…
BnaA09g37960D	1022.97	760.798	707.849	553.943	426.534	532.423	830.54	504.3	0.719288	0.000132047	0.00141773	BnaA09g37960D	chrA09	27245481	27248295	+	1488	-	PF13178:Protein of unknown function (DUF4005)|PF00612:IQ calmodulin-binding motif	IQ	IQ-domain 13	IQ-domain 13 (IQD13); FUNCTIONS IN: calmodulin binding; LOCATED IN: plasma membrane; EXPRESSED IN: 19 plant structures; EXPRESSED DURING: 8 growth stages; CONTAINS InterPro DOMAIN/s: IQ calmodulin-binding region (InterPro:IPR000048); BEST Arabidopsis thaliana protein match is: IQ-domain 14 (TAIR:AT2G43680.1); Has 1694 Blast hits to 1201 proteins in 100 species: Archae - 0; Bacteria - 16; Metazoa …
BnaA09g39770D	584.99	401.236	355.365	234.635	308.799	308.596	447.197	284.01	0.654291	0.00379337	0.0249202	BnaA09g39770D	chrA09	28119633	28121771	-	1125	-	PF00481:Protein phosphatase 2C	PP2C	Protein phosphatase 2C family protein	Protein phosphatase 2C family protein; FUNCTIONS IN: protein serine/threonine phosphatase activity, catalytic activity; INVOLVED IN: protein amino acid dephosphorylation; LOCATED IN: protein serine/threonine phosphatase complex; EXPRESSED IN: 22 plant structures; EXPRESSED DURING: 12 growth stages; CONTAINS InterPro DOMAIN/s: Protein phosphatase 2C, manganese/magnesium aspartate binding site (Int…
BnaA09g37740D	571.81	416.743	384.179	286.663	307.766	279.07	457.577	291.166	0.651905	0.00115846	0.00926973	BnaA09g37740D	chrA09	27140739	27148653	+	3810	-	PF12745:Anticodon binding domain of tRNAs|PF05773:RWD domain|PF13393:Histidyl-tRNA synthetase|PF00069:Protein kinase domain	RWD	protein kinase family protein	GCN2; FUNCTIONS IN: protein tyrosine kinase activity, protein kinase activity, aminoacyl-tRNA ligase activity, ATP binding; INVOLVED IN: protein amino acid phosphorylation, translation; EXPRESSED IN: 24 plant structures; EXPRESSED DURING: 15 growth stages; CONTAINS InterPro DOMAIN/s: Ubiquitin-conjugating enzyme/RWD-like (InterPro:IPR016135), Protein kinase, ATP binding site (InterPro:IPR017441),…
BnaA09g32360D	614.392	489.431	457.172	298.905	344.945	368.601	520.332	337.484	0.623938	0.00083033	0.00700186	BnaA09g32360D	chrA09	24019866	24022792	-	1311	-	PF00557:Metallopeptidase family M24	Peptidase_M24	metallopeptidase M24 family protein	ATG2; FUNCTIONS IN: metalloexopeptidase activity, aminopeptidase activity; INVOLVED IN: proteolysis, cellular process; EXPRESSED IN: 22 plant structures; EXPRESSED DURING: 13 growth stages; CONTAINS InterPro DOMAIN/s: Peptidase M24, structural domain (InterPro:IPR000994), Proliferation-associated protein 1 (InterPro:IPR004545), Peptidase M24, methionine aminopeptidase (InterPro:IPR001714); BEST A…
BnaA09g36200D	229.13	224.847	194.01	142.821	144.588	136.201	215.996	141.204	0.613243	0.00498712	0.0311666	BnaA09g36200D	chrA09	26264369	26267187	+	1329	-	-	-	Transducin/WD40 repeat-like superfamily protein	Transducin/WD40 repeat-like superfamily protein; CONTAINS InterPro DOMAIN/s: WD40 repeat-like-containing domain (InterPro:IPR011046), WD40 repeat (InterPro:IPR001680), WD40/YVTN repeat-like-containing domain (InterPro:IPR015943), WD40 repeat, subgroup (InterPro:IPR019781); Has 4015 Blast hits to 2516 proteins in 309 species: Archae - 52; Bacteria - 1176; Metazoa - 1329; Fungi - 813; Plants - 363;…
BnaA09g32340D	524.159	336.302	347.682	251.978	272.652	272.403	402.714	265.677	0.599475	0.00542098	0.0333142	BnaA09g32340D	chrA09	24015828	24017289	-	786	-	PF00240:Ubiquitin family|PF02179:BAG domain	ubiquitin	BCL-2-associated athanogene 4	BCL-2-associated athanogene 4 (BAG4); CONTAINS InterPro DOMAIN/s: Apoptosis regulator, Bcl-2 protein, BAG (InterPro:IPR003103), Ubiquitin (InterPro:IPR000626), Ubiquitin supergroup (InterPro:IPR019955); BEST Arabidopsis thaliana protein match is: BCL-2-associated athanogene 3 (TAIR:AT5G07220.1); Has 30201 Blast hits to 17322 proteins in 780 species: Archae - 12; Bacteria - 1396; Metazoa - 17338; …
BnaA09g33390D	358.902	329.518	365.93	168.325	255.094	274.307	351.45	232.576	0.594958	0.00683058	0.0403246	BnaA09g33390D	chrA09	24630390	24631743	-	516	-	PF01246:Ribosomal protein L24e	-	Ribosomal protein L24e family protein	SHORT VALVE1 (STV1); FUNCTIONS IN: structural constituent of ribosome; INVOLVED IN: auxin mediated signaling pathway, gynoecium development, translation, ribosome biogenesis; LOCATED IN: ribosome, cytosolic large ribosomal subunit, nucleolus; EXPRESSED IN: 28 plant structures; EXPRESSED DURING: 13 growth stages; CONTAINS InterPro DOMAIN/s: Ribosomal protein L24e (InterPro:IPR000988); BEST Arabido…
BnaA09g33960D	368.027	354.716	321.75	194.849	266.455	240.019	348.164	233.774	0.574486	0.00379787	0.0249472	BnaA09g33960D	chrA09	24949883	24951095	-	339	-	PF01158:Ribosomal protein L36e	-	Ribosomal protein L36e family protein	Ribosomal protein L36e family protein; FUNCTIONS IN: structural constituent of ribosome; INVOLVED IN: translation; LOCATED IN: cytosolic ribosome, ribosome, cytosolic large ribosomal subunit, plasma membrane, membrane; EXPRESSED IN: 23 plant structures; EXPRESSED DURING: 13 growth stages; CONTAINS InterPro DOMAIN/s: Ribosomal protein L36e (InterPro:IPR000509); BEST Arabidopsis thaliana protein ma…
BnaA09g33460D	1200.4	928.465	930.672	730.43	657.875	711.485	1019.84	699.93	0.542768	0.000626199	0.00547862	BnaA09g33460D	chrA09	24660483	24665228	+	2544	-	PF04909:Amidohydrolase|PF16952:Glutamine synthetase N-terminal domain|PF00120:Glutamine synthetase, catalytic domain	Amidohydro_2	glutamate-ammonia ligases;catalytics;glutamate-ammonia ligases	glutamate-ammonia ligases;catalytics;glutamate-ammonia ligases; FUNCTIONS IN: glutamate-ammonia ligase activity, catalytic activity; INVOLVED IN: nitrogen compound metabolic process, N-terminal protein myristoylation, nitrogen fixation, metabolic process, glutamine biosynthetic process; EXPRESSED IN: 23 plant structures; EXPRESSED DURING: 13 growth stages; CONTAINS InterPro DOMAIN/s: Glutamine sy…
BnaA09g40730D	706.652	682.296	660.787	456.008	478.173	476.228	683.245	470.136	0.539197	0.000250985	0.00248975	BnaA09g40730D	chrA09	28579917	28583696	-	2193	-	PF00013:KH domain	KH_1	KH domain-containing protein	KH domain-containing protein; FUNCTIONS IN: RNA binding, nucleic acid binding; EXPRESSED IN: 23 plant structures; EXPRESSED DURING: 14 growth stages; CONTAINS InterPro DOMAIN/s: K Homology, type 1, subgroup (InterPro:IPR018111), K Homology (InterPro:IPR004087), K Homology, type 1 (InterPro:IPR004088); BEST Arabidopsis thaliana protein match is: KH domain-containing protein (TAIR:AT1G33680.1); Has…
BnaA09g34460D	1407.22	1100.98	1171.74	905.896	1020.38	757.203	1226.65	894.492	0.455771	0.00574897	0.0349567	BnaA09g34460D	chrA09	25244155	25246266	-	1155	-	PF00170:bZIP transcription factor|PF12498:Basic leucine-zipper C terminal	bZIP_1	basic leucine zipper 25	basic leucine zipper 25 (BZIP25); FUNCTIONS IN: protein heterodimerization activity, sequence-specific DNA binding transcription factor activity; INVOLVED IN: regulation of transcription, DNA-dependent; LOCATED IN: chloroplast; EXPRESSED IN: 23 plant structures; EXPRESSED DURING: 15 growth stages; CONTAINS InterPro DOMAIN/s: Basic-leucine zipper (bZIP) transcription factor (InterPro:IPR004827), b…
BnaA09g29970D	2238.58	1864.68	1833.49	1524.11	1364.29	1571.55	1978.92	1486.65	0.412421	0.00324378	0.0218927	BnaA09g29970D	chrA09	22354660	22355327	-	354	-	PF00828:Ribosomal proteins 50S-L15, 50S-L18e, 60S-L27A	-	Ribosomal protein L18e/L15 superfamily protein	RPL27AB; FUNCTIONS IN: structural constituent of ribosome; INVOLVED IN: translation; LOCATED IN: cytosolic ribosome, ribosome, cytosolic large ribosomal subunit, nucleolus, large ribosomal subunit; EXPRESSED IN: 23 plant structures; EXPRESSED DURING: 13 growth stages; CONTAINS InterPro DOMAIN/s: Ribosomal protein L18e/L15 (InterPro:IPR021131), Ribosomal protein L15, conserved site (InterPro:IPR00…
BnaA09g33250D	3109.47	3094.56	3399.98	3902.09	3964.81	4087.94	3201.34	3984.95	-0.31588	0.00605133	0.036469	BnaA09g33250D	chrA09	24531133	24534084	-	1305	-	PF07992:Pyridine nucleotide-disulphide oxidoreductase	Pyr_redox_2	monodehydroascorbate reductase 1	monodehydroascorbate reductase 1 (MDAR1); FUNCTIONS IN: monodehydroascorbate reductase (NADH) activity; INVOLVED IN: response to cadmium ion, peptidyl-cysteine S-nitrosylation, hydrogen peroxide catabolic process; LOCATED IN: peroxisomal matrix, apoplast, chloroplast, peroxisome, plasma membrane; EXPRESSED IN: 26 plant structures; EXPRESSED DURING: 16 growth stages; CONTAINS InterPro DOMAIN/s: FA…
BnaA09g34270D	919.56	1041.86	1037.28	1171.14	1442.78	1372.49	999.567	1328.8	-0.410656	0.00445961	0.0284544	BnaA09g34270D	chrA09	25147651	25150533	-	1230	-	-	-	zinc ion binding	zinc ion binding; FUNCTIONS IN: zinc ion binding; EXPRESSED IN: 23 plant structures; EXPRESSED DURING: 15 growth stages; CONTAINS InterPro DOMAIN/s: Zinc finger, RING-type, conserved site (InterPro:IPR017907), Zinc finger, RING-type (InterPro:IPR001841); Has 748 Blast hits to 691 proteins in 131 species: Archae - 16; Bacteria - 104; Metazoa - 470; Fungi - 16; Plants - 58; Viruses - 8; Other Eukar…
BnaA09g37450D	624.53	647.405	634.855	906.916	797.299	924.835	635.597	876.35	-0.463539	0.00127201	0.0100115	BnaA09g37450D	chrA09	26924353	26927924	-	942	-	PF00149:Calcineurin-like phosphoesterase	Metallophos	protein phosphatase 2A-4	protein phosphatase 2A-4 (PP2A-4); CONTAINS InterPro DOMAIN/s: Metallophosphoesterase (InterPro:IPR004843), Serine/threonine-specific protein phosphatase/bis(5-nucleosyl)-tetraphosphatase (InterPro:IPR006186); BEST Arabidopsis thaliana protein match is: protein phosphatase 2A-3 (TAIR:AT2G42500.1); Has 6816 Blast hits to 6628 proteins in 481 species: Archae - 80; Bacteria - 203; Metazoa - 2402; Fu…
BnaA09g34910D	347.75	430.311	457.172	600.87	540.139	574.331	411.745	571.78	-0.473322	0.0057233	0.0348138	BnaA09g34910D	chrA09	25507952	25509285	+	939	-	PF00106:short chain dehydrogenase	adh_short	NAD(P)-binding Rossmann-fold superfamily protein	NAD(P)-binding Rossmann-fold superfamily protein; FUNCTIONS IN: oxidoreductase activity, binding, catalytic activity; INVOLVED IN: oxidation reduction, metabolic process; LOCATED IN: peroxisome; EXPRESSED IN: leaf; CONTAINS InterPro DOMAIN/s: Short-chain dehydrogenase/reductase, conserved site (InterPro:IPR020904), NAD(P)-binding domain (InterPro:IPR016040), Glucose/ribitol dehydrogenase (InterPr…
BnaA09g40320D	529.229	690.049	673.273	677.382	1068.92	961.981	630.85	902.76	-0.516873	0.00799038	0.0457676	BnaA09g40320D	chrA09	28325130	28325438	+	309	-	PF00462:Glutaredoxin	-	Thioredoxin superfamily protein	Thioredoxin superfamily protein; FUNCTIONS IN: electron carrier activity, protein disulfide oxidoreductase activity; INVOLVED IN: cell redox homeostasis; LOCATED IN: endomembrane system; EXPRESSED IN: 12 plant structures; EXPRESSED DURING: 4 anthesis, petal differentiation and expansion stage; CONTAINS InterPro DOMAIN/s: Glutaredoxin-like, plant II (InterPro:IPR011905), Thioredoxin fold (InterPro…
BnaA09g33150D	198.714	228.724	228.586	344.812	321.192	298.119	218.675	321.374	-0.554817	0.00369837	0.0244317	BnaA09g33150D	chrA09	24467767	24468407	-	417	-	-	-	0	unknown protein; BEST Arabidopsis thaliana protein match is: unknown protein (TAIR:AT3G44450.1); Has 65 Blast hits to 65 proteins in 13 species: Archae - 0; Bacteria - 0; Metazoa - 0; Fungi - 0; Plants - 65; Viruses - 0; Other Eukaryotes - 0 (source: NCBI BLink).
BnaA09g34930D	272.725	425.466	379.376	542.721	542.205	520.994	359.189	535.307	-0.575009	0.00300032	0.0205337	BnaA09g34930D	chrA09	25518211	25520184	-	933	-	PF02544:3-oxo-5-alpha-steroid 4-dehydrogenase	-	3-oxo-5-alpha-steroid 4-dehydrogenase family protein	ECERIFERUM 10 (CER10); FUNCTIONS IN: fatty acid elongase activity, trans-2-enoyl-CoA reductase (NADPH) activity, 3-oxo-5-alpha-steroid 4-dehydrogenase activity; INVOLVED IN: sphingolipid metabolic process, wax biosynthetic process; LOCATED IN: endoplasmic reticulum, fatty acid elongase complex, plasma membrane, endoplasmic reticulum membrane; EXPRESSED IN: 24 plant structures; EXPRESSED DURING: 1…
BnaA09g30440D	266.642	325.641	340.958	394.799	482.304	520.041	311.08	465.715	-0.582042	0.00224655	0.0161409	BnaA09g30440D	chrA09	22643842	22645285	+	891	-	PF00515:Tetratricopeptide repeat	TPR_1	Tetratricopeptide repeat (TPR)-like superfamily protein	Tetratricopeptide repeat (TPR)-like superfamily protein; FUNCTIONS IN: binding; INVOLVED IN: photosystem I assembly; LOCATED IN: chloroplast thylakoid membrane, chloroplast; EXPRESSED IN: 22 plant structures; EXPRESSED DURING: 13 growth stages; CONTAINS InterPro DOMAIN/s: Tetratricopeptide TPR-1 (InterPro:IPR001440), Tetratricopeptide-like helical (InterPro:IPR011990), Tetratricopeptide repeat-co…
BnaA09g33910D	145.994	235.508	217.061	316.247	275.75	316.215	199.521	302.738	-0.600901	0.00817398	0.0465853	BnaA09g33910D	chrA09	24927039	24929632	-	1338	-	PF01412:Putative GTPase activating protein for Arf	-	ARF-GAP domain 6	ARF-GAP domain 6 (AGD6); FUNCTIONS IN: ARF GTPase activator activity, DNA binding, zinc ion binding; INVOLVED IN: regulation of ARF GTPase activity; LOCATED IN: cytosol, nucleus; EXPRESSED IN: 24 plant structures; EXPRESSED DURING: 15 growth stages; CONTAINS InterPro DOMAIN/s: Arf GTPase activating protein (InterPro:IPR001164); BEST Arabidopsis thaliana protein match is: ARF-GAP domain 7 (TAIR:AT…
BnaA09g30570D	170.326	148.283	173.841	262.179	241.668	245.734	164.15	249.86	-0.606168	0.00336301	0.0225805	BnaA09g30570D	chrA09	22726955	22729011	-	1686	-	PF00854:POT family	-	Major facilitator superfamily protein	Major facilitator superfamily protein; FUNCTIONS IN: transporter activity; INVOLVED IN: oligopeptide transport; LOCATED IN: membrane; EXPRESSED IN: 22 plant structures; EXPRESSED DURING: 13 growth stages; CONTAINS InterPro DOMAIN/s: PTR2 family proton/oligopeptide symporter, conserved site (InterPro:IPR018456), Oligopeptide transporter (InterPro:IPR000109), Major facilitator superfamily, general …
BnaA09g31220D	1368.69	1920.89	1842.14	2484.07	2631.5	2733.55	1710.58	2616.37	-0.612961	6.29409e-05	0.000739526	BnaA09g31220D	chrA09	23246440	23249542	+	1437	-	PF00155:Aminotransferase class I and II	Aminotran_1_2	glutamate:glyoxylate aminotransferase	glutamate:glyoxylate aminotransferase (GGT1); FUNCTIONS IN: glycine:2-oxoglutarate aminotransferase activity, L-alanine:2-oxoglutarate aminotransferase activity, alanine-glyoxylate transaminase activity; INVOLVED IN: photorespiration; LOCATED IN: apoplast, peroxisome, chloroplast, vacuole, membrane; EXPRESSED IN: 24 plant structures; EXPRESSED DURING: 14 growth stages; CONTAINS InterPro DOMAIN/s:…
BnaA09g35380D	525.173	867.407	1065.13	1261.93	1245.52	1388.68	819.238	1298.71	-0.664456	0.00196121	0.0144133	BnaA09g35380D	chrA09	25808955	25811193	+	1182	-	PF00316:Fructose-1-6-bisphosphatase, N-terminal domain	-	sedoheptulose-bisphosphatase	sedoheptulose-bisphosphatase (SBPASE); FUNCTIONS IN: sedoheptulose-bisphosphatase activity, phosphoric ester hydrolase activity; INVOLVED IN: in 6 processes; LOCATED IN: thylakoid, apoplast, chloroplast stroma, chloroplast, chloroplast envelope; EXPRESSED IN: 24 plant structures; EXPRESSED DURING: 14 growth stages; CONTAINS InterPro DOMAIN/s: Fructose-1,6-bisphosphatase, active site (InterPro:IPR…
BnaA09g30400D	664.07	668.727	586.833	1108.91	1140.18	819.112	639.877	1022.73	-0.676305	6.53795e-05	0.000763825	BnaA09g30400D	chrA09	22597700	22603666	-	1218	-	PF07343:Protein of unknown function (DUF1475)	-	0	unknown protein; CONTAINS InterPro DOMAIN/s: Protein of unknown function DUF1475 (InterPro:IPR009943); Has 186 Blast hits to 155 proteins in 21 species: Archae - 0; Bacteria - 8; Metazoa - 3; Fungi - 0; Plants - 65; Viruses - 0; Other Eukaryotes - 110 (source: NCBI BLink).
BnaA09g33720D	3502.84	3652.8	4388.28	6320.87	5775.26	6362.41	3847.97	6152.84	-0.677121	2.66356e-07	5.28034e-06	BnaA09g33720D	chrA09	24799217	24801162	-	864	-	PF00230:Major intrinsic protein	-	plasma membrane intrinsic protein 2A	plasma membrane intrinsic protein 2A (PIP2A); FUNCTIONS IN: water channel activity; INVOLVED IN: response to water deprivation, response to salt stress, transport, hydrogen peroxide transmembrane transport, water transport; LOCATED IN: plasma membrane, vacuole, membrane; EXPRESSED IN: 24 plant structures; EXPRESSED DURING: 14 growth stages; CONTAINS InterPro DOMAIN/s: Major intrinsic protein, con…
BnaA09g40430D	393.373	518.506	507.116	742.671	755.988	794.349	472.998	764.336	-0.69205	2.64412e-05	0.000343102	BnaA09g40430D	chrA09	28454799	28458460	-	1488	-	PF00762:Ferrochelatase	-	ferrochelatase 2	ferrochelatase 2 (FC2); FUNCTIONS IN: ferrochelatase activity; INVOLVED IN: heme biosynthetic process; LOCATED IN: chloroplast; EXPRESSED IN: 21 plant structures; EXPRESSED DURING: 13 growth stages; CONTAINS InterPro DOMAIN/s: Ferrochelatase, active site (InterPro:IPR019772), Ferrochelatase (InterPro:IPR001015); BEST Arabidopsis thaliana protein match is: ferrochelatase 1 (TAIR:AT5G26030.2); Has …
BnaA09g34130D	139.911	151.19	182.485	246.877	238.57	300.024	157.862	261.824	-0.729987	0.000990211	0.00814372	BnaA09g34130D	chrA09	25066720	25067780	-	627	-	PF01196:Ribosomal protein L17	-	Ribosomal protein L17 family protein	Ribosomal protein L17 family protein; FUNCTIONS IN: structural constituent of ribosome; INVOLVED IN: translation; LOCATED IN: ribosome, chloroplast; EXPRESSED IN: 22 plant structures; EXPRESSED DURING: 13 growth stages; CONTAINS InterPro DOMAIN/s: Ribosomal protein L17 (InterPro:IPR000456); BEST Arabidopsis thaliana protein match is: Ribosomal protein L17 family protein (TAIR:AT5G09770.1); Has 80…
BnaA09g36240D	455.218	807.318	975.813	1157.87	1232.1	1429.64	746.117	1273.2	-0.770734	0.000718317	0.00616387	BnaA09g36240D	chrA09	26271363	26276841	+	2703	-	PF01529:DHHC palmitoyltransferase|PF02915:Rubrerythrin	-	DHHC-type zinc finger family protein	DHHC-type zinc finger family protein; FUNCTIONS IN: zinc ion binding; INVOLVED IN: biological_process unknown; LOCATED IN: plasma membrane; EXPRESSED IN: 22 plant structures; EXPRESSED DURING: 12 growth stages; CONTAINS InterPro DOMAIN/s: Zinc finger, DHHC-type (InterPro:IPR001594); BEST Arabidopsis thaliana protein match is: DHHC-type zinc finger family protein (TAIR:AT5G05070.1); Has 5165 Blast…
BnaA09g34660D	112.537	82.3794	112.372	191.789	144.588	195.254	102.43	177.21	-0.791669	0.00265549	0.0185445	BnaA09g34660D	chrA09	25373721	25376236	+	1641	-	PF14392:Zinc knuckle|PF14111:Domain of unknown function (DUF4283)	-	0	unknown protein; FUNCTIONS IN: molecular_function unknown; INVOLVED IN: biological_process unknown; LOCATED IN: endomembrane system; BEST Arabidopsis thaliana protein match is: unknown protein (TAIR:AT5G18636.1); Has 295 Blast hits to 291 proteins in 12 species: Archae - 0; Bacteria - 0; Metazoa - 0; Fungi - 0; Plants - 295; Viruses - 0; Other Eukaryotes - 0 (source: NCBI BLink).
BnaA09g37530D	70.9693	121.146	114.293	163.224	188.997	179.062	102.136	177.094	-0.792782	0.0036507	0.0241711	BnaA09g37530D	chrA09	27039101	27042080	-	1596	-	PF13812:Pentatricopeptide repeat domain|PF13041:PPR repeat family	-	Tetratricopeptide repeat (TPR)-like superfamily protein	Tetratricopeptide repeat (TPR)-like superfamily protein; FUNCTIONS IN: molecular_function unknown; INVOLVED IN: biological_process unknown; LOCATED IN: chloroplast; EXPRESSED IN: 22 plant structures; EXPRESSED DURING: 13 growth stages; CONTAINS InterPro DOMAIN/s: Pentatricopeptide repeat (InterPro:IPR002885); BEST Arabidopsis thaliana protein match is: Pentatricopeptide repeat (PPR) superfamily p…
BnaA09g36210D	62.8586	122.115	114.293	150.983	161.112	211.445	99.7557	174.513	-0.806265	0.00737945	0.0428912	BnaA09g36210D	chrA09	26267296	26268071	-	432	-	-	-	plastid-specific 50S ribosomal protein 5	plastid-specific 50S ribosomal protein 5 (PSRP5); FUNCTIONS IN: molecular_function unknown; INVOLVED IN: biological_process unknown; LOCATED IN: thylakoid, chloroplast thylakoid membrane, chloroplast, chloroplast envelope; EXPRESSED IN: 22 plant structures; EXPRESSED DURING: 13 growth stages; Has 42 Blast hits to 42 proteins in 16 species: Archae - 0; Bacteria - 0; Metazoa - 2; Fungi - 0; Plants …
BnaA09g32050D	59.817	135.684	124.858	189.748	164.211	211.445	106.786	188.468	-0.818627	0.00790657	0.045377	BnaA09g32050D	chrA09	23867195	23868247	+	561	-	-	-	0	unknown protein; FUNCTIONS IN: molecular_function unknown; INVOLVED IN: biological_process unknown; LOCATED IN: chloroplast thylakoid membrane, chloroplast; EXPRESSED IN: 22 plant structures; EXPRESSED DURING: 13 growth stages; Has 42 Blast hits to 42 proteins in 19 species: Archae - 0; Bacteria - 0; Metazoa - 0; Fungi - 0; Plants - 40; Viruses - 0; Other Eukaryotes - 2 (source: NCBI BLink).
BnaA09g39980D	101.385	206.433	274.688	334.61	362.503	360.981	194.169	352.698	-0.860149	0.00296281	0.020327	BnaA09g39980D	chrA09	28191221	28192603	-	1047	-	PF07816:Protein of unknown function (DUF1645)	-	Protein of unknown function (DUF1645)	Protein of unknown function (DUF1645); CONTAINS InterPro DOMAIN/s: Protein of unknown function DUF1645 (InterPro:IPR012442); BEST Arabidopsis thaliana protein match is: Protein of unknown function (DUF1645) (TAIR:AT2G15760.1); Has 309 Blast hits to 289 proteins in 68 species: Archae - 3; Bacteria - 16; Metazoa - 56; Fungi - 10; Plants - 169; Viruses - 0; Other Eukaryotes - 55 (source: NCBI BLink).
BnaA09g36370D	89.2186	57.181	86.4402	148.942	104.31	170.49	77.6133	141.247	-0.865225	0.00521522	0.0323327	BnaA09g36370D	chrA09	26338135	26340474	-	1155	-	PF03088:Strictosidine synthase	Str_synth	Calcium-dependent phosphotriesterase superfamily protein	Calcium-dependent phosphotriesterase superfamily protein; FUNCTIONS IN: strictosidine synthase activity; INVOLVED IN: alkaloid biosynthetic process, biosynthetic process; LOCATED IN: endoplasmic reticulum, plasma membrane, plant-type cell wall; EXPRESSED IN: 24 plant structures; EXPRESSED DURING: 13 growth stages; CONTAINS InterPro DOMAIN/s: Strictosidine synthase, conserved region (InterPro:IPR0…
BnaA09g35000D	197.7	121.146	127.739	282.582	284.012	246.686	148.862	271.094	-0.865685	0.000388362	0.00363202	BnaA09g35000D	chrA09	25562805	25564892	-	1362	-	PF07983:X8 domain|PF00332:Glycosyl hydrolases family 17	Glyco_hydro_17	O-Glycosyl hydrolases family 17 protein	O-Glycosyl hydrolases family 17 protein; FUNCTIONS IN: cation binding, hydrolase activity, hydrolyzing O-glycosyl compounds, catalytic activity; INVOLVED IN: carbohydrate metabolic process; LOCATED IN: cell wall; EXPRESSED IN: 24 plant structures; EXPRESSED DURING: 15 growth stages; CONTAINS InterPro DOMAIN/s: X8 (InterPro:IPR012946), Glycoside hydrolase, catalytic core (InterPro:IPR017853), Glyc…
BnaA09g39170D	87.1909	68.8111	75.8753	143.842	106.375	179.062	77.2924	143.093	-0.89023	0.00268883	0.0187269	BnaA09g39170D	chrA09	27787216	27788864	+	861	-	PF00230:Major intrinsic protein	-	plasma membrane intrinsic protein 1B	plasma membrane intrinsic protein 1B (PIP1B); FUNCTIONS IN: water channel activity; INVOLVED IN: response to water deprivation, response to salt stress, transport, water transport; LOCATED IN: anchored to plasma membrane, plasma membrane, chloroplast, vacuole, membrane; EXPRESSED IN: 24 plant structures; EXPRESSED DURING: 14 growth stages; CONTAINS InterPro DOMAIN/s: Major intrinsic protein, cons…
BnaA09g39180D	215.95	238.416	195.931	383.578	337.716	483.848	216.765	401.714	-0.89072	1.58963e-05	0.000218472	BnaA09g39180D	chrA09	27797080	27799329	+	948	-	PF00291:Pyridoxal-phosphate dependent enzyme	PALP	cysteine synthase C1	cysteine synthase C1 (CYSC1); FUNCTIONS IN: cysteine synthase activity, copper ion binding, L-3-cyanoalanine synthase activity; INVOLVED IN: cysteine biosynthetic process, detoxification of nitrogen compound, cyanide metabolic process; LOCATED IN: mitochondrion, chloroplast; EXPRESSED IN: 26 plant structures; EXPRESSED DURING: 14 growth stages; CONTAINS InterPro DOMAIN/s: Cysteine synthase/cystat…
BnaA09g39610D	99.3571	157.006	121.016	189.748	197.259	321.93	125.793	236.313	-0.910038	0.00125916	0.00992687	BnaA09g39610D	chrA09	28069283	28070721	+	777	-	PF00160:Cyclophilin type peptidyl-prolyl cis-trans isomerase/CLD	Pro_isomerase	rotamase CYP 4	rotamase CYP 4 (ROC4); FUNCTIONS IN: peptidyl-prolyl cis-trans isomerase activity; INVOLVED IN: in 9 processes; LOCATED IN: in 8 components; EXPRESSED IN: 26 plant structures; EXPRESSED DURING: 15 growth stages; CONTAINS InterPro DOMAIN/s: Cyclophilin-like (InterPro:IPR015891), Peptidyl-prolyl cis-trans isomerase, cyclophilin-type (InterPro:IPR002130), Peptidyl-prolyl cis-trans isomerase, cycloph…
BnaA09g40450D	934.768	1213.4	1071.86	1791.39	1884.81	2374.47	1073.34	2016.89	-0.910052	1.58361e-08	3.87528e-07	BnaA09g40450D	chrA09	28463527	28464257	-	372	-	PF08041:PetM family of cytochrome b6f complex subunit 7	-	cytochrome b6f complex subunit (petM), putative	cytochrome b6f complex subunit (petM), putative; FUNCTIONS IN: plastoquinol-plastocyanin reductase activity; LOCATED IN: chloroplast thylakoid membrane; EXPRESSED IN: 22 plant structures; EXPRESSED DURING: 13 growth stages; CONTAINS InterPro DOMAIN/s: PetM of cytochrome b6/f complex subunit 7 (InterPro:IPR012595); Has 54 Blast hits to 54 proteins in 16 species: Archae - 0; Bacteria - 0; Metazoa -…
BnaA09g40440D	122.676	143.437	118.135	227.494	260.258	250.496	128.083	246.083	-0.941976	1.72642e-05	0.000235098	BnaA09g40440D	chrA09	28460952	28463324	+	885	-	PF02602:Uroporphyrinogen-III synthase HemD	HEM4	uroporphyrinogen-III synthase family protein	HEMD; FUNCTIONS IN: uroporphyrinogen-III synthase activity; INVOLVED IN: uroporphyrinogen III biosynthetic process, porphyrin biosynthetic process; LOCATED IN: chloroplast; EXPRESSED IN: 30 plant structures; EXPRESSED DURING: 14 growth stages; CONTAINS InterPro DOMAIN/s: Tetrapyrrole biosynthesis, uroporphyrinogen III synthase (InterPro:IPR003754); Has 1238 Blast hits to 1238 proteins in 600 spec…
BnaA09g32510D	37.5124	56.2119	40.3387	64.2696	87.7855	111.437	44.6877	87.8309	-0.975279	0.00789618	0.0453255	BnaA09g32510D	chrA09	24118000	24118341	+	342	-	-	-	0	unknown protein; FUNCTIONS IN: molecular_function unknown; INVOLVED IN: biological_process unknown; LOCATED IN: chloroplast; EXPRESSED IN: 22 plant structures; EXPRESSED DURING: 13 growth stages; Has 23 Blast hits to 23 proteins in 10 species: Archae - 0; Bacteria - 0; Metazoa - 0; Fungi - 0; Plants - 23; Viruses - 0; Other Eukaryotes - 0 (source: NCBI BLink).
BnaA09g35620D	37.5124	66.8727	53.785	135.68	92.9494	90.4833	52.7234	106.371	-1.01083	0.00360372	0.0239128	BnaA09g35620D	chrA09	25991860	25995555	-	1251	-	PF13593:SBF-like CPA transporter family (DUF4137)	-	Sodium Bile acid symporter family	Sodium Bile acid symporter family; FUNCTIONS IN: bile acid:sodium symporter activity; INVOLVED IN: sodium ion transport; LOCATED IN: chloroplast, chloroplast envelope; EXPRESSED IN: 22 plant structures; EXPRESSED DURING: 13 growth stages; CONTAINS InterPro DOMAIN/s: Bile acid:sodium symporter (InterPro:IPR002657); Has 3096 Blast hits to 3087 proteins in 1049 species: Archae - 42; Bacteria - 2090;…
BnaA09g34720D	1299.75	2396.76	2351.17	3818.43	4062.92	4501.31	2015.89	4127.55	-1.03375	2.6306e-07	5.22311e-06	BnaA09g34720D	chrA09	25409080	25410846	-	726	-	PF00504:Chlorophyll A-B binding protein	-	photosystem I light harvesting complex gene 1	photosystem I light harvesting complex gene 1 (LHCA1); FUNCTIONS IN: chlorophyll binding; INVOLVED IN: response to blue light, response to red light, photosynthesis, light harvesting in photosystem I, response to far red light, photosynthesis; LOCATED IN: in 7 components; EXPRESSED IN: 29 plant structures; EXPRESSED DURING: 14 growth stages; CONTAINS InterPro DOMAIN/s: Chlorophyll A-B binding pro…
BnaA09g38720D	527.201	628.991	691.521	1249.69	1178.39	1421.06	615.904	1283.05	-1.05866	2.36849e-11	8.82406e-10	BnaA09g38720D	chrA09	27615347	27618356	+	2217	-	PF00456:Transketolase, thiamine diphosphate binding domain|PF02779:Transketolase, pyrimidine binding domain|PF02780:Transketolase, C-terminal domain	-	Transketolase	Transketolase; FUNCTIONS IN: catalytic activity, transketolase activity; INVOLVED IN: response to cadmium ion, response to salt stress; LOCATED IN: chloroplast stroma, chloroplast, chloroplast envelope; EXPRESSED IN: 27 plant structures; EXPRESSED DURING: 17 growth stages; CONTAINS InterPro DOMAIN/s: Transketolase, bacterial-like (InterPro:IPR005478), Transketolase, N-terminal (InterPro:IPR005474…
BnaA09g29920D	353.833	424.496	448.528	896.714	823.118	981.982	408.953	900.605	-1.13876	2.95697e-12	1.23809e-10	BnaA09g29920D	chrA09	22319292	22321152	+	1158	-	PF13602:Zinc-binding dehydrogenase|PF08240:Alcohol dehydrogenase GroES-like domain	ADH_N	Oxidoreductase, zinc-binding dehydrogenase family protein	Oxidoreductase, zinc-binding dehydrogenase family protein; FUNCTIONS IN: oxidoreductase activity, zinc ion binding; INVOLVED IN: response to cold; LOCATED IN: in 6 components; EXPRESSED IN: 22 plant structures; EXPRESSED DURING: 14 growth stages; CONTAINS InterPro DOMAIN/s: GroES-like (InterPro:IPR011032), Alcohol dehydrogenase GroES-like (InterPro:IPR013154), Quinone oxidoreductase/zeta-crystall…
BnaA09g40120D	45.6232	48.4585	59.5477	123.439	112.572	122.867	51.2098	119.626	-1.22338	4.735e-05	0.000575934	BnaA09g40120D	chrA09	28252019	28254759	+	1518	-	PF00232:Glycosyl hydrolase family 1	Glyco_hydro_1	beta glucosidase 10	beta glucosidase 10 (BGLU10); FUNCTIONS IN: cation binding, hydrolase activity, hydrolyzing O-glycosyl compounds, catalytic activity; INVOLVED IN: carbohydrate metabolic process; LOCATED IN: vacuole; EXPRESSED IN: 22 plant structures; EXPRESSED DURING: 13 growth stages; CONTAINS InterPro DOMAIN/s: Glycoside hydrolase, family 1 (InterPro:IPR001360), Glycoside hydrolase, family 1, active site (Inte…
BnaA09g39040D	71.9832	82.3794	75.8753	176.486	222.046	160.013	76.746	186.182	-1.27756	1.09429e-06	1.92242e-05	BnaA09g39040D	chrA09	27733072	27734359	-	585	-	PF03766:Remorin, N-terminal region|PF03763:Remorin, C-terminal region	-	Remorin family protein	Remorin family protein; FUNCTIONS IN: binding; INVOLVED IN: biological_process unknown; LOCATED IN: plasma membrane, vacuole; EXPRESSED IN: 24 plant structures; EXPRESSED DURING: 16 growth stages; CONTAINS InterPro DOMAIN/s: Remorin, C-terminal (InterPro:IPR005516), Remorin, N-terminal (InterPro:IPR005518); BEST Arabidopsis thaliana protein match is: Remorin family protein (TAIR:AT2G45820.1); Has…
BnaA09g32300D	263.6	348.901	367.851	813.062	716.743	915.311	326.784	815.038	-1.31821	7.00944e-13	3.17632e-11	BnaA09g32300D	chrA09	24001541	24002317	-	285	-	-	-	0	unknown protein; FUNCTIONS IN: molecular_function unknown; INVOLVED IN: biological_process unknown; LOCATED IN: endomembrane system; EXPRESSED IN: 22 plant structures; EXPRESSED DURING: 13 growth stages; Has 3 Blast hits to 3 proteins in 1 species: Archae - 0; Bacteria - 0; Metazoa - 0; Fungi - 0; Plants - 3; Viruses - 0; Other Eukaryotes - 0 (source: NCBI BLink).
BnaA09g39860D	1381.87	2097.28	2379.03	4967.12	5198.97	5947.14	1952.73	5371.08	-1.4596	1.61016e-15	1.00665e-13	BnaA09g39860D	chrA09	28152728	28153237	+	393	-	PF02672:CP12 domain	-	CP12 domain-containing protein 2	CP12 domain-containing protein 2 (CP12-2); FUNCTIONS IN: protein binding; INVOLVED IN: negative regulation of reductive pentose-phosphate cycle, response to light stimulus, reductive pentose-phosphate cycle, peptide cross-linking via L-cystine, response to sucrose stimulus; LOCATED IN: chloroplast stroma, chloroplast; EXPRESSED IN: 21 plant structures; EXPRESSED DURING: 13 growth stages; CONTAINS…
BnaA09g30150D	6.08309	16.4759	20.1694	35.7054	51.6385	35.2409	14.2428	40.8616	-1.51589	0.00710814	0.04164	BnaA09g30150D	chrA09	22459585	22462195	-	1827	-	PF04564:U-box domain|PF00514:Armadillo/beta-catenin-like repeat	U-box	ARM repeat superfamily protein	ARM repeat superfamily protein; FUNCTIONS IN: ubiquitin-protein ligase activity, binding; INVOLVED IN: response to chitin; LOCATED IN: ubiquitin ligase complex; EXPRESSED IN: 23 plant structures; EXPRESSED DURING: 15 growth stages; CONTAINS InterPro DOMAIN/s: U box domain (InterPro:IPR003613), Armadillo-like helical (InterPro:IPR011989), Armadillo (InterPro:IPR000225), Armadillo-type fold (InterP…
BnaA09g40640D	7.09693	15.5067	38.4179	58.1487	56.8024	78.1014	20.3405	64.3508	-1.65838	0.002083	0.0151498	BnaA09g40640D	chrA09	28547175	28549714	+	1647	-	PF08392:FAE1/Type III polyketide synthase-like protein|PF08541:3-Oxoacyl-[acyl-carrier-protein (ACP)] synthase III C terminal	-	3-ketoacyl-CoA synthase 10	3-ketoacyl-CoA synthase 10 (KCS10); FUNCTIONS IN: transferase activity, transferring acyl groups other than amino-acyl groups, catalytic activity, acyltransferase activity; INVOLVED IN: in 8 processes; LOCATED IN: endoplasmic reticulum, membrane; EXPRESSED IN: 26 plant structures; EXPRESSED DURING: 13 growth stages; CONTAINS InterPro DOMAIN/s: Thiolase-like (InterPro:IPR016039), Very-long-chain 3…
BnaA09g35910D	4.05539	22.2909	25.932	74.4712	34.0814	59.0523	17.4261	55.8683	-1.67716	0.00425078	0.027379	BnaA09g35910D	chrA09	26121070	26124582	-	1464	-	PF16709:Fused Ig-PH domain of plant-specific actin-binding protein|PF16712:Coiled-coil regions of plant-specific actin-binding protein|PF16711:Actin-binding domain of plant-specific actin-binding protein	-	myosin heavy chain-related	myosin heavy chain-related; FUNCTIONS IN: molecular_function unknown; INVOLVED IN: biological_process unknown; LOCATED IN: plasma membrane; EXPRESSED IN: 22 plant structures; EXPRESSED DURING: 13 growth stages; BEST Arabidopsis thaliana protein match is: unknown protein (TAIR:AT2G40820.1); Has 486 Blast hits to 458 proteins in 133 species: Archae - 0; Bacteria - 70; Metazoa - 142; Fungi - 25; Pla…
BnaA09g31780D	17.2354	10.6609	24.0112	67.3301	87.7855	15.2393	17.3025	56.785	-1.71226	0.00506851	0.0315981	BnaA09g31780D	chrA09	23688265	23689917	+	1077	-	PF14226:non-haem dioxygenase in morphine synthesis N-terminal|PF03171:2OG-Fe(II) oxygenase superfamily	2OG-FeII_Oxy	flavanone 3-hydroxylase	flavanone 3-hydroxylase (F3H); FUNCTIONS IN: naringenin 3-dioxygenase activity; INVOLVED IN: response to UV-B, response to sucrose stimulus, flavonoid biosynthetic process; LOCATED IN: cellular_component unknown; EXPRESSED IN: 20 plant structures; EXPRESSED DURING: 13 growth stages; CONTAINS InterPro DOMAIN/s: Oxoglutarate/iron-dependent oxygenase (InterPro:IPR005123); BEST Arabidopsis thaliana p…
BnaA09g40650D	64.8863	46.5202	63.3895	251.978	299.504	298.119	58.2653	283.2	-2.28193	4.66952e-20	5.03977e-18	BnaA09g40650D	chrA09	28550586	28552778	+	408	-	PF03647:Transmembrane proteins 14C	-	Transmembrane proteins 14C	Transmembrane proteins 14C; INVOLVED IN: biological_process unknown; LOCATED IN: mitochondrion; EXPRESSED IN: 24 plant structures; EXPRESSED DURING: 13 growth stages; CONTAINS InterPro DOMAIN/s: Uncharacterised protein family UPF0136, Transmembrane (InterPro:IPR005349); BEST Arabidopsis thaliana protein match is: Transmembrane proteins 14C (TAIR:AT3G43520.1); Has 421 Blast hits to 421 proteins in…
BnaA09g30710D	0	19.3834	8.64402	43.8666	66.0973	27.6212	9.34247	45.8617	-2.28951	0.00238669	0.0169816	BnaA09g30710D	chrA09	22865120	22868049	-	873	-	PF00076:RNA recognition motif. (a.k.a. RRM, RBD, or RNP domain)	RRM_1	RNA-binding (RRM/RBD/RNP motifs) family protein	RNA-binding (RRM/RBD/RNP motifs) family protein; FUNCTIONS IN: RNA binding, nucleotide binding, nucleic acid binding; INVOLVED IN: biological_process unknown; LOCATED IN: cellular_component unknown; EXPRESSED IN: 20 plant structures; EXPRESSED DURING: 13 growth stages; CONTAINS InterPro DOMAIN/s: RNA recognition motif, RNP-1 (InterPro:IPR000504), Nucleotide-binding, alpha-beta plait (InterPro:IPR…
BnaA09g34830D	30.4154	11.63	22.0903	130.58	81.5889	140.011	21.3786	117.393	-2.46071	2.66166e-09	7.39253e-08	BnaA09g34830D	chrA09	25453897	25456133	-	2127	-	PF00005:ABC transporter|PF01061:ABC-2 type transporter	ABC_tran	ABC-2 type transporter family protein	ABC-2 type transporter family protein; FUNCTIONS IN: ATPase activity, coupled to transmembrane movement of substances; LOCATED IN: membrane; EXPRESSED IN: 21 plant structures; EXPRESSED DURING: 12 growth stages; CONTAINS InterPro DOMAIN/s: ATPase, AAA+ type, core (InterPro:IPR003593), ABC transporter-like (InterPro:IPR003439), ABC-2 type transporter (InterPro:IPR013525), ABC transporter, conserve…
BnaA09g36360D	38.5262	14.5375	18.2485	177.507	108.441	115.247	23.7707	133.732	-2.49622	9.92673e-10	2.95408e-08	BnaA09g36360D	chrA09	26332226	26334524	-	1110	-	PF03088:Strictosidine synthase	Str_synth	Calcium-dependent phosphotriesterase superfamily protein	Calcium-dependent phosphotriesterase superfamily protein; FUNCTIONS IN: strictosidine synthase activity; INVOLVED IN: alkaloid biosynthetic process, biosynthetic process; LOCATED IN: endoplasmic reticulum, vacuole; EXPRESSED IN: 20 plant structures; EXPRESSED DURING: 10 growth stages; CONTAINS InterPro DOMAIN/s: Strictosidine synthase, conserved region (InterPro:IPR018119), Strictosidine synthase…
BnaA09g38120D	0	4.84585	1.92089	16.3224	17.5571	13.3344	2.25558	15.738	-2.79244	0.00649363	0.0386568	BnaA09g38120D	chrA09	27302201	27305659	+	1395	-	PF01466:Skp1 family, dimerisation domain|PF03931:Skp1 family, tetramerisation domain	Skp1	F-box family protein	F-box family protein; FUNCTIONS IN: nucleic acid binding; INVOLVED IN: N-terminal protein myristoylation; LOCATED IN: plasma membrane; EXPRESSED IN: male gametophyte, cultured cell; EXPRESSED DURING: L mature pollen stage, M germinated pollen stage; CONTAINS InterPro DOMAIN/s: F-box domain, cyclin-like (InterPro:IPR001810), F-box domain, Skp2-like (InterPro:IPR022364), Pentatricopeptide repeat (I…
BnaA09g40360D	20.277	4.84585	5.76268	137.721	69.1957	61.9097	10.2952	89.6087	-3.12944	1.9105e-08	4.61511e-07	BnaA09g40360D	chrA09	28417721	28419329	+	858	-	PF00447:HSF-type DNA-binding	HSF_DNA-bind	winged-helix DNA-binding transcription factor family protein	AT-HSFA7B; FUNCTIONS IN: DNA binding, sequence-specific DNA binding transcription factor activity; INVOLVED IN: response to high light intensity, response to heat, regulation of transcription, DNA-dependent; LOCATED IN: nucleus; EXPRESSED IN: root, pedicel, carpel; EXPRESSED DURING: 4 anthesis, petal differentiation and expansion stage; CONTAINS InterPro DOMAIN/s: Winged helix-turn-helix transcri…
BnaA09g29240D	0	0	2.88134	20.4031	4.13108	21.9065	0.960446	15.4802	-3.99448	0.00253403	0.0178432	BnaA09g29240D	chrA09	21898901	21900692	+	750	-	PF03330:Lytic transglycolase|PF01357:Pollen allergen	-	expansin A10	expansin A10 (EXPA10); CONTAINS InterPro DOMAIN/s: Pollen allergen, N-terminal (InterPro:IPR014734), Rare lipoprotein A (InterPro:IPR005132), Pollen allergen/expansin, C-terminal (InterPro:IPR007117), Barwin-related endoglucanase (InterPro:IPR009009), Expansin (InterPro:IPR002963), Expansin/Lol pI (InterPro:IPR007118), Expansin 45, endoglucanase-like (InterPro:IPR007112); BEST Arabidopsis thalian…
BnaA09g40200D	3.04154	0.96917	1.92089	192.809	164.211	165.727	1.9772	174.249	-6.47194	6.93794e-23	9.93931e-21	BnaA09g40200D	chrA09	28284110	28285211	+	690	-	-	-	0	unknown protein.
	R24 vs R mock
gene_id	R24_1	R24_2	R24_3	R24_mock	R48_mock	R96_mock	R24	R_mock	log2FoldChange	pvalue	padj	gene_name	gene_chr	gene_start	gene_end	gene_strand	gene_length	gene_biotype	gene_description	tf_family	description	detail description
BnaA09g33440D	120.472	16.2396	7.58215	0	0	0	48.0979	0	8.01714	6.06e-07	0.000303187	BnaA09g33440D	chrA09	24653300	24654775	-	1476	-	PF00201:UDP-glucoronosyl and UDP-glucosyl transferase	UDPGT	UDP-glucosyl transferase 73C7	UDP-glucosyl transferase 73C7 (UGT73C7); CONTAINS InterPro DOMAIN/s: UDP-glucuronosyl/UDP-glucosyltransferase (InterPro:IPR002213); BEST Arabidopsis thaliana protein match is: UDP-Glycosyltransferase superfamily protein (TAIR:AT2G36770.1); Has 7083 Blast hits to 7007 proteins in 427 species: Archae - 0; Bacteria - 435; Metazoa - 1539; Fungi - 21; Plants - 4999; Viruses - 33; Other Eukaryotes - 56…
BnaA09g35660D	459.984	54.4505	80.5604	36.8279	8.0765	20.9589	198.332	21.9545	3.15792	3.5e-05	0.00493077	BnaA09g35660D	chrA09	26008204	26010457	+	1305	-	PF01490:Transmembrane amino acid transporter protein	Aa_trans	Transmembrane amino acid transporter family protein	Transmembrane amino acid transporter family protein; CONTAINS InterPro DOMAIN/s: Amino acid transporter, transmembrane (InterPro:IPR013057); BEST Arabidopsis thaliana protein match is: Transmembrane amino acid transporter family protein (TAIR:AT2G40420.1); Has 4348 Blast hits to 4307 proteins in 431 species: Archae - 11; Bacteria - 411; Metazoa - 1511; Fungi - 660; Plants - 875; Viruses - 3; Othe…
BnaA09g34470D	3890.95	824.4	1013.17	498.778	702.656	390.599	1909.5	530.678	1.84789	0.000273782	0.0196525	BnaA09g34470D	chrA09	25255327	25257273	-	936	-	PF00290:Tryptophan synthase alpha chain	-	tryptophan synthase alpha chain	tryptophan synthase alpha chain (TSA1); FUNCTIONS IN: tryptophan synthase activity; INVOLVED IN: tryptophan biosynthetic process, defense response to bacterium, defense response by callose deposition in cell wall; LOCATED IN: chloroplast, chloroplast stroma; EXPRESSED IN: 23 plant structures; EXPRESSED DURING: 13 growth stages; CONTAINS InterPro DOMAIN/s: Tryptophan synthase, alpha chain, active …
BnaA09g34220D	103.546	155.709	137.427	56.8431	28.2678	46.6813	132.227	43.9307	1.57529	0.000158121	0.0133133	BnaA09g34220D	chrA09	25115642	25117044	-	1098	-	PF01814:Hemerythrin HHE cation binding domain	-	0	FUNCTIONS IN: molecular_function unknown; INVOLVED IN: N-terminal protein myristoylation; LOCATED IN: chloroplast; EXPRESSED IN: 23 plant structures; EXPRESSED DURING: 13 growth stages; CONTAINS InterPro DOMAIN/s: Haemerythrin/HHE cation-binding motif (InterPro:IPR012312); Has 59 Blast hits to 59 proteins in 14 species: Archae - 0; Bacteria - 2; Metazoa - 0; Fungi - 0; Plants - 56; Viruses - 0; O…
BnaA09g29790D	395.268	186.278	213.248	122.493	69.9964	100.984	264.931	97.8244	1.43087	0.000345012	0.0222896	BnaA09g29790D	chrA09	22260664	22262459	+	1404	-	PF00201:UDP-glucoronosyl and UDP-glucosyl transferase	UDPGT	UDP-glucosyl transferase 74B1	UDP-glucosyl transferase 74B1 (UGT74B1); CONTAINS InterPro DOMAIN/s: UDP-glucuronosyl/UDP-glucosyltransferase (InterPro:IPR002213); BEST Arabidopsis thaliana protein match is: UDP-glycosyltransferase 74 F1 (TAIR:AT2G43840.1); Has 7754 Blast hits to 7677 proteins in 493 species: Archae - 0; Bacteria - 488; Metazoa - 2030; Fungi - 39; Plants - 5027; Viruses - 105; Other Eukaryotes - 65 (source: NCB…
BnaA09g40670D	858.239	387.841	499.474	230.575	211.335	243.886	581.851	228.599	1.34685	6.61e-05	0.00750441	BnaA09g40670D	chrA09	28556032	28558639	+	969	-	PF05608:Protein of unknown function (DUF778)	-	Protein of unknown function (DUF778)	REVERSION-TO-ETHYLENE SENSITIVITY1 (RTE1); CONTAINS InterPro DOMAIN/s: Protein of unknown function DUF778 (InterPro:IPR008496); BEST Arabidopsis thaliana protein match is: RTE1-homolog (TAIR:AT3G51040.3); Has 292 Blast hits to 292 proteins in 110 species: Archae - 0; Bacteria - 0; Metazoa - 126; Fungi - 0; Plants - 94; Viruses - 0; Other Eukaryotes - 72 (source: NCBI BLink).
BnaA09g36770D	1728.42	1088.06	1041.6	737.359	599.007	434.422	1286.03	590.263	1.12302	0.000253567	0.0186514	BnaA09g36770D	chrA09	26561444	26567324	-	2934	-	PF05193:Peptidase M16 inactive domain|PF16187:Middle or third domain of peptidase_M16|PF00675:Insulinase (Peptidase family M16)	-	Insulinase (Peptidase family M16) family protein	Insulinase (Peptidase family M16) family protein; FUNCTIONS IN: metalloendopeptidase activity, zinc ion binding, catalytic activity, metal ion binding; INVOLVED IN: proteolysis; LOCATED IN: cellular_component unknown; EXPRESSED IN: 23 plant structures; EXPRESSED DURING: 13 growth stages; CONTAINS InterPro DOMAIN/s: Peptidase M16, zinc-binding site (InterPro:IPR001431), Peptidase M16, C-terminal (…
BnaA09g31710D	563.53	546.416	622.684	335.454	363.443	285.804	577.543	328.234	0.816645	0.000444748	0.0262868	BnaA09g31710D	chrA09	23645432	23648647	+	1233	-	PF03676:Uncharacterised protein family (UPF0183)	-	0	unknown protein; CONTAINS InterPro DOMAIN/s: Uncharacterised protein family UPF0183 (InterPro:IPR005373); Has 269 Blast hits to 265 proteins in 123 species: Archae - 0; Bacteria - 0; Metazoa - 131; Fungi - 82; Plants - 37; Viruses - 0; Other Eukaryotes - 19 (source: NCBI BLink).
BnaA09g33290D	734.78	774.726	852.992	1021.57	1704.14	1622.41	787.499	1449.38	-0.879284	0.000861479	0.0402526	BnaA09g33290D	chrA09	24581566	24583493	-	1077	-	PF00274:Fructose-bisphosphate aldolase class-I	-	Aldolase superfamily protein	Aldolase superfamily protein; FUNCTIONS IN: copper ion binding; INVOLVED IN: response to cadmium ion, response to karrikin, response to salt stress, pentose-phosphate shunt; LOCATED IN: in 8 components; EXPRESSED IN: 29 plant structures; EXPRESSED DURING: 15 growth stages; CONTAINS InterPro DOMAIN/s: Aldolase-type TIM barrel (InterPro:IPR013785), Fructose-bisphosphate aldolase, class-I (InterPro:…
BnaA09g40120D	44.8036	47.7636	58.7617	84.0638	144.031	152.429	50.443	126.841	-1.32633	0.00108535	0.0474057	BnaA09g40120D	chrA09	28252019	28254759	+	1518	-	PF00232:Glycosyl hydrolase family 1	Glyco_hydro_1	beta glucosidase 10	beta glucosidase 10 (BGLU10); FUNCTIONS IN: cation binding, hydrolase activity, hydrolyzing O-glycosyl compounds, catalytic activity; INVOLVED IN: carbohydrate metabolic process; LOCATED IN: vacuole; EXPRESSED IN: 22 plant structures; EXPRESSED DURING: 13 growth stages; CONTAINS InterPro DOMAIN/s: Glycoside hydrolase, family 1 (InterPro:IPR001360), Glycoside hydrolase, family 1, active site (Inte…
BnaA09g38860D	242.935	203.473	245.472	382.69	771.306	662.112	230.627	605.369	-1.39049	1.24e-05	0.00241143	BnaA09g38860D	chrA09	27664540	27665510	+	261	-	-	-	ribosomal protein S27	ribosomal protein S27 (RS27A); FUNCTIONS IN: structural constituent of ribosome; INVOLVED IN: translation, ribosome biogenesis; LOCATED IN: cytosolic small ribosomal subunit, cytosolic ribosome, ribosome, cell wall; EXPRESSED IN: 22 plant structures; EXPRESSED DURING: 13 growth stages; CONTAINS InterPro DOMAIN/s: Ribosomal protein, zinc-binding domain (InterPro:IPR011332), Ribosomal protein S27e …
BnaA09g29620D	63.7207	46.8083	61.605	68.8522	271.909	221.974	57.378	187.578	-1.70516	0.000739586	0.0363674	BnaA09g29620D	chrA09	22181501	22183541	-	1800	-	PF13855:Leucine rich repeat|PF08263:Leucine rich repeat N-terminal domain|PF07714:Protein tyrosine kinase	LRRNT_2	Leucine-rich repeat protein kinase family protein	Leucine-rich repeat protein kinase family protein; FUNCTIONS IN: protein serine/threonine kinase activity, kinase activity, ATP binding; INVOLVED IN: transmembrane receptor protein tyrosine kinase signaling pathway, protein amino acid phosphorylation; LOCATED IN: nucleus, plasma membrane; EXPRESSED IN: 24 plant structures; EXPRESSED DURING: 13 growth stages; CONTAINS InterPro DOMAIN/s: Protein ki…
BnaA09g35000D	194.149	119.409	126.053	223.369	679.772	744.995	146.537	549.379	-1.9057	1.58e-05	0.00284274	BnaA09g35000D	chrA09	25562805	25564892	-	1362	-	PF07983:X8 domain|PF00332:Glycosyl hydrolases family 17	Glyco_hydro_17	O-Glycosyl hydrolases family 17 protein	O-Glycosyl hydrolases family 17 protein; FUNCTIONS IN: cation binding, hydrolase activity, hydrolyzing O-glycosyl compounds, catalytic activity; INVOLVED IN: carbohydrate metabolic process; LOCATED IN: cell wall; EXPRESSED IN: 24 plant structures; EXPRESSED DURING: 15 growth stages; CONTAINS InterPro DOMAIN/s: X8 (InterPro:IPR012946), Glycoside hydrolase, catalytic core (InterPro:IPR017853), Glyc…
BnaA09g32000D	19.9127	18.1502	16.1121	34.4261	71.3424	104.795	18.0583	70.1878	-1.9564	0.000695367	0.0350624	BnaA09g32000D	chrA09	23838590	23840763	+	1245	-	PF03088:Strictosidine synthase	Str_synth	Calcium-dependent phosphotriesterase superfamily protein	YELLOW-LEAF-SPECIFIC GENE 2 (YLS2); FUNCTIONS IN: strictosidine synthase activity; INVOLVED IN: response to ethylene stimulus, leaf senescence, alkaloid biosynthetic process, response to abscisic acid stimulus; LOCATED IN: endoplasmic reticulum; EXPRESSED IN: 23 plant structures; EXPRESSED DURING: 13 growth stages; CONTAINS InterPro DOMAIN/s: Strictosidine synthase, conserved region (InterPro:IPR…
BnaA09g36940D	70.6902	47.7636	62.5528	50.4383	387.672	294.378	60.3355	244.163	-2.01419	0.000731642	0.036073	BnaA09g36940D	chrA09	26644537	26649192	-	2385	-	PF03016:Exostosin family	-	exostosin family protein	exostosin family protein; FUNCTIONS IN: catalytic activity; LOCATED IN: endomembrane system, membrane; EXPRESSED IN: 21 plant structures; EXPRESSED DURING: 13 growth stages; CONTAINS InterPro DOMAIN/s: EGF, extracellular (InterPro:IPR013111), Exostosin-like (InterPro:IPR004263), EGF-like (InterPro:IPR006210), EGF-like, type 3 (InterPro:IPR000742), EGF-like region, conserved site (InterPro:IPR0130…
	R48 vs S48
gene_id	R48_1	R48_2	R48_3	S48_1	S48_2	S48_3	R48	S48	log2FoldChange	pvalue	padj	gene_name	gene_chr	gene_start	gene_end	gene_strand	gene_length	gene_biotype	gene_description	tf_family		description	detail description
BnaA09g39260D	2.96836	30.9692	2.01229	0	0	0	11.9833	0	5.96647	0.00149308	0.0210565	BnaA09g39260D	chrA09	27849701	27851910	-	1422	-	PF00155:Aminotransferase class I and II	Aminotran_1_2		ACC synthase 1	ACC synthase 1 (ACS1); CONTAINS InterPro DOMAIN/s: 1-aminocyclopropane-1-carboxylate synthase (InterPro:IPR001176), Pyridoxal phosphate-dependent transferase, major domain (InterPro:IPR015424), Aminotransferase, class I/classII (InterPro:IPR004839), Aminotransferases, class-I, pyridoxal-phosphate-binding site (InterPro:IPR004838), Pyridoxal phosphate-dependent transferase, major region, subdomain…
BnaA09g40230D	12.6155	8.84835	14.0861	0	0	0	11.85	0	5.96142	0.000183868	0.00355446	BnaA09g40230D	chrA09	28302878	28303578	+	432	-	-	-		0	unknown protein; FUNCTIONS IN: molecular_function unknown; INVOLVED IN: biological_process unknown; EXPRESSED IN: 25 plant structures; EXPRESSED DURING: 14 growth stages; CONTAINS InterPro DOMAIN/s: Protein of unknown function DUF926 (InterPro:IPR009269); Has 30201 Blast hits to 17322 proteins in 780 species: Archae - 12; Bacteria - 1396; Metazoa - 17338; Fungi - 3422; Plants - 5037; Viruses - 0;…
BnaA09g31510D	83.8561	157.058	84.5164	6.95643	7.32437	4.87831	108.477	6.38637	4.06761	2.42934e-13	2.35261e-11	BnaA09g31510D	chrA09	23534459	23536608	+	507	-	PF13193:AMP-binding enzyme C-terminal domain|PF01217:Clathrin adaptor complex small chain	-		AMP-dependent synthetase and ligase family protein	AMP-dependent synthetase and ligase family protein; FUNCTIONS IN: catalytic activity, AMP binding; INVOLVED IN: response to cadmium ion; LOCATED IN: apoplast, chloroplast; EXPRESSED IN: 26 plant structures; EXPRESSED DURING: 15 growth stages; CONTAINS InterPro DOMAIN/s: AMP-binding, conserved site (InterPro:IPR020845), AMP-dependent synthetase/ligase (InterPro:IPR000873); BEST Arabidopsis thalian…
BnaA09g40260D	35.6203	8.84835	31.1906	0.993775	0.915547	7.31746	25.2197	3.0756	3.10799	0.00206548	0.0274441	BnaA09g40260D	chrA09	28308062	28311837	-	1257	-	PF03462:PCRF domain|PF00472:RF-1 domain	-		Peptide chain release factor 1	ALBINO AND PALE GREEN (APG3); FUNCTIONS IN: translation release factor activity, codon specific, translation release factor activity; INVOLVED IN: translational termination, chloroplast organization; LOCATED IN: chloroplast, cytoplasm; EXPRESSED IN: 20 plant structures; EXPRESSED DURING: 13 growth stages; CONTAINS InterPro DOMAIN/s: Peptide chain release factor 1 (InterPro:IPR004373), Class I pep…
BnaA09g30100D	19.2943	9.95439	17.1045	1.98755	1.83109	2.43915	15.4511	2.08593	2.90727	0.00308219	0.0379648	BnaA09g30100D	chrA09	22424368	22424931	-	294	-	-	-		GroES-like family protein	GroES-like family protein; FUNCTIONS IN: ATP binding; INVOLVED IN: protein folding; LOCATED IN: mitochondrion; EXPRESSED IN: 19 plant structures; EXPRESSED DURING: 11 growth stages; CONTAINS InterPro DOMAIN/s: Chaperonin Cpn10 (InterPro:IPR020818), GroES-like (InterPro:IPR011032), Chaperonin Cpn10, conserved site (InterPro:IPR018369), Chaperonin Cpn10, subgroup (InterPro:IPR001476); BEST Arabidop…
BnaA09g40810D	388.113	519.84	420.57	45.7137	48.524	114.64	442.841	69.626	2.67804	3.38675e-11	2.40644e-09	BnaA09g40810D	chrA09	28608008	28609766	+	1143	-	PF00481:Protein phosphatase 2C	PP2C		DNA-binding protein phosphatase 1	DNA-binding protein phosphatase 1 (DBP1); FUNCTIONS IN: protein serine/threonine phosphatase activity, catalytic activity; INVOLVED IN: regulation of defense response to virus; LOCATED IN: protein serine/threonine phosphatase complex; EXPRESSED IN: 25 plant structures; EXPRESSED DURING: 15 growth stages; CONTAINS InterPro DOMAIN/s: Protein phosphatase 2C, manganese/magnesium aspartate binding sit…
BnaA09g40500D	43.7833	118.347	32.1967	4.96888	4.57773	29.2699	64.7755	12.9388	2.3465	0.00324474	0.0396156	BnaA09g40500D	chrA09	28483121	28486471	+	2199	-	PF02493:MORN repeat|PF01504:Phosphatidylinositol-4-phosphate 5-Kinase	MORN		1-phosphatidylinositol-4-phosphate 5-kinase 3	1-phosphatidylinositol-4-phosphate 5-kinase 3 (PIP5K3); CONTAINS InterPro DOMAIN/s: Phosphatidylinositol-4-phosphate 5-kinase, core, subgroup (InterPro:IPR016034), Phosphatidylinositol-4-phosphate 5-kinase, plant (InterPro:IPR017163), MORN motif (InterPro:IPR003409), Phosphatidylinositol-4-phosphate 5-kinase, core (InterPro:IPR002498); BEST Arabidopsis thaliana protein match is: phosphatidylinosi…
BnaA09g40370D	253.052	361.676	316.936	53.6639	49.4395	97.5662	310.555	66.8899	2.22249	1.33369e-09	7.43592e-08	BnaA09g40370D	chrA09	28420176	28420936	-	549	-	-	-		0	unknown protein; Has 30201 Blast hits to 17322 proteins in 780 species: Archae - 12; Bacteria - 1396; Metazoa - 17338; Fungi - 3422; Plants - 5037; Viruses - 0; Other Eukaryotes - 2996 (source: NCBI BLink).
BnaA09g34710D	108.345	96.2258	70.4303	29.8133	13.7332	23.172	91.667	22.2395	2.05011	8.65739e-06	0.000237019	BnaA09g34710D	chrA09	25406072	25407574	-	336	-	PF13259:Protein of unknown function (DUF4050)	-		0	unknown protein; BEST Arabidopsis thaliana protein match is: unknown protein (TAIR:AT5G25360.2); Has 137 Blast hits to 137 proteins in 19 species: Archae - 0; Bacteria - 0; Metazoa - 0; Fungi - 0; Plants - 136; Viruses - 0; Other Eukaryotes - 1 (source: NCBI BLink).
BnaA09g33100D	81.6298	72.9989	108.664	31.8008	21.0576	46.3439	87.7642	33.0674	1.41936	0.00148436	0.0209437	BnaA09g33100D	chrA09	24443218	24443782	+	249	-	-	-		0	0
BnaA09g30480D	140.255	226.739	148.91	77.5145	36.6219	89.0291	171.968	67.7218	1.34827	0.00154183	0.0216192	BnaA09g30480D	chrA09	22660654	22663691	+	1623	-	PF12899:Alkaline and neutral invertase	-		Plant neutral invertase family protein	Plant neutral invertase family protein; FUNCTIONS IN: catalytic activity, beta-fructofuranosidase activity; INVOLVED IN: sucrose catabolic process, using beta-fructofuranosidase; LOCATED IN: cellular_component unknown; EXPRESSED IN: 19 plant structures; EXPRESSED DURING: 14 growth stages; CONTAINS InterPro DOMAIN/s: Plant neutral invertase (InterPro:IPR006937), Six-hairpin glycosidase-like (Inter…
BnaA09g40520D	167.712	96.2258	148.91	58.6327	57.6794	46.3439	137.616	54.2187	1.34395	0.000309537	0.00556602	BnaA09g40520D	chrA09	28495133	28497731	+	1119	-	PF13639:Ring finger domain|PF04757:Pex2 / Pex12 amino terminal region	-		peroxin 10	peroxin 10 (PEX10); FUNCTIONS IN: zinc ion binding; INVOLVED IN: in 6 processes; LOCATED IN: cytosol, peroxisome; EXPRESSED IN: 18 plant structures; EXPRESSED DURING: 8 growth stages; CONTAINS InterPro DOMAIN/s: Zinc finger, RING-type, conserved site (InterPro:IPR017907), Zinc finger, RING-type (InterPro:IPR001841), Pex, N-terminal (InterPro:IPR006845), Zinc finger, C3HC4 RING-type (InterPro:IPR0…
BnaA09g35300D	146.192	152.634	141.867	83.4771	35.7063	58.5397	146.897	59.2411	1.31201	0.000861308	0.0132241	BnaA09g35300D	chrA09	25763416	25765284	+	1305	-	PF04788:Protein of unknown function (DUF620)	-		Protein of unknown function (DUF620)	Protein of unknown function (DUF620); CONTAINS InterPro DOMAIN/s: Protein of unknown function DUF620 (InterPro:IPR006873); BEST Arabidopsis thaliana protein match is: Protein of unknown function (DUF620) (TAIR:AT5G05840.1); Has 215 Blast hits to 214 proteins in 18 species: Archae - 0; Bacteria - 0; Metazoa - 0; Fungi - 0; Plants - 215; Viruses - 0; Other Eukaryotes - 0 (source: NCBI BLink).
BnaA09g36610D	1244.48	495.507	1226.49	470.056	406.503	320.749	988.828	399.102	1.30899	0.000681942	0.0108803	BnaA09g36610D	chrA09	26435653	26436907	-	1023	-	PF00332:Glycosyl hydrolases family 17	Glyco_hydro_17		beta-1,3-glucanase 2	beta-1,3-glucanase 2 (BGL2); FUNCTIONS IN: glucan 1,3-beta-glucosidase activity, protein binding, cellulase activity, hydrolase activity, hydrolyzing O-glycosyl compounds; INVOLVED IN: systemic acquired resistance, response to cold; LOCATED IN: apoplast, cell wall, vacuole; EXPRESSED IN: 17 plant structures; EXPRESSED DURING: 9 growth stages; CONTAINS InterPro DOMAIN/s: Glycoside hydrolase, catal…
BnaA09g34180D	89.0507	122.771	90.5533	36.7697	52.1862	35.3677	100.792	41.4412	1.27444	0.00100689	0.0150693	BnaA09g34180D	chrA09	25081694	25084653	-	1260	-	PF00288:GHMP kinases N terminal domain	GHMP_kinases		GHMP kinase family protein	GHMP kinase family protein; FUNCTIONS IN: diphosphomevalonate decarboxylase activity, kinase activity, ATP binding; INVOLVED IN: isoprenoid biosynthetic process, phosphorylation; LOCATED IN: cellular_component unknown; EXPRESSED IN: 19 plant structures; EXPRESSED DURING: 9 growth stages; CONTAINS InterPro DOMAIN/s: Diphosphomevalonate decarboxylase (InterPro:IPR005935), Ribosomal protein S5 domai…
BnaA09g39960D	846.724	1000.97	695.248	383.597	289.313	448.804	847.647	373.905	1.18196	3.89581e-05	0.00092243	BnaA09g39960D	chrA09	28184604	28187211	-	1041	-	PF01556:DnaJ C terminal domain|PF00226:DnaJ domain	DnaJ_C		DNAJ heat shock family protein	ATERDJ3B; FUNCTIONS IN: unfolded protein binding, heat shock protein binding; INVOLVED IN: protein folding, PAMP-induced immunity; LOCATED IN: plasma membrane, endoplasmic reticulum lumen; EXPRESSED IN: 23 plant structures; EXPRESSED DURING: 15 growth stages; CONTAINS InterPro DOMAIN/s: Molecular chaperone, heat shock protein, Hsp40, DnaJ (InterPro:IPR015609), HSP40/DnaJ peptide-binding (InterPro…
BnaA09g33340D	362.139	611.642	330.016	160.992	229.802	200.011	434.599	196.935	1.14054	0.000805588	0.0125187	BnaA09g33340D	chrA09	24608183	24611856	+	1584	-	PF00224:Pyruvate kinase, barrel domain|PF02887:Pyruvate kinase, alpha/beta domain	PK		Pyruvate kinase family protein	Pyruvate kinase family protein; FUNCTIONS IN: pyruvate kinase activity, potassium ion binding, magnesium ion binding, catalytic activity; INVOLVED IN: response to cadmium ion, glycolysis; LOCATED IN: membrane; EXPRESSED IN: guard cell, cultured cell, leaf; EXPRESSED DURING: seedling growth; CONTAINS InterPro DOMAIN/s: Pyruvate/Phosphoenolpyruvate kinase, catalytic core (InterPro:IPR015813), Pyruv…
BnaA09g40160D	216.69	373.843	242.482	122.234	116.274	159.765	277.671	132.758	1.06495	0.00156836	0.0219409	BnaA09g40160D	chrA09	28262230	28262920	+	315	-	PF05347:Complex 1 protein (LYR family)	-		complex 1 family protein / LVR family protein	complex 1 family protein / LVR family protein; Has 30201 Blast hits to 17322 proteins in 780 species: Archae - 12; Bacteria - 1396; Metazoa - 17338; Fungi - 3422; Plants - 5037; Viruses - 0; Other Eukaryotes - 2996 (source: NCBI BLink).
BnaA09g40180D	212.237	270.981	298.826	136.147	130.008	119.519	260.681	128.558	1.01715	0.000406187	0.0070175	BnaA09g40180D	chrA09	28271118	28278824	-	1143	-	PF12146:Serine aminopeptidase, S33|PF01423:LSM domain	LSM		alpha/beta-Hydrolases superfamily protein	alpha/beta-Hydrolases superfamily protein; FUNCTIONS IN: catalytic activity; LOCATED IN: plasma membrane; EXPRESSED IN: 15 plant structures; EXPRESSED DURING: LP.06 six leaves visible, LP.04 four leaves visible, 4 anthesis, C globular stage, petal differentiation and expansion stage; BEST Arabidopsis thaliana protein match is: alpha/beta-Hydrolases superfamily protein (TAIR:AT2G47630.1); Has 2895…
BnaA09g40730D	716.858	788.609	769.703	460.118	399.178	271.966	758.39	377.087	1.00635	0.000345061	0.00611001	BnaA09g40730D	chrA09	28579917	28583696	-	2193	-	PF00013:KH domain	KH_1		KH domain-containing protein	KH domain-containing protein; FUNCTIONS IN: RNA binding, nucleic acid binding; EXPRESSED IN: 23 plant structures; EXPRESSED DURING: 14 growth stages; CONTAINS InterPro DOMAIN/s: K Homology, type 1, subgroup (InterPro:IPR018111), K Homology (InterPro:IPR004087), K Homology, type 1 (InterPro:IPR004088); BEST Arabidopsis thaliana protein match is: KH domain-containing protein (TAIR:AT1G33680.1); Has…
BnaA09g34590D	493.489	280.935	453.772	178.88	196.843	243.915	409.399	206.546	0.989786	0.0020494	0.02726	BnaA09g34590D	chrA09	25329503	25331941	+	975	-	PF00320:GATA zinc finger	GATA		Plant-specific GATA-type zinc finger transcription factor family protein	BLUE MICROPYLAR END 3 (BME3); CONTAINS InterPro DOMAIN/s: Zinc finger, NHR/GATA-type (InterPro:IPR013088), Transcription factor, GATA, plant (InterPro:IPR016679), Zinc finger, GATA-type (InterPro:IPR000679); BEST Arabidopsis thaliana protein match is: GATA transcription factor 11 (TAIR:AT1G08010.2); Has 1480 Blast hits to 1450 proteins in 168 species: Archae - 0; Bacteria - 0; Metazoa - 58; Fungi…
BnaA09g40680D	325.035	374.949	290.777	164.967	169.376	208.548	330.253	180.964	0.86928	0.0013998	0.0199003	BnaA09g40680D	chrA09	28559773	28561964	-	1041	-	PF00400:WD domain, G-beta repeat	WD40		Transducin/WD40 repeat-like superfamily protein	embryo defective 1345 (emb1345); CONTAINS InterPro DOMAIN/s: WD40 repeat 2 (InterPro:IPR019782), WD40 repeat, conserved site (InterPro:IPR019775), WD40 repeat (InterPro:IPR001680), G-protein beta WD-40 repeat, region (InterPro:IPR020472), WD40 repeat-like-containing domain (InterPro:IPR011046), WD40-repeat-containing domain (InterPro:IPR017986), WD40/YVTN repeat-like-containing domain (InterPro:I…
BnaA09g40600D	434.122	585.097	448.742	328.94	250.86	274.405	489.32	284.735	0.780267	0.00396433	0.0463367	BnaA09g40600D	chrA09	28526170	28529344	-	1176	-	PF00503:G-protein alpha subunit	G-alpha		G protein alpha subunit 1	G protein alpha subunit 1 (GP ALPHA 1); FUNCTIONS IN: in 6 functions; INVOLVED IN: in 16 processes; LOCATED IN: plasma membrane, endoplasmic reticulum membrane, heterotrimeric G-protein complex; EXPRESSED IN: 25 plant structures; EXPRESSED DURING: 13 growth stages; CONTAINS InterPro DOMAIN/s: Plant G-protein, alpha subunit (InterPro:IPR002976), Guanine nucleotide binding protein (G-protein), alph…
BnaA09g39200D	397.76	381.585	340.078	746.325	596.021	618.326	373.141	653.557	-0.808219	0.00081095	0.0125878	BnaA09g39200D	chrA09	27815611	27816309	-	522	-	PF13639:Ring finger domain	-		brassinosteroid-responsive RING-H2	brassinosteroid-responsive RING-H2 (BRH1); FUNCTIONS IN: zinc ion binding; INVOLVED IN: response to brassinosteroid stimulus, response to chitin; LOCATED IN: endomembrane system; EXPRESSED IN: 22 plant structures; EXPRESSED DURING: 13 growth stages; CONTAINS InterPro DOMAIN/s: Zinc finger, RING-type (InterPro:IPR001841), Zinc finger, C3HC4 RING-type (InterPro:IPR018957); BEST Arabidopsis thaliana…
BnaA09g39450D	112.055	98.4379	123.756	192.792	241.704	330.505	111.416	255.001	-1.19203	0.000245958	0.00457994	BnaA09g39450D	chrA09	27944613	27946897	-	1197	-	PF03351:DOMON domain	-		Cytochrome b561/ferric reductase transmembrane with DOMON related domain	Cytochrome b561/ferric reductase transmembrane with DOMON related domain; FUNCTIONS IN: dopamine beta-monooxygenase activity; INVOLVED IN: histidine catabolic process; LOCATED IN: membrane; CONTAINS InterPro DOMAIN/s: Cytochrome b561, eukaryote (InterPro:IPR004877), DOMON related (InterPro:IPR005018), Cytochrome b561/ferric reductase transmembrane (InterPro:IPR006593), DOMON (InterPro:IPR013050);…
BnaA09g35810D	391.081	205.724	386.361	1105.08	660.109	654.913	327.722	806.7	-1.29837	0.000317338	0.00568282	BnaA09g35810D	chrA09	26076195	26077282	+	675	-	-	-		0	unknown protein; FUNCTIONS IN: molecular_function unknown; INVOLVED IN: biological_process unknown; LOCATED IN: chloroplast; EXPRESSED IN: 24 plant structures; EXPRESSED DURING: 15 growth stages; BEST Arabidopsis thaliana protein match is: unknown protein (TAIR:AT5G05250.1); Has 45 Blast hits to 45 proteins in 13 species: Archae - 0; Bacteria - 0; Metazoa - 0; Fungi - 0; Plants - 45; Viruses - 0;…
BnaA09g39170D	94.2453	132.725	92.5656	333.909	250.86	251.233	106.512	278.667	-1.39133	7.83896e-06	0.000216502	BnaA09g39170D	chrA09	27787216	27788864	+	861	-	PF00230:Major intrinsic protein	-		plasma membrane intrinsic protein 1B	plasma membrane intrinsic protein 1B (PIP1B); FUNCTIONS IN: water channel activity; INVOLVED IN: response to water deprivation, response to salt stress, transport, water transport; LOCATED IN: anchored to plasma membrane, plasma membrane, chloroplast, vacuole, membrane; EXPRESSED IN: 24 plant structures; EXPRESSED DURING: 14 growth stages; CONTAINS InterPro DOMAIN/s: Major intrinsic protein, cons…
BnaA09g33720D	1009.98	811.836	891.447	3039.96	2717.34	2336.71	904.422	2698	-1.57642	1.82399e-11	1.32531e-09	BnaA09g33720D	chrA09	24799217	24801162	-	864	-	PF00230:Major intrinsic protein	-		plasma membrane intrinsic protein 2A	plasma membrane intrinsic protein 2A (PIP2A); FUNCTIONS IN: water channel activity; INVOLVED IN: response to water deprivation, response to salt stress, transport, hydrogen peroxide transmembrane transport, water transport; LOCATED IN: plasma membrane, vacuole, membrane; EXPRESSED IN: 24 plant structures; EXPRESSED DURING: 14 growth stages; CONTAINS InterPro DOMAIN/s: Major intrinsic protein, con…
BnaA09g35600D	29.6836	34.2873	57.3504	153.041	169.376	50.0027	40.4404	124.14	-1.6246	0.00208745	0.0276818	BnaA09g35600D	chrA09	25985199	25988018	+	2691	-	PF07714:Protein tyrosine kinase|PF13855:Leucine rich repeat|PF08263:Leucine rich repeat N-terminal domain	Pkinase_Tyr		Leucine-rich repeat transmembrane protein kinase family protein	Leucine-rich repeat transmembrane protein kinase family protein; FUNCTIONS IN: protein serine/threonine kinase activity, kinase activity, ATP binding; INVOLVED IN: transmembrane receptor protein tyrosine kinase signaling pathway, protein amino acid phosphorylation; LOCATED IN: plasma membrane; EXPRESSED IN: 22 plant structures; EXPRESSED DURING: 13 growth stages; CONTAINS InterPro DOMAIN/s: Prote…
BnaA09g40400D	132.092	124.983	117.719	566.452	459.604	468.318	124.931	498.125	-1.99435	8.76912e-15	1.05276e-12	BnaA09g40400D	chrA09	28427957	28430033	+	1350	-	PF09265:Cytokinin dehydrogenase 1, FAD and cytokinin binding|PF01565:FAD binding domain	FAD_binding_4		cytokinin oxidase/dehydrogenase 6	cytokinin oxidase/dehydrogenase 6 (CKX6); CONTAINS InterPro DOMAIN/s: Cytokinin dehydrogenase 1, FAD/cytokinin binding domain (InterPro:IPR015345), FAD-binding, type 2 (InterPro:IPR016166), FAD-linked oxidase-like, C-terminal (InterPro:IPR016164), FAD linked oxidase, N-terminal (InterPro:IPR006094); BEST Arabidopsis thaliana protein match is: cytokinin oxidase/dehydrogenase 1 (TAIR:AT2G41510.1); …
BnaA09g30710D	10.3892	6.63626	9.05533	20.8693	34.7908	62.1984	8.69361	39.2862	-2.15776	0.000996054	0.0149327	BnaA09g30710D	chrA09	22865120	22868049	-	873	-	PF00076:RNA recognition motif. (a.k.a. RRM, RBD, or RNP domain)	RRM_1		RNA-binding (RRM/RBD/RNP motifs) family protein	RNA-binding (RRM/RBD/RNP motifs) family protein; FUNCTIONS IN: RNA binding, nucleotide binding, nucleic acid binding; INVOLVED IN: biological_process unknown; LOCATED IN: cellular_component unknown; EXPRESSED IN: 20 plant structures; EXPRESSED DURING: 13 growth stages; CONTAINS InterPro DOMAIN/s: RNA recognition motif, RNP-1 (InterPro:IPR000504), Nucleotide-binding, alpha-beta plait (InterPro:IPR…
BnaA09g34830D	25.231	3.31813	13.0799	55.6514	106.203	29.2699	13.8764	63.7082	-2.17801	0.0027441	0.0345099	BnaA09g34830D	chrA09	25453897	25456133	-	2127	-	PF00005:ABC transporter|PF01061:ABC-2 type transporter	ABC_tran		ABC-2 type transporter family protein	ABC-2 type transporter family protein; FUNCTIONS IN: ATPase activity, coupled to transmembrane movement of substances; LOCATED IN: membrane; EXPRESSED IN: 21 plant structures; EXPRESSED DURING: 12 growth stages; CONTAINS InterPro DOMAIN/s: ATPase, AAA+ type, core (InterPro:IPR003593), ABC transporter-like (InterPro:IPR003439), ABC-2 type transporter (InterPro:IPR013525), ABC transporter, conserve…
BnaA09g39860D	112.798	122.771	83.5102	625.085	681.167	201.23	106.36	502.494	-2.24121	7.06361e-07	2.41813e-05	BnaA09g39860D	chrA09	28152728	28153237	+	393	-	PF02672:CP12 domain	-		CP12 domain-containing protein 2	CP12 domain-containing protein 2 (CP12-2); FUNCTIONS IN: protein binding; INVOLVED IN: negative regulation of reductive pentose-phosphate cycle, response to light stimulus, reductive pentose-phosphate cycle, peptide cross-linking via L-cystine, response to sucrose stimulus; LOCATED IN: chloroplast stroma, chloroplast; EXPRESSED IN: 21 plant structures; EXPRESSED DURING: 13 growth stages; CONTAINS…
BnaA09g31190D	5.93671	6.63626	1.00615	24.8444	22.8887	36.5873	4.52637	28.1068	-2.62137	0.000750939	0.0118206	BnaA09g31190D	chrA09	23215448	23216497	-	447	-	-	-		uncoupling protein 5	uncoupling protein 5 (UCP5); FUNCTIONS IN: binding, dicarboxylic acid transmembrane transporter activity; INVOLVED IN: transport, mitochondrial transport; LOCATED IN: mitochondrion, mitochondrial inner membrane, membrane; EXPRESSED IN: 23 plant structures; EXPRESSED DURING: 15 growth stages; CONTAINS InterPro DOMAIN/s: Mitochondrial substrate carrier (InterPro:IPR001993), Mitochondrial brown fat …
BnaA09g40650D	96.4716	286.465	131.805	841.728	734.268	1672.04	171.581	1082.68	-2.66047	1.01986e-08	4.88404e-07	BnaA09g40650D	chrA09	28550586	28552778	+	408	-	PF03647:Transmembrane proteins 14C	-		Transmembrane proteins 14C	Transmembrane proteins 14C; INVOLVED IN: biological_process unknown; LOCATED IN: mitochondrion; EXPRESSED IN: 24 plant structures; EXPRESSED DURING: 13 growth stages; CONTAINS InterPro DOMAIN/s: Uncharacterised protein family UPF0136, Transmembrane (InterPro:IPR005349); BEST Arabidopsis thaliana protein match is: Transmembrane proteins 14C (TAIR:AT3G43520.1); Has 421 Blast hits to 421 proteins in…
BnaA09g36360D	0.742089	0	4.02459	5.96265	16.4798	40.2461	1.58889	20.8962	-3.72476	0.00179068	0.024463	BnaA09g36360D	chrA09	26332226	26334524	-	1110	-	PF03088:Strictosidine synthase	Str_synth		Calcium-dependent phosphotriesterase superfamily protein	Calcium-dependent phosphotriesterase superfamily protein; FUNCTIONS IN: strictosidine synthase activity; INVOLVED IN: alkaloid biosynthetic process, biosynthetic process; LOCATED IN: endoplasmic reticulum, vacuole; EXPRESSED IN: 20 plant structures; EXPRESSED DURING: 10 growth stages; CONTAINS InterPro DOMAIN/s: Strictosidine synthase, conserved region (InterPro:IPR018119), Strictosidine synthase…
BnaA09g40360D	5.93671	0	2.01229	51.6763	29.2975	51.2222	2.64967	44.0654	-3.94183	1.59158e-06	5.07868e-05	BnaA09g40360D	chrA09	28417721	28419329	+	858	-	PF00447:HSF-type DNA-binding	HSF_DNA-bind		winged-helix DNA-binding transcription factor family protein	AT-HSFA7B; FUNCTIONS IN: DNA binding, sequence-specific DNA binding transcription factor activity; INVOLVED IN: response to high light intensity, response to heat, regulation of transcription, DNA-dependent; LOCATED IN: nucleus; EXPRESSED IN: root, pedicel, carpel; EXPRESSED DURING: 4 anthesis, petal differentiation and expansion stage; CONTAINS InterPro DOMAIN/s: Winged helix-turn-helix transcri…
BnaA09g40640D	2.96836	0	4.02459	56.6452	94.3013	19.5132	2.33098	56.8199	-4.56807	2.27503e-07	8.56563e-06	BnaA09g40640D	chrA09	28547175	28549714	+	1647	-	PF08392:FAE1/Type III polyketide synthase-like protein|PF08541:3-Oxoacyl-[acyl-carrier-protein (ACP)] synthase III C terminal	-		3-ketoacyl-CoA synthase 10	3-ketoacyl-CoA synthase 10 (KCS10); FUNCTIONS IN: transferase activity, transferring acyl groups other than amino-acyl groups, catalytic activity, acyltransferase activity; INVOLVED IN: in 8 processes; LOCATED IN: endoplasmic reticulum, membrane; EXPRESSED IN: 26 plant structures; EXPRESSED DURING: 13 growth stages; CONTAINS InterPro DOMAIN/s: Thiolase-like (InterPro:IPR016039), Very-long-chain 3…
BnaA09g40200D	0	0	0	11.9253	19.2265	12.1958	0	14.4492	-6.39036	3.25638e-05	0.000787135	BnaA09g40200D	chrA09	28284110	28285211	+	690	-	-	-		0	unknown protein.
	R48 vs R mock
gene_id	R48_1	R48_2	R48_3	R24_mock	R48_mock	R96_mock	R48	R_mock	log2FoldChange	pvalue	padj	gene_name	gene_chr	gene_start	gene_end	gene_strand	gene_length	gene_biotype	gene_description	tf_family	description	detail description
BnaA09g33440D	180.734	660.749	176.68	0	0	0	339.387	0	10.8368	1.79e-16	3.95e-14	BnaA09g33440D	chrA09	24653300	24654775	-	1476	-	PF00201:UDP-glucoronosyl and UDP-glucosyl transferase	UDPGT	UDP-glucosyl transferase 73C7	UDP-glucosyl transferase 73C7 (UGT73C7); CONTAINS InterPro DOMAIN/s: UDP-glucuronosyl/UDP-glucosyltransferase (InterPro:IPR002213); BEST Arabidopsis thaliana protein match is: UDP-Glycosyltransferase superfamily protein (TAIR:AT2G36770.1); Has 7083 Blast hits to 7007 proteins in 427 species: Archae - 0; Bacteria - 435; Metazoa - 1539; Fungi - 21; Plants - 4999; Viruses - 33; Other Eukaryotes - 56…
BnaA09g40500D	45.3757	120.238	33.2574	0	0	0	66.2905	0	8.47921	1.27e-09	5.46e-08	BnaA09g40500D	chrA09	28483121	28486471	+	2199	-	PF02493:MORN repeat|PF01504:Phosphatidylinositol-4-phosphate 5-Kinase	MORN	1-phosphatidylinositol-4-phosphate 5-kinase 3	1-phosphatidylinositol-4-phosphate 5-kinase 3 (PIP5K3); CONTAINS InterPro DOMAIN/s: Phosphatidylinositol-4-phosphate 5-kinase, core, subgroup (InterPro:IPR016034), Phosphatidylinositol-4-phosphate 5-kinase, plant (InterPro:IPR017163), MORN motif (InterPro:IPR003409), Phosphatidylinositol-4-phosphate 5-kinase, core (InterPro:IPR002498); BEST Arabidopsis thaliana protein match is: phosphatidylinosi…
BnaA09g35410D	8.45988	8.98978	17.668	0	0	0	11.7059	0	5.97864	0.000843222	0.00526544	BnaA09g35410D	chrA09	25817321	25818598	-	1278	-	PF07014:Hs1pro-1 protein C-terminus|PF07231:Hs1pro-1 N-terminus	-	Hs1pro-1 protein	Hs1pro-1 protein; CONTAINS InterPro DOMAIN/s: Hs1pro-1, C-terminal (InterPro:IPR009743), Hs1pro-1, N-terminal (InterPro:IPR009869); BEST Arabidopsis thaliana protein match is: ortholog of sugar beet HS1 PRO-1 2 (TAIR:AT2G40000.1); Has 60 Blast hits to 60 proteins in 17 species: Archae - 0; Bacteria - 0; Metazoa - 0; Fungi - 0; Plants - 60; Viruses - 0; Other Eukaryotes - 0 (source: NCBI BLink).
BnaA09g35300D	151.509	155.074	146.54	0	10.7524	0.941969	151.041	3.89813	5.47954	1.87e-12	1.64e-10	BnaA09g35300D	chrA09	25763416	25765284	+	1305	-	PF04788:Protein of unknown function (DUF620)	-	Protein of unknown function (DUF620)	Protein of unknown function (DUF620); CONTAINS InterPro DOMAIN/s: Protein of unknown function DUF620 (InterPro:IPR006873); BEST Arabidopsis thaliana protein match is: Protein of unknown function (DUF620) (TAIR:AT5G05840.1); Has 215 Blast hits to 214 proteins in 18 species: Archae - 0; Bacteria - 0; Metazoa - 0; Fungi - 0; Plants - 215; Viruses - 0; Other Eukaryotes - 0 (source: NCBI BLink).
BnaA09g36710D	219.957	297.786	229.684	6.47155	9.40837	3.76787	249.142	6.54926	5.29449	2.11e-26	1.88e-23	BnaA09g36710D	chrA09	26494960	26497458	+	768	-	PF01486:K-box region|PF00319:SRF-type transcription factor (DNA-binding and dimerisation domain)	K-box	AGAMOUS-like 18	AGAMOUS-like 18 (AGL18); FUNCTIONS IN: sequence-specific DNA binding transcription factor activity; INVOLVED IN: regulation of transcription, DNA-dependent; LOCATED IN: nucleus; EXPRESSED IN: 25 plant structures; EXPRESSED DURING: 15 growth stages; CONTAINS InterPro DOMAIN/s: Transcription factor, MADS-box (InterPro:IPR002100), Transcription factor, K-box (InterPro:IPR002487); BEST Arabidopsis th…
BnaA09g29180D	23.0724	24.7219	23.9037	0.808943	1.34405	0	23.8993	0.717665	5.1582	9.93e-05	0.000878944	BnaA09g29180D	chrA09	21872714	21876013	+	2223	-	PF03105:SPX domain|PF03124:EXS family	SPX	EXS (ERD1/XPR1/SYG1) family protein	EXS (ERD1/XPR1/SYG1) family protein; LOCATED IN: integral to membrane; EXPRESSED IN: 18 plant structures; EXPRESSED DURING: 9 growth stages; CONTAINS InterPro DOMAIN/s: EXS, C-terminal (InterPro:IPR004342), SPX, N-terminal (InterPro:IPR004331); BEST Arabidopsis thaliana protein match is: EXS (ERD1/XPR1/SYG1) family protein (TAIR:AT1G26730.1); Has 1149 Blast hits to 1073 proteins in 218 species: A…
BnaA09g32910D	442.99	669.739	434.424	7.28049	34.9454	11.3036	515.718	17.8432	4.91221	4.83e-22	2.48e-19	BnaA09g32910D	chrA09	24341296	24342693	-	1170	-	PF04564:U-box domain	U-box	plant U-box 22	plant U-box 22 (PUB22); CONTAINS InterPro DOMAIN/s: U box domain (InterPro:IPR003613), Armadillo-type fold (InterPro:IPR016024); BEST Arabidopsis thaliana protein match is: plant U-box 23 (TAIR:AT2G35930.1); Has 2414 Blast hits to 2402 proteins in 185 species: Archae - 0; Bacteria - 30; Metazoa - 243; Fungi - 90; Plants - 1816; Viruses - 3; Other Eukaryotes - 232 (source: NCBI BLink).
BnaA09g34470D	9906.52	20064.1	9915.89	503.972	701.595	386.207	13295.5	530.591	4.64841	5.06e-37	4.38e-33	BnaA09g34470D	chrA09	25255327	25257273	-	936	-	PF00290:Tryptophan synthase alpha chain	-	tryptophan synthase alpha chain	tryptophan synthase alpha chain (TSA1); FUNCTIONS IN: tryptophan synthase activity; INVOLVED IN: tryptophan biosynthetic process, defense response to bacterium, defense response by callose deposition in cell wall; LOCATED IN: chloroplast, chloroplast stroma; EXPRESSED IN: 23 plant structures; EXPRESSED DURING: 13 growth stages; CONTAINS InterPro DOMAIN/s: Tryptophan synthase, alpha chain, active …
BnaA09g29540D	25004.3	36800.8	25745.4	532.285	2102.1	998.487	29183.5	1210.96	4.59198	1.52e-25	1.21e-22	BnaA09g29540D	chrA09	22127099	22128157	+	684	-	PF13417:Glutathione S-transferase, N-terminal domain	-	glutathione S-transferase tau 13	glutathione S-transferase tau 13 (GSTU13); FUNCTIONS IN: glutathione transferase activity; INVOLVED IN: response to cadmium ion, toxin catabolic process; LOCATED IN: cytoplasm; EXPRESSED IN: 23 plant structures; EXPRESSED DURING: 13 growth stages; CONTAINS InterPro DOMAIN/s: Thioredoxin fold (InterPro:IPR012335), Glutathione S-transferase, C-terminal (InterPro:IPR004046), Glutathione S-transferas…
BnaA09g35660D	275.331	833.802	302.434	37.2114	8.06431	20.7233	470.522	21.9997	4.38967	1.61e-14	2.39e-12	BnaA09g35660D	chrA09	26008204	26010457	+	1305	-	PF01490:Transmembrane amino acid transporter protein	Aa_trans	Transmembrane amino acid transporter family protein	Transmembrane amino acid transporter family protein; CONTAINS InterPro DOMAIN/s: Amino acid transporter, transmembrane (InterPro:IPR013057); BEST Arabidopsis thaliana protein match is: Transmembrane amino acid transporter family protein (TAIR:AT2G40420.1); Has 4348 Blast hits to 4307 proteins in 431 species: Archae - 11; Bacteria - 411; Metazoa - 1511; Fungi - 660; Plants - 875; Viruses - 3; Othe…
BnaA09g29790D	844.45	1930.56	816.884	123.768	69.8907	99.8487	1197.3	97.8359	3.60708	1.77e-18	5.35e-16	BnaA09g29790D	chrA09	22260664	22262459	+	1404	-	PF00201:UDP-glucoronosyl and UDP-glucosyl transferase	UDPGT	UDP-glucosyl transferase 74B1	UDP-glucosyl transferase 74B1 (UGT74B1); CONTAINS InterPro DOMAIN/s: UDP-glucuronosyl/UDP-glucosyltransferase (InterPro:IPR002213); BEST Arabidopsis thaliana protein match is: UDP-glycosyltransferase 74 F1 (TAIR:AT2G43840.1); Has 7754 Blast hits to 7677 proteins in 493 species: Archae - 0; Bacteria - 488; Metazoa - 2030; Fungi - 39; Plants - 5027; Viruses - 105; Other Eukaryotes - 65 (source: NCB…
BnaA09g30950D	16.9198	87.6503	41.5717	10.5163	4.03216	0	48.7139	4.84947	3.29793	0.00113093	0.00672376	BnaA09g30950D	chrA09	23041649	23042810	-	927	-	PF12174:RCD1-SRO-TAF4 (RST) plant domain	-	similar to RCD one 2	similar to RCD one 2 (SRO2); FUNCTIONS IN: NAD+ ADP-ribosyltransferase activity; INVOLVED IN: biological_process unknown; EXPRESSED IN: 15 plant structures; EXPRESSED DURING: 8 growth stages; CONTAINS InterPro DOMAIN/s: Poly(ADP-ribose) polymerase, catalytic domain (InterPro:IPR012317), RST domain of plant C-terminal (InterPro:IPR022003); BEST Arabidopsis thaliana protein match is: similar to RCD…
BnaA09g34080D	818.301	1294.53	795.059	49.3455	106.18	149.773	969.296	101.766	3.25455	7.74e-15	1.22e-12	BnaA09g34080D	chrA09	25051653	25054260	-	951	-	PF08241:Methyltransferase domain	Methyltransf_11	S-adenosyl-L-methionine-dependent methyltransferases superfamily protein	S-adenosyl-L-methionine-dependent methyltransferases superfamily protein; FUNCTIONS IN: methyltransferase activity; INVOLVED IN: metabolic process; LOCATED IN: cellular_component unknown; EXPRESSED IN: 17 plant structures; EXPRESSED DURING: 9 growth stages; CONTAINS InterPro DOMAIN/s: Methyltransferase type 11 (InterPro:IPR013216); BEST Arabidopsis thaliana protein match is: S-adenosyl-L-methioni…
BnaA09g34030D	1346.66	3087.99	1249.23	150.463	286.283	211.943	1894.63	216.23	3.13404	3.03e-14	4.18e-12	BnaA09g34030D	chrA09	25033542	25036140	+	918	-	PF00153:Mitochondrial carrier protein	Mito_carr	plant uncoupling mitochondrial protein 1	plant uncoupling mitochondrial protein 1 (PUMP1); FUNCTIONS IN: oxidative phosphorylation uncoupler activity, binding; INVOLVED IN: transport, photosynthesis, photorespiration; LOCATED IN: mitochondrion, mitochondrial inner membrane, plasma membrane, chloroplast; EXPRESSED IN: 26 plant structures; EXPRESSED DURING: 15 growth stages; CONTAINS InterPro DOMAIN/s: Mitochondrial substrate carrier (Int…
BnaA09g34250D	527.589	839.421	459.367	97.0732	84.6753	43.3306	608.792	75.0264	3.02052	4.21e-14	5.49e-12	BnaA09g34250D	chrA09	25130490	25134136	+	1248	-	PF00847:AP2 domain	AP2	Integrase-type DNA-binding superfamily protein	WRINKLED 1 (WRI1); CONTAINS InterPro DOMAIN/s: DNA-binding, integrase-type (InterPro:IPR016177), Pathogenesis-related transcriptional factor/ERF, DNA-binding (InterPro:IPR001471); BEST Arabidopsis thaliana protein match is: Integrase-type DNA-binding superfamily protein (TAIR:AT1G79700.2); Has 9494 Blast hits to 5549 proteins in 332 species: Archae - 18; Bacteria - 68; Metazoa - 1307; Fungi - 140…
BnaA09g40190D	54.6047	107.877	33.2574	8.08943	2.6881	13.1876	65.2465	7.98837	2.99493	4.87e-05	0.000481134	BnaA09g40190D	chrA09	28280223	28281819	-	897	-	PF01248:Ribosomal protein L7Ae/L30e/S12e/Gadd45 family	-	Ribosomal protein L7Ae/L30e/S12e/Gadd45 family protein	Ribosomal protein L7Ae/L30e/S12e/Gadd45 family protein; FUNCTIONS IN: structural constituent of ribosome; INVOLVED IN: translation; LOCATED IN: cytosolic ribosome, cytosolic large ribosomal subunit, nucleolus, plasma membrane, chloroplast; EXPRESSED IN: 24 plant structures; EXPRESSED DURING: 13 growth stages; CONTAINS InterPro DOMAIN/s: Ribosomal protein L7A/L8 (InterPro:IPR001921), Ribosomal pro…
BnaA09g39060D	21.5342	55.0624	51.9646	1.61789	6.72026	9.41969	42.8538	5.91928	2.87459	0.000482735	0.00331666	BnaA09g39060D	chrA09	27745578	27749597	+	987	-	PF05686:Glycosyl transferase family 90	-	Arabidopsis thaliana protein of unknown function (DUF821)	CONTAINS InterPro DOMAIN/s: Lipopolysaccharide-modifying protein (InterPro:IPR006598), Protein of unknown function DUF821, CAP10-like (InterPro:IPR008539); BEST Arabidopsis thaliana protein match is: Arabidopsis thaliana protein of unknown function (DUF821) (TAIR:AT3G61290.1); Has 683 Blast hits to 672 proteins in 134 species: Archae - 0; Bacteria - 47; Metazoa - 230; Fungi - 121; Plants - 246; V…
BnaA09g32350D	1706.59	2956.51	1813.57	264.524	385.743	277.881	2158.89	309.383	2.80501	1.49e-18	4.61e-16	BnaA09g32350D	chrA09	24018161	24019265	-	759	-	PF03100:CcmE	-	transmembrane protein G1P-related 1	transmembrane protein G1P-related 1 (TG1); FUNCTIONS IN: molecular_function unknown; INVOLVED IN: cytochrome complex assembly, protein-heme linkage; LOCATED IN: plasma membrane; EXPRESSED IN: 22 plant structures; EXPRESSED DURING: 13 growth stages; CONTAINS InterPro DOMAIN/s: CcmE/CycJ protein (InterPro:IPR004329), Nucleic acid-binding, OB-fold (InterPro:IPR012340); Has 3203 Blast hits to 3203 pr…
BnaA09g35530D	184.579	483.201	195.387	24.2683	53.7621	48.0404	287.722	42.0236	2.78398	2.88e-08	8.3e-07	BnaA09g35530D	chrA09	25954689	25955745	-	747	-	PF05199:GMC oxidoreductase	-	Glucose-methanol-choline (GMC) oxidoreductase family protein	Glucose-methanol-choline (GMC) oxidoreductase family protein; FUNCTIONS IN: aldehyde-lyase activity, oxidoreductase activity, acting on CH-OH group of donors, FAD binding; INVOLVED IN: alcohol metabolic process; LOCATED IN: endomembrane system; EXPRESSED IN: 19 plant structures; EXPRESSED DURING: 10 growth stages; CONTAINS InterPro DOMAIN/s: Glucose-methanol-choline oxidoreductase, N-terminal (In…
BnaA09g30020D	133.051	168.558	175.64	7.28049	64.5145	3.76787	159.083	25.1876	2.68847	0.000696243	0.00449022	BnaA09g30020D	chrA09	22368844	22370404	-	393	-	PF01221:Dynein light chain type 1	-	Dynein light chain type 1 family protein	Dynein light chain type 1 family protein; FUNCTIONS IN: microtubule motor activity; INVOLVED IN: microtubule-based process; LOCATED IN: microtubule associated complex; EXPRESSED IN: 23 plant structures; EXPRESSED DURING: 13 growth stages; CONTAINS InterPro DOMAIN/s: Dynein light chain, type 1/2 (InterPro:IPR001372); BEST Arabidopsis thaliana protein match is: Dynein light chain type 1 family prot…
BnaA09g30590D	171.505	246.095	154.855	12.1342	60.4823	21.6653	190.818	31.4273	2.6303	3.2e-06	4.67e-05	BnaA09g30590D	chrA09	22767079	22770954	+	1959	-	PF00650:CRAL/TRIO domain|PF03765:CRAL/TRIO, N-terminal domain	CRAL_TRIO_N	PATELLIN 2	PATELLIN 2 (PATL2); FUNCTIONS IN: transporter activity; INVOLVED IN: transport; LOCATED IN: plasma membrane, chloroplast; EXPRESSED IN: 25 plant structures; EXPRESSED DURING: 14 growth stages; CONTAINS InterPro DOMAIN/s: Cellular retinaldehyde-binding/triple function, C-terminal (InterPro:IPR001251), Cellular retinaldehyde-binding/triple function, N-terminal (InterPro:IPR008273), Cellular retinal…
BnaA09g37590D	198.423	1260.82	219.291	130.24	71.2348	71.5896	559.51	91.0214	2.61644	3.63e-05	0.000373788	BnaA09g37590D	chrA09	27062487	27067886	-	3495	-	PF00664:ABC transporter transmembrane region|PF00005:ABC transporter	ABC_membrane	multidrug resistance-associated protein 14	multidrug resistance-associated protein 14 (MRP14); FUNCTIONS IN: ATPase activity, coupled to transmembrane movement of substances; INVOLVED IN: transport, transmembrane transport; LOCATED IN: plasma membrane; EXPRESSED IN: 17 plant structures; EXPRESSED DURING: 9 growth stages; CONTAINS InterPro DOMAIN/s: ATPase, AAA+ type, core (InterPro:IPR003593), ABC transporter-like (InterPro:IPR003439), AB…
BnaA09g35490D	376.849	360.715	382.46	58.2439	77.955	49.9243	373.341	62.0411	2.59982	2.77e-16	5.87e-14	BnaA09g35490D	chrA09	25866180	25868594	-	2376	-	PF13540:Regulator of chromosome condensation (RCC1) repeat|PF00069:Protein kinase domain	Pkinase	CRINKLY4 related 3	CRINKLY4 related 3 (CCR3); FUNCTIONS IN: kinase activity; INVOLVED IN: protein amino acid phosphorylation; LOCATED IN: endomembrane system; EXPRESSED IN: 23 plant structures; EXPRESSED DURING: 10 growth stages; CONTAINS InterPro DOMAIN/s: Protein kinase, ATP binding site (InterPro:IPR017441), Regulator of chromosome condensation/beta-lactamase-inhibitor protein II (InterPro:IPR009091), Protein ki…
BnaA09g39340D	646.027	574.222	619.419	107.589	165.318	37.6787	613.223	103.529	2.57342	2.06e-08	6.27e-07	BnaA09g39340D	chrA09	27890231	27892134	-	723	-	PF01138:3' exoribonuclease family, domain 1|PF03725:3' exoribonuclease family, domain 2	RNase_PH	3'-5'-exoribonuclease family protein	RRP41; FUNCTIONS IN: 3'-5'-exoribonuclease activity, RNA binding; INVOLVED IN: RNA processing; LOCATED IN: cellular_component unknown; EXPRESSED IN: 22 plant structures; EXPRESSED DURING: 13 growth stages; CONTAINS InterPro DOMAIN/s: Exoribonuclease, phosphorolytic domain 2 (InterPro:IPR015847), Exoribonuclease, phosphorolytic domain 1 (InterPro:IPR001247), Ribosomal protein S5 domain 2-type fold…
BnaA09g31510D	86.906	159.569	87.3006	22.6504	20.1608	14.1295	111.258	18.9802	2.54824	4.28e-07	8.34e-06	BnaA09g31510D	chrA09	23534459	23536608	+	507	-	PF13193:AMP-binding enzyme C-terminal domain|PF01217:Clathrin adaptor complex small chain	-	AMP-dependent synthetase and ligase family protein	AMP-dependent synthetase and ligase family protein; FUNCTIONS IN: catalytic activity, AMP binding; INVOLVED IN: response to cadmium ion; LOCATED IN: apoplast, chloroplast; EXPRESSED IN: 26 plant structures; EXPRESSED DURING: 15 growth stages; CONTAINS InterPro DOMAIN/s: AMP-binding, conserved site (InterPro:IPR020845), AMP-dependent synthetase/ligase (InterPro:IPR000873); BEST Arabidopsis thalian…
BnaA09g30480D	145.356	230.363	153.815	25.8862	12.0965	57.4601	176.512	31.8142	2.45689	6.57e-06	8.64e-05	BnaA09g30480D	chrA09	22660654	22663691	+	1623	-	PF12899:Alkaline and neutral invertase	-	Plant neutral invertase family protein	Plant neutral invertase family protein; FUNCTIONS IN: catalytic activity, beta-fructofuranosidase activity; INVOLVED IN: sucrose catabolic process, using beta-fructofuranosidase; LOCATED IN: cellular_component unknown; EXPRESSED IN: 19 plant structures; EXPRESSED DURING: 14 growth stages; CONTAINS InterPro DOMAIN/s: Plant neutral invertase (InterPro:IPR006937), Six-hairpin glycosidase-like (Inter…
BnaA09g35160D	565.274	382.066	534.197	130.24	112.9	48.9824	493.845	97.3742	2.34362	7.52e-09	2.57e-07	BnaA09g35160D	chrA09	25634626	25637532	+	1887	-	PF03715:Noc2p family	-	Noc2p family	REBELOTE (RBL); INVOLVED IN: floral meristem determinacy; LOCATED IN: nucleus; EXPRESSED IN: 23 plant structures; EXPRESSED DURING: 13 growth stages; CONTAINS InterPro DOMAIN/s: Uncharacterised protein family UPF0120 (InterPro:IPR005343); BEST Arabidopsis thaliana protein match is: Noc2p family (TAIR:AT2G18220.1); Has 382 Blast hits to 364 proteins in 176 species: Archae - 0; Bacteria - 0; Metazo…
BnaA09g38220D	2617.95	5066.86	2710.48	710.252	823.904	580.253	3465.1	704.803	2.29798	4.88e-12	3.81e-10	BnaA09g38220D	chrA09	27348641	27351786	+	1779	-	PF02219:Methylenetetrahydrofolate reductase	-	methylenetetrahydrofolate reductase 1	methylenetetrahydrofolate reductase 1 (MTHFR1); FUNCTIONS IN: methylenetetrahydrofolate reductase (NADPH) activity; INVOLVED IN: oxidation reduction, methionine metabolic process; EXPRESSED IN: fruit, guard cell, leaf; EXPRESSED DURING: seedling growth; CONTAINS InterPro DOMAIN/s: Methylenetetrahydrofolate reductase (InterPro:IPR003171), Eukaryotic-type methylenetetrahydrofolate reductase (InterP…
BnaA09g29450D	36.1468	13.4847	33.2574	5.6626	6.72026	4.70984	27.6296	5.69757	2.29339	0.00534751	0.0240214	BnaA09g29450D	chrA09	22062185	22068196	+	3774	-	PF07539:Down-regulated in metastasis	-	ARM repeat superfamily protein	ARM repeat superfamily protein; FUNCTIONS IN: binding; INVOLVED IN: biological_process unknown; LOCATED IN: Golgi apparatus; CONTAINS InterPro DOMAIN/s: Down-regulated-in-metastasis protein (InterPro:IPR011430), Armadillo-type fold (InterPro:IPR016024); BEST Arabidopsis thaliana protein match is: unknown protein (TAIR:AT5G36722.1); Has 688 Blast hits to 408 proteins in 187 species: Archae - 0; Ba…
BnaA09g38040D	1096.71	902.349	1125.55	169.069	340.045	136.585	1041.54	215.233	2.28056	1.01e-09	4.47e-08	BnaA09g38040D	chrA09	27275866	27279182	-	2217	-	PF07766:LETM1-like protein	-	LETM1-like protein	LETM1-like protein; FUNCTIONS IN: calcium ion binding; LOCATED IN: mitochondrion; EXPRESSED IN: 27 plant structures; EXPRESSED DURING: 15 growth stages; CONTAINS InterPro DOMAIN/s: EF-Hand 1, calcium-binding site (InterPro:IPR018247), EF-HAND 2 (InterPro:IPR018249), EF-hand-like domain (InterPro:IPR011992), LETM1-like (InterPro:IPR011685); BEST Arabidopsis thaliana protein match is: LETM1-like pr…
BnaA09g29530D	58.4501	28.0931	44.6896	7.28049	18.8167	2.82591	43.7442	9.64104	2.22799	0.00442774	0.0206122	BnaA09g29530D	chrA09	22123378	22125909	+	1944	-	PF00337:Galactoside-binding lectin|PF01762:Galactosyltransferase	Galactosyl_T	Galactosyltransferase family protein	Galactosyltransferase family protein; FUNCTIONS IN: transferase activity, transferring hexosyl groups, transferase activity, transferring glycosyl groups; INVOLVED IN: protein amino acid glycosylation; LOCATED IN: endomembrane system, membrane; EXPRESSED IN: 23 plant structures; EXPRESSED DURING: 13 growth stages; CONTAINS InterPro DOMAIN/s: Galectin, carbohydrate recognition domain (InterPro:IPR…
BnaA09g30820D	98.4422	352.849	116.401	25.8862	43.0097	52.7502	189.231	40.5487	2.22371	8.61e-05	0.00077811	BnaA09g30820D	chrA09	22949978	22952679	+	969	-	PF00650:CRAL/TRIO domain	-	Sec14p-like phosphatidylinositol transfer family protein	Sec14p-like phosphatidylinositol transfer family protein; CONTAINS InterPro DOMAIN/s: Cellular retinaldehyde-binding/triple function, C-terminal (InterPro:IPR001251), Cellular retinaldehyde-binding/triple function, N-terminal (InterPro:IPR008273), Phosphatidylinositol transfer protein-like, N-terminal (InterPro:IPR011074); BEST Arabidopsis thaliana protein match is: Sec14p-like phosphatidylinosit…
BnaA09g35450D	399.922	515.789	422.992	42.874	174.727	81.9513	446.234	99.8507	2.17086	3.82e-06	5.43e-05	BnaA09g35450D	chrA09	25846824	25849074	+	636	-	-	-	Alpha/beta hydrolase related protein	Alpha/beta hydrolase related protein; BEST Arabidopsis thaliana protein match is: Alpha/beta hydrolase related protein (TAIR:AT2G40095.1); Has 87 Blast hits to 87 proteins in 13 species: Archae - 0; Bacteria - 0; Metazoa - 0; Fungi - 0; Plants - 87; Viruses - 0; Other Eukaryotes - 0 (source: NCBI BLink).
BnaA09g36770D	2184.19	3492.53	2271.89	745.037	598.103	429.538	2649.54	590.893	2.16426	1.15e-11	8.14e-10	BnaA09g36770D	chrA09	26561444	26567324	-	2934	-	PF05193:Peptidase M16 inactive domain|PF16187:Middle or third domain of peptidase_M16|PF00675:Insulinase (Peptidase family M16)	-	Insulinase (Peptidase family M16) family protein	Insulinase (Peptidase family M16) family protein; FUNCTIONS IN: metalloendopeptidase activity, zinc ion binding, catalytic activity, metal ion binding; INVOLVED IN: proteolysis; LOCATED IN: cellular_component unknown; EXPRESSED IN: 23 plant structures; EXPRESSED DURING: 13 growth stages; CONTAINS InterPro DOMAIN/s: Peptidase M16, zinc-binding site (InterPro:IPR001431), Peptidase M16, C-terminal (…
BnaA09g37160D	63.0645	48.3201	53.0039	16.9878	13.4405	7.53575	54.7962	12.6547	2.11295	0.000362709	0.00261295	BnaA09g37160D	chrA09	26769343	26775529	+	3066	-	PF05127:Helicase|PF13725:Possible tRNA binding domain|PF08351:Domain of unknown function (DUF1726)|PF13718:GNAT acetyltransferase 2	-	Domain of unknown function (DUF1726) ;Putative ATPase (DUF699)	CONTAINS InterPro DOMAIN/s: Domain of unknown function DUF1726 (InterPro:IPR013562), Domain of unknown function DUF699, exodeoxyribonuclease V alpha chain (InterPro:IPR007807); BEST Arabidopsis thaliana protein match is: Domain of unknown function (DUF1726) ;Putative ATPase (DUF699) (TAIR:AT1G10490.1); Has 1409 Blast hits to 1357 proteins in 630 species: Archae - 151; Bacteria - 717; Metazoa - 17…
BnaA09g36730D	1033.64	3256.55	1086.06	466.76	435.473	373.02	1792.08	425.084	2.07543	2.33e-06	3.56e-05	BnaA09g36730D	chrA09	26505367	26511709	-	2865	-	PF00626:Gelsolin repeat|PF02209:Villin headpiece domain	-	villin 3	villin 3 (VLN3); FUNCTIONS IN: actin binding; INVOLVED IN: cytoskeleton organization; LOCATED IN: cellular_component unknown; EXPRESSED IN: 23 plant structures; EXPRESSED DURING: 13 growth stages; CONTAINS InterPro DOMAIN/s: Gelsolin (InterPro:IPR007122), Villin headpiece (InterPro:IPR003128), Gelsolin domain (InterPro:IPR007123); BEST Arabidopsis thaliana protein match is: villin 2 (TAIR:AT2G417…
BnaA09g32480D	1088.25	921.452	1149.46	305.781	229.833	227.956	1053.05	254.523	2.04655	1.86e-14	2.71e-12	BnaA09g32480D	chrA09	24109866	24110524	-	273	-	-	-	0	unknown protein; Has 37 Blast hits to 37 proteins in 15 species: Archae - 0; Bacteria - 0; Metazoa - 0; Fungi - 0; Plants - 37; Viruses - 0; Other Eukaryotes - 0 (source: NCBI BLink).
BnaA09g38090D	50.7593	66.2996	99.7721	24.2683	18.8167	10.3617	72.277	17.8156	2.01499	0.000444347	0.00309434	BnaA09g38090D	chrA09	27292078	27292455	+	378	-	-	-	0	unknown protein; FUNCTIONS IN: molecular_function unknown; INVOLVED IN: biological_process unknown; LOCATED IN: plasma membrane; BEST Arabidopsis thaliana protein match is: unknown protein (TAIR:AT2G44010.1); Has 20 Blast hits to 20 proteins in 7 species: Archae - 0; Bacteria - 0; Metazoa - 0; Fungi - 0; Plants - 20; Viruses - 0; Other Eukaryotes - 0 (source: NCBI BLink).
BnaA09g36660D	2198.8	3380.16	2165.89	383.439	799.711	746.039	2581.61	643.063	2.00637	1.06e-08	3.49e-07	BnaA09g36660D	chrA09	26461411	26466524	-	3078	-	PF12515:Ca2+-ATPase N terminal autoinhibitory domain|PF00690:Cation transporter/ATPase, N-terminus|PF00122:E1-E2 ATPase|PF00702:haloacid dehalogenase-like hydrolase|PF00689:Cation transporting ATPase, C-terminus	E1-E2_ATPase	autoinhibited Ca2+-ATPase 11	autoinhibited Ca2+-ATPase 11 (ACA11); FUNCTIONS IN: calcium-transporting ATPase activity, calmodulin binding; INVOLVED IN: defense response to bacterium, negative regulation of programmed cell death, anion homeostasis; LOCATED IN: plant-type vacuole membrane, chloroplast, plasma membrane, vacuole; EXPRESSED IN: 26 plant structures; EXPRESSED DURING: 15 growth stages; CONTAINS InterPro DOMAIN/s: A…
BnaA09g31440D	551.43	995.618	526.921	217.606	139.781	180.858	691.323	179.415	1.94205	5.52e-08	1.45e-06	BnaA09g31440D	chrA09	23500517	23501729	-	465	-	PF04535:Domain of unknown function (DUF588)	-	Uncharacterised protein family (UPF0497)	Uncharacterised protein family (UPF0497); CONTAINS InterPro DOMAIN/s: Uncharacterised protein family UPF0497, trans-membrane plant (InterPro:IPR006702); BEST Arabidopsis thaliana protein match is: Uncharacterised protein family (UPF0497) (TAIR:AT4G37235.1); Has 207 Blast hits to 207 proteins in 15 species: Archae - 0; Bacteria - 0; Metazoa - 0; Fungi - 0; Plants - 207; Viruses - 0; Other Eukaryot…
BnaA09g29190D	70.7553	38.2066	49.8861	20.2236	14.7846	7.53575	52.9493	14.1813	1.89985	0.00256783	0.0131676	BnaA09g29190D	chrA09	21876255	21876861	-	186	-	-	-	Ribosomal L32p protein family	Ribosomal L32p protein family; FUNCTIONS IN: structural constituent of ribosome; INVOLVED IN: translation; LOCATED IN: large ribosomal subunit; EXPRESSED IN: 21 plant structures; EXPRESSED DURING: 13 growth stages; CONTAINS InterPro DOMAIN/s: Ribosomal protein L32p (InterPro:IPR002677); BEST Arabidopsis thaliana protein match is: Ribosomal L32p protein family (TAIR:AT1G69485.1); Has 123 Blast hit…
BnaA09g31660D	1435.1	2263.18	1426.95	347.037	654.553	383.381	1708.41	461.657	1.88994	4.31e-08	1.17e-06	BnaA09g31660D	chrA09	23602972	23604499	-	975	-	PF00561:alpha/beta hydrolase fold	Abhydrolase_1	alpha/beta-Hydrolases superfamily protein	alpha/beta-Hydrolases superfamily protein; FUNCTIONS IN: epoxide hydrolase activity, catalytic activity; EXPRESSED IN: 22 plant structures; EXPRESSED DURING: 13 growth stages; CONTAINS InterPro DOMAIN/s: Epoxide hydrolase-like (InterPro:IPR000639), Alpha/beta hydrolase fold-1 (InterPro:IPR000073); BEST Arabidopsis thaliana protein match is: alpha/beta-Hydrolases superfamily protein (TAIR:AT3G0560…
BnaA09g35340D	1341.28	836.049	1292.88	380.203	325.261	236.434	1156.74	313.966	1.88147	2.67e-09	1.04e-07	BnaA09g35340D	chrA09	25799661	25801121	+	336	-	PF01247:Ribosomal protein L35Ae	-	Ribosomal protein L35Ae family protein	Ribosomal protein L35Ae family protein; FUNCTIONS IN: structural constituent of ribosome; INVOLVED IN: translation, ribosome biogenesis; LOCATED IN: ribosome, cytosolic large ribosomal subunit, membrane; EXPRESSED IN: leaf; CONTAINS InterPro DOMAIN/s: Ribosomal protein L35Ae (InterPro:IPR001780), Ribosomal protein L35Ae, conserved site (InterPro:IPR018266); BEST Arabidopsis thaliana protein match…
BnaA09g37740D	1106.71	1815.94	1127.63	347.846	399.184	375.845	1350.09	374.292	1.8511	3.28e-10	1.64e-08	BnaA09g37740D	chrA09	27140739	27148653	+	3810	-	PF12745:Anticodon binding domain of tRNAs|PF05773:RWD domain|PF13393:Histidyl-tRNA synthetase|PF00069:Protein kinase domain	RWD	protein kinase family protein	GCN2; FUNCTIONS IN: protein tyrosine kinase activity, protein kinase activity, aminoacyl-tRNA ligase activity, ATP binding; INVOLVED IN: protein amino acid phosphorylation, translation; EXPRESSED IN: 24 plant structures; EXPRESSED DURING: 15 growth stages; CONTAINS InterPro DOMAIN/s: Ubiquitin-conjugating enzyme/RWD-like (InterPro:IPR016135), Protein kinase, ATP binding site (InterPro:IPR017441),…
BnaA09g31610D	141.511	338.24	157.973	22.6504	52.418	103.617	212.575	59.5617	1.83535	0.00136235	0.00782468	BnaA09g31610D	chrA09	23587885	23589501	+	1587	-	PF00004:ATPase family associated with various cellular activities (AAA)|PF14363:Domain associated at C-terminal with AAA	AAA	cytochrome BC1 synthesis	cytochrome BC1 synthesis (BCS1); FUNCTIONS IN: nucleoside-triphosphatase activity, ATPase activity, nucleotide binding, ATP binding; LOCATED IN: mitochondrion; EXPRESSED IN: 24 plant structures; EXPRESSED DURING: 13 growth stages; CONTAINS InterPro DOMAIN/s: ATPase, AAA-type, core (InterPro:IPR003959), ATPase, AAA+ type, core (InterPro:IPR003593), ATPase, AAA-type, conserved site (InterPro:IPR003…
BnaA09g31060D	926.741	740.533	1047.61	250.772	334.669	177.09	904.961	254.177	1.83535	1.26e-08	4.07e-07	BnaA09g31060D	chrA09	23081730	23082296	-	471	-	PF00240:Ubiquitin family|PF01599:Ribosomal protein S27a	ubiquitin	Ribosomal protein S27a / Ubiquitin family protein	Ribosomal protein S27a / Ubiquitin family protein; FUNCTIONS IN: structural constituent of ribosome; INVOLVED IN: protein ubiquitination involved in ubiquitin-dependent protein catabolic process, translation; LOCATED IN: cytosolic small ribosomal subunit, plasma membrane; EXPRESSED IN: 21 plant structures; EXPRESSED DURING: 11 growth stages; CONTAINS InterPro DOMAIN/s: Ubiquitin subgroup (InterPr…
BnaA09g34710D	112.286	97.7638	72.7505	22.6504	30.9132	30.143	94.2667	27.9022	1.76546	0.000105416	0.000925387	BnaA09g34710D	chrA09	25406072	25407574	-	336	-	PF13259:Protein of unknown function (DUF4050)	-	0	unknown protein; BEST Arabidopsis thaliana protein match is: unknown protein (TAIR:AT5G25360.2); Has 137 Blast hits to 137 proteins in 19 species: Archae - 0; Bacteria - 0; Metazoa - 0; Fungi - 0; Plants - 136; Viruses - 0; Other Eukaryotes - 1 (source: NCBI BLink).
BnaA09g30690D	104.595	156.197	115.362	38.8293	4.03216	67.8217	125.385	36.8944	1.75141	0.0123103	0.0467908	BnaA09g30690D	chrA09	22850424	22850537	+	114	-	-	-	UDP-Glycosyltransferase superfamily protein	UGT85A1; FUNCTIONS IN: in 6 functions; INVOLVED IN: metabolic process; LOCATED IN: cellular_component unknown; EXPRESSED IN: 22 plant structures; EXPRESSED DURING: 10 growth stages; CONTAINS InterPro DOMAIN/s: UDP-glucuronosyl/UDP-glucosyltransferase (InterPro:IPR002213); BEST Arabidopsis thaliana protein match is: UDP-glucosyl transferase 85A3 (TAIR:AT1G22380.1); Has 7940 Blast hits to 7832 prot…
BnaA09g35790D	759.851	367.457	763.88	134.285	287.627	152.599	630.396	191.504	1.72427	3.2e-05	0.000334681	BnaA09g35790D	chrA09	26070860	26073594	-	417	-	PF01283:Ribosomal protein S26e	-	Ribosomal protein S26e family protein	Ribosomal protein S26e family protein; FUNCTIONS IN: structural constituent of ribosome; INVOLVED IN: translation, ribosome biogenesis; LOCATED IN: cytosolic small ribosomal subunit, ribosome, chloroplast; CONTAINS InterPro DOMAIN/s: Ribosomal protein S26e (InterPro:IPR000892); BEST Arabidopsis thaliana protein match is: Ribosomal protein S26e family protein (TAIR:AT2G40590.1); Has 766 Blast hits…
BnaA09g40650D	99.9804	291.044	136.147	60.6708	34.9454	63.1119	175.724	52.9093	1.72171	0.000623281	0.00410178	BnaA09g40650D	chrA09	28550586	28552778	+	408	-	PF03647:Transmembrane proteins 14C	-	Transmembrane proteins 14C	Transmembrane proteins 14C; INVOLVED IN: biological_process unknown; LOCATED IN: mitochondrion; EXPRESSED IN: 24 plant structures; EXPRESSED DURING: 13 growth stages; CONTAINS InterPro DOMAIN/s: Uncharacterised protein family UPF0136, Transmembrane (InterPro:IPR005349); BEST Arabidopsis thaliana protein match is: Transmembrane proteins 14C (TAIR:AT3G43520.1); Has 421 Blast hits to 421 proteins in…
BnaA09g29210D	271.485	241.6	280.609	73.6139	146.502	26.3751	264.565	82.1636	1.69655	0.00129646	0.00751178	BnaA09g29210D	chrA09	21879931	21881104	+	579	-	-	-	0	unknown protein; Has 44 Blast hits to 44 proteins in 16 species: Archae - 0; Bacteria - 0; Metazoa - 0; Fungi - 0; Plants - 44; Viruses - 0; Other Eukaryotes - 0 (source: NCBI BLink).
BnaA09g33030D	5573.52	4095.97	5463.56	1493.31	2145.11	1052.18	5044.35	1563.53	1.69057	1.11e-07	2.64e-06	BnaA09g33030D	chrA09	24407699	24408885	+	387	-	PF00240:Ubiquitin family|PF01020:Ribosomal L40e family	ubiquitin	ubiquitin extension protein 1	ubiquitin extension protein 1 (UBQ1); FUNCTIONS IN: structural constituent of ribosome; INVOLVED IN: response to water deprivation, protein ubiquitination, embryo development ending in seed dormancy; LOCATED IN: ribosome, intracellular; EXPRESSED IN: 25 plant structures; EXPRESSED DURING: 14 growth stages; CONTAINS InterPro DOMAIN/s: Ribosomal protein L40e (InterPro:IPR001975), Ubiquitin subgroup…
BnaA09g35550D	236.108	250.59	240.077	104.354	52.418	68.7637	242.258	75.1785	1.6773	5.06e-06	6.91e-05	BnaA09g35550D	chrA09	25963730	25965224	-	759	-	PF00210:Ferritin-like domain	Ferritin	ferritin 3	ferritin 3 (FER3); FUNCTIONS IN: oxidoreductase activity, ferric iron binding, binding, transition metal ion binding; INVOLVED IN: in 8 processes; LOCATED IN: chloroplast, membrane, chloroplast envelope; EXPRESSED IN: 23 plant structures; EXPRESSED DURING: 14 growth stages; CONTAINS InterPro DOMAIN/s: Ferritin, N-terminal (InterPro:IPR001519), Ferritin-related (InterPro:IPR012347), Ferritin-like …
BnaA09g31040D	869.829	1672.1	1033.06	350.272	263.434	503.953	1191.66	372.553	1.67552	3.69e-06	5.27e-05	BnaA09g31040D	chrA09	23070848	23072253	-	660	-	PF01470:Pyroglutamyl peptidase	-	Peptidase C15, pyroglutamyl peptidase I-like	Peptidase C15, pyroglutamyl peptidase I-like; FUNCTIONS IN: peptidase activity; INVOLVED IN: proteolysis; LOCATED IN: cellular_component unknown; EXPRESSED IN: 22 plant structures; EXPRESSED DURING: 13 growth stages; CONTAINS InterPro DOMAIN/s: Peptidase C15, pyroglutamyl peptidase I (InterPro:IPR000816), Peptidase C15, pyroglutamyl peptidase I-like (InterPro:IPR016125); BEST Arabidopsis thaliana…
BnaA09g31670D	432.223	268.57	417.796	153.699	143.814	60.286	372.863	119.266	1.64647	8.55e-05	0.000773744	BnaA09g31670D	chrA09	23604665	23606249	-	543	-	-	-	0	unknown protein; FUNCTIONS IN: molecular_function unknown; INVOLVED IN: biological_process unknown; LOCATED IN: mitochondrion, plastid; EXPRESSED IN: 22 plant structures; EXPRESSED DURING: 13 growth stages; Has 24 Blast hits to 24 proteins in 9 species: Archae - 0; Bacteria - 0; Metazoa - 0; Fungi - 0; Plants - 24; Viruses - 0; Other Eukaryotes - 0 (source: NCBI BLink).
BnaA09g36810D	439.914	276.436	403.246	120.533	47.0418	192.162	373.198	119.912	1.63271	0.000592517	0.0039305	BnaA09g36810D	chrA09	26576413	26581132	-	2298	-	PF05691:Raffinose synthase or seed imbibition protein Sip1	-	seed imbibition 2	seed imbibition 2 (SIP2); CONTAINS InterPro DOMAIN/s: Glycoside hydrolase, catalytic core (InterPro:IPR017853), Raffinose synthase (InterPro:IPR008811); BEST Arabidopsis thaliana protein match is: seed imbibition 1 (TAIR:AT1G55740.1); Has 528 Blast hits to 504 proteins in 147 species: Archae - 29; Bacteria - 95; Metazoa - 0; Fungi - 82; Plants - 312; Viruses - 0; Other Eukaryotes - 10 (source: NC…
BnaA09g36860D	526.051	693.337	594.476	157.744	189.511	239.26	604.621	195.505	1.62874	3.34e-08	9.38e-07	BnaA09g36860D	chrA09	26600558	26609155	+	1596	-	PF14291:Domain of unknown function (DUF4371)|PF00625:Guanylate kinase	-	guanylate kinase	guanylate kinase (AGK2); CONTAINS InterPro DOMAIN/s: Guanylate kinase (InterPro:IPR008144), Guanylate kinase/L-type calcium channel (InterPro:IPR008145), Guanylate kinase, conserved site (InterPro:IPR020590), Guanylate kinase, sub-group (InterPro:IPR017665); BEST Arabidopsis thaliana protein match is: guanylate kinase 1 (TAIR:AT2G41880.1); Has 9901 Blast hits to 9873 proteins in 2764 species: Arc…
BnaA09g38540D	359.929	325.879	311.788	86.5569	158.598	91.371	332.532	112.175	1.5774	6.11e-06	8.13e-05	BnaA09g38540D	chrA09	27508797	27511289	+	1311	-	PF03725:3' exoribonuclease family, domain 2|PF01138:3' exoribonuclease family, domain 1	RNase_PH	3'-5'-exoribonuclease family protein	ECERIFERUM 7 (CER7); CONTAINS InterPro DOMAIN/s: Exoribonuclease, phosphorolytic domain 2 (InterPro:IPR015847), Exoribonuclease, phosphorolytic domain 1 (InterPro:IPR001247), Ribosomal protein S5 domain 2-type fold (InterPro:IPR020568); BEST Arabidopsis thaliana protein match is: ribonuclease PH45A (TAIR:AT3G12990.3).
BnaA09g35260D	118.438	214.631	131.99	76.0407	28.2251	54.6342	155.02	52.9667	1.53469	0.00133213	0.00768172	BnaA09g35260D	chrA09	25719416	25721879	+	1008	-	PF00153:Mitochondrial carrier protein	Mito_carr	Mitochondrial substrate carrier family protein	Mitochondrial substrate carrier family protein; FUNCTIONS IN: binding, transporter activity; INVOLVED IN: transport, mitochondrial transport, transmembrane transport; LOCATED IN: mitochondrial inner membrane, plasma membrane; EXPRESSED IN: 22 plant structures; EXPRESSED DURING: 13 growth stages; CONTAINS InterPro DOMAIN/s: Mitochondrial carrier protein (InterPro:IPR002067), Mitochondrial substrat…
BnaA09g33960D	1178.23	705.698	1236.76	410.134	364.238	324.037	1040.23	366.137	1.50653	9.45e-07	1.65e-05	BnaA09g33960D	chrA09	24949883	24951095	-	339	-	PF01158:Ribosomal protein L36e	-	Ribosomal protein L36e family protein	Ribosomal protein L36e family protein; FUNCTIONS IN: structural constituent of ribosome; INVOLVED IN: translation; LOCATED IN: cytosolic ribosome, ribosome, cytosolic large ribosomal subunit, plasma membrane, membrane; EXPRESSED IN: 23 plant structures; EXPRESSED DURING: 13 growth stages; CONTAINS InterPro DOMAIN/s: Ribosomal protein L36e (InterPro:IPR000509); BEST Arabidopsis thaliana protein ma…
BnaA09g36350D	516.053	370.828	508.214	147.228	212.36	134.702	465.032	164.763	1.50256	2.76e-06	4.11e-05	BnaA09g36350D	chrA09	26329859	26331787	+	888	-	PF03587:EMG1/NEP1 methyltransferase	-	nucleolar essential protein-related	nucleolar essential protein-related; CONTAINS InterPro DOMAIN/s: Ribosomal biogenesis, methyltransferase, EMG1/NEP1 (InterPro:IPR005304); Has 1079 Blast hits to 938 proteins in 280 species: Archae - 143; Bacteria - 12; Metazoa - 353; Fungi - 181; Plants - 69; Viruses - 2; Other Eukaryotes - 319 (source: NCBI BLink).
BnaA09g36870D	346.855	261.827	300.356	86.5569	124.997	111.152	303.013	107.569	1.50058	2.53e-06	3.82e-05	BnaA09g36870D	chrA09	26616098	26617288	-	1032	-	PF00696:Amino acid kinase family	AA_kinase	N-acetyl-l-glutamate kinase	N-acetyl-l-glutamate kinase (NAGK); FUNCTIONS IN: acetylglutamate kinase activity; INVOLVED IN: arginine biosynthetic process via ornithine, arginine biosynthetic process; LOCATED IN: chloroplast; EXPRESSED IN: 22 plant structures; EXPRESSED DURING: 14 growth stages; CONTAINS InterPro DOMAIN/s: N-acetylglutamate kinase (InterPro:IPR011148), Glutamate 5-kinase (InterPro:IPR001057), Aspartate/gluta…
BnaA09g33140D	682.943	1048.43	704.641	330.049	174.727	369.252	812.005	291.342	1.47523	4.01e-05	0.000406956	BnaA09g33140D	chrA09	24464182	24465719	-	192	-	-	-	ubiquinol-cytochrome C reductase UQCRX/QCR9-like family protein	ubiquinol-cytochrome C reductase UQCRX/QCR9-like family protein; FUNCTIONS IN: ubiquinol-cytochrome-c reductase activity; INVOLVED IN: mitochondrial electron transport, ubiquinol to cytochrome c; LOCATED IN: mitochondrial envelope, mitochondrion, mitochondrial respiratory chain complex III, membrane; EXPRESSED IN: 24 plant structures; EXPRESSED DURING: 16 growth stages; CONTAINS InterPro DOMAIN/s…
BnaA09g40810D	402.229	528.15	434.424	143.992	129.029	220.421	454.934	164.481	1.46457	7.03e-06	9.14e-05	BnaA09g40810D	chrA09	28608008	28609766	+	1143	-	PF00481:Protein phosphatase 2C	PP2C	DNA-binding protein phosphatase 1	DNA-binding protein phosphatase 1 (DBP1); FUNCTIONS IN: protein serine/threonine phosphatase activity, catalytic activity; INVOLVED IN: regulation of defense response to virus; LOCATED IN: protein serine/threonine phosphatase complex; EXPRESSED IN: 25 plant structures; EXPRESSED DURING: 15 growth stages; CONTAINS InterPro DOMAIN/s: Protein phosphatase 2C, manganese/magnesium aspartate binding sit…
BnaA09g29970D	8146.09	6095.07	8857.89	2622.59	3310.4	2466.07	7699.69	2799.69	1.45986	2.54e-08	7.45e-07	BnaA09g29970D	chrA09	22354660	22355327	-	354	-	PF00828:Ribosomal proteins 50S-L15, 50S-L18e, 60S-L27A	-	Ribosomal protein L18e/L15 superfamily protein	RPL27AB; FUNCTIONS IN: structural constituent of ribosome; INVOLVED IN: translation; LOCATED IN: cytosolic ribosome, ribosome, cytosolic large ribosomal subunit, nucleolus, large ribosomal subunit; EXPRESSED IN: 23 plant structures; EXPRESSED DURING: 13 growth stages; CONTAINS InterPro DOMAIN/s: Ribosomal protein L18e/L15 (InterPro:IPR021131), Ribosomal protein L15, conserved site (InterPro:IPR00…
BnaA09g34460D	2442.6	4174.63	2148.22	887.411	1068.52	1307.45	2921.81	1087.79	1.42539	1.39e-05	0.000164446	BnaA09g34460D	chrA09	25244155	25246266	-	1155	-	PF00170:bZIP transcription factor|PF12498:Basic leucine-zipper C terminal	bZIP_1	basic leucine zipper 25	basic leucine zipper 25 (BZIP25); FUNCTIONS IN: protein heterodimerization activity, sequence-specific DNA binding transcription factor activity; INVOLVED IN: regulation of transcription, DNA-dependent; LOCATED IN: chloroplast; EXPRESSED IN: 23 plant structures; EXPRESSED DURING: 15 growth stages; CONTAINS InterPro DOMAIN/s: Basic-leucine zipper (bZIP) transcription factor (InterPro:IPR004827), b…
BnaA09g37890D	285.329	250.59	386.617	135.094	98.1158	110.21	307.512	114.473	1.42144	1.87e-05	0.000211771	BnaA09g37890D	chrA09	27197481	27198256	-	237	-	-	-	Ribosomal L38e protein family	Ribosomal L38e protein family; FUNCTIONS IN: structural constituent of ribosome; INVOLVED IN: translation, ribosome biogenesis; LOCATED IN: ribosome, cytosolic large ribosomal subunit; EXPRESSED IN: 22 plant structures; EXPRESSED DURING: 13 growth stages; CONTAINS InterPro DOMAIN/s: Ribosomal protein L38e (InterPro:IPR002675); BEST Arabidopsis thaliana protein match is: Ribosomal L38e protein fam…
BnaA09g34900D	1948.08	1560.85	1915.42	643.11	770.142	615.106	1808.12	676.119	1.42036	5.92e-09	2.08e-07	BnaA09g34900D	chrA09	25506523	25507891	+	465	-	PF03939:Ribosomal protein L23, N-terminal domain|PF00276:Ribosomal protein L23	-	ribosomal protein L23AB	ribosomal protein L23AB (RPL23AB); FUNCTIONS IN: structural constituent of ribosome, RNA binding, nucleotide binding; INVOLVED IN: response to oxidative stress, response to high light intensity, response to cold, translation, ribosome biogenesis; LOCATED IN: cytosolic large ribosomal subunit, intracellular, membrane; EXPRESSED IN: 24 plant structures; EXPRESSED DURING: 13 growth stages; CONTAINS …
BnaA09g33870D	114.593	116.867	95.6149	23.4594	57.7942	43.3306	109.025	41.5281	1.40799	0.00247956	0.0128071	BnaA09g33870D	chrA09	24916326	24919065	+	654	-	PF00719:Inorganic pyrophosphatase	Pyrophosphatase	pyrophosphorylase 4	pyrophosphorylase 4 (PPa4); FUNCTIONS IN: inorganic diphosphatase activity; INVOLVED IN: response to cadmium ion, metabolic process; LOCATED IN: membrane, cytoplasm; EXPRESSED IN: 24 plant structures; EXPRESSED DURING: 13 growth stages; CONTAINS InterPro DOMAIN/s: Inorganic pyrophosphatase (InterPro:IPR008162); BEST Arabidopsis thaliana protein match is: pyrophosphorylase 1 (TAIR:AT1G01050.1); Ha…
BnaA09g31000D	1816.57	2200.25	1611.94	615.606	751.325	757.343	1876.25	708.091	1.40633	2.4e-08	7.1e-07	BnaA09g31000D	chrA09	23058953	23060762	-	546	-	PF00025:ADP-ribosylation factor family	Arf	Ras-related small GTP-binding family protein	ARFA1D; FUNCTIONS IN: phospholipase activator activity, GTP binding; INVOLVED IN: N-terminal protein myristoylation; LOCATED IN: plasma membrane, vacuole; EXPRESSED IN: 26 plant structures; EXPRESSED DURING: 15 growth stages; CONTAINS InterPro DOMAIN/s: ADP-ribosylation factor (InterPro:IPR006688), Small GTP-binding protein (InterPro:IPR005225), ARF/SAR superfamily (InterPro:IPR006689); BEST Arab…
BnaA09g39760D	7023.24	6102.94	7150.33	2530.38	3061.75	2154.28	6758.84	2582.14	1.38858	1.11e-08	3.63e-07	BnaA09g39760D	chrA09	28118309	28119080	+	474	-	PF00240:Ubiquitin family|PF01599:Ribosomal protein S27a	ubiquitin	ubiquitin 5	ubiquitin 5 (UBQ5); FUNCTIONS IN: structural constituent of ribosome; INVOLVED IN: protein ubiquitination involved in ubiquitin-dependent protein catabolic process, translation; LOCATED IN: cytosolic small ribosomal subunit; CONTAINS InterPro DOMAIN/s: Ubiquitin subgroup (InterPro:IPR019956), Ribosomal protein S27a (InterPro:IPR002906), Ubiquitin conserved site (InterPro:IPR019954), Ubiquitin (In…
BnaA09g33010D	1268.98	845.039	1161.93	399.618	404.56	453.087	1091.98	419.088	1.382	2.86e-07	5.92e-06	BnaA09g33010D	chrA09	24399727	24404107	+	1458	-	PF00411:Ribosomal protein S11|PF12697:Alpha/beta hydrolase family	-	alpha/beta-Hydrolases superfamily protein	alpha/beta-Hydrolases superfamily protein; FUNCTIONS IN: ATP binding; INVOLVED IN: intracellular protein transport, GPI anchor metabolic process; LOCATED IN: mitochondrion; EXPRESSED IN: 22 plant structures; EXPRESSED DURING: 11 growth stages; CONTAINS InterPro DOMAIN/s: PGAP1-like (InterPro:IPR012908); BEST Arabidopsis thaliana protein match is: alpha/beta-Hydrolases superfamily protein (TAIR:AT…
BnaA09g29750D	1122.09	1455.22	973.817	262.907	469.074	633.003	1183.71	454.995	1.38001	0.000142237	0.00119146	BnaA09g29750D	chrA09	22248515	22249824	+	1155	-	PF00413:Matrixin|PF01471:Putative peptidoglycan binding domain	PG_binding_1	Matrixin family protein	Matrixin family protein; FUNCTIONS IN: metallopeptidase activity, metalloendopeptidase activity, zinc ion binding; INVOLVED IN: proteolysis, metabolic process; LOCATED IN: anchored to membrane; EXPRESSED IN: 13 plant structures; EXPRESSED DURING: 7 growth stages; CONTAINS InterPro DOMAIN/s: Peptidase M10, metallopeptidase (InterPro:IPR001818), Peptidoglycan binding-like (InterPro:IPR002477), Pept…
BnaA09g36960D	1046.72	630.408	1046.57	267.76	506.708	277.881	907.898	350.783	1.37537	0.000138303	0.00116349	BnaA09g36960D	chrA09	26659188	26667037	+	4566	-	PF05000:RNA polymerase Rpb1, domain 4|PF04998:RNA polymerase Rpb1, domain 5|PF04997:RNA polymerase Rpb1, domain 1|PF00623:RNA polymerase Rpb1, domain 2|PF04983:RNA polymerase Rpb1, domain 3	-	nuclear RNA polymerase A1	nuclear RNA polymerase A1 (NRPA1); FUNCTIONS IN: DNA-directed RNA polymerase activity, DNA binding, zinc ion binding; INVOLVED IN: transcription; LOCATED IN: nucleus; EXPRESSED IN: 24 plant structures; EXPRESSED DURING: 13 growth stages; CONTAINS InterPro DOMAIN/s: RNA polymerase, N-terminal (InterPro:IPR006592), RNA polymerase, alpha subunit (InterPro:IPR000722), RNA polymerase Rpb1, domain 3 (I…
BnaA09g32360D	1515.09	1050.68	1594.28	445.728	735.197	427.654	1386.68	536.193	1.37306	2.06e-05	0.000230472	BnaA09g32360D	chrA09	24019866	24022792	-	1311	-	PF00557:Metallopeptidase family M24	Peptidase_M24	metallopeptidase M24 family protein	ATG2; FUNCTIONS IN: metalloexopeptidase activity, aminopeptidase activity; INVOLVED IN: proteolysis, cellular process; EXPRESSED IN: 22 plant structures; EXPRESSED DURING: 13 growth stages; CONTAINS InterPro DOMAIN/s: Peptidase M24, structural domain (InterPro:IPR000994), Proliferation-associated protein 1 (InterPro:IPR004545), Peptidase M24, methionine aminopeptidase (InterPro:IPR001714); BEST A…
BnaA09g33390D	942.892	839.421	920.813	398.809	356.174	293.894	901.042	349.626	1.36566	7.91e-08	1.97e-06	BnaA09g33390D	chrA09	24630390	24631743	-	516	-	PF01246:Ribosomal protein L24e	-	Ribosomal protein L24e family protein	SHORT VALVE1 (STV1); FUNCTIONS IN: structural constituent of ribosome; INVOLVED IN: auxin mediated signaling pathway, gynoecium development, translation, ribosome biogenesis; LOCATED IN: ribosome, cytosolic large ribosomal subunit, nucleolus; EXPRESSED IN: 28 plant structures; EXPRESSED DURING: 13 growth stages; CONTAINS InterPro DOMAIN/s: Ribosomal protein L24e (InterPro:IPR000988); BEST Arabido…
BnaA09g37690D	64.6027	62.9285	96.6542	33.1667	25.537	28.2591	74.7285	28.9876	1.35895	0.00427427	0.0200337	BnaA09g37690D	chrA09	27121957	27123976	+	1212	-	PF07714:Protein tyrosine kinase	Pkinase_Tyr	Protein kinase superfamily protein	Protein kinase superfamily protein; FUNCTIONS IN: protein tyrosine kinase activity, protein kinase activity, kinase activity, ATP binding; INVOLVED IN: protein amino acid phosphorylation; LOCATED IN: plasma membrane; EXPRESSED IN: 24 plant structures; EXPRESSED DURING: 15 growth stages; CONTAINS InterPro DOMAIN/s: Protein kinase, ATP binding site (InterPro:IPR017441), Protein kinase, catalytic do…
BnaA09g36630D	1272.83	1039.44	1249.23	431.976	569.878	394.685	1187.17	465.513	1.35284	3.91e-07	7.73e-06	BnaA09g36630D	chrA09	26443827	26446268	-	1326	-	PF01399:PCI domain|PF09440:eIF3 subunit 6 N terminal domain	-	eukaryotic translation initiation factor 3E	eukaryotic translation initiation factor 3E (EIF3E); FUNCTIONS IN: protein binding, translation initiation factor activity; INVOLVED IN: flower development, response to salt stress, translation, photomorphogenesis, transcription initiation; LOCATED IN: signalosome, eukaryotic translation initiation factor 3 complex, nucleus, plasma membrane, cytoplasm; EXPRESSED IN: 24 plant structures; EXPRESSED…
BnaA09g33560D	1071.33	3615.01	1104.77	791.147	611.544	868.495	1930.37	757.062	1.34973	0.00328367	0.0161245	BnaA09g33560D	chrA09	24737930	24740937	-	1491	-	PF00221:Aromatic amino acid lyase	-	phenylalanine ammonia-lyase 2	phenylalanine ammonia-lyase 2 (PAL2); FUNCTIONS IN: phenylalanine ammonia-lyase activity; INVOLVED IN: response to oxidative stress, response to karrikin, phenylpropanoid biosynthetic process, response to wounding, defense response; LOCATED IN: cytoplasm; EXPRESSED IN: 22 plant structures; EXPRESSED DURING: 14 growth stages; CONTAINS InterPro DOMAIN/s: Phenylalanine/histidine ammonia-lyase (Inter…
BnaA09g39180D	539.894	982.133	586.161	271.805	178.759	382.439	702.73	277.668	1.33668	0.000435435	0.00304032	BnaA09g39180D	chrA09	27797080	27799329	+	948	-	PF00291:Pyridoxal-phosphate dependent enzyme	PALP	cysteine synthase C1	cysteine synthase C1 (CYSC1); FUNCTIONS IN: cysteine synthase activity, copper ion binding, L-3-cyanoalanine synthase activity; INVOLVED IN: cysteine biosynthetic process, detoxification of nitrogen compound, cyanide metabolic process; LOCATED IN: mitochondrion, chloroplast; EXPRESSED IN: 26 plant structures; EXPRESSED DURING: 14 growth stages; CONTAINS InterPro DOMAIN/s: Cysteine synthase/cystat…
BnaA09g36340D	450.681	342.735	444.817	166.642	168.007	161.077	412.744	165.242	1.32177	2.36e-06	3.61e-05	BnaA09g36340D	chrA09	26324533	26328730	-	2178	-	PF08159:NUC153 domain	-	embryo sac development arrest 7	embryo sac development arrest 7 (EDA7); FUNCTIONS IN: molecular_function unknown; INVOLVED IN: megagametogenesis; LOCATED IN: nucleolus, CUL4 RING ubiquitin ligase complex; EXPRESSED IN: 21 plant structures; EXPRESSED DURING: 12 growth stages; CONTAINS InterPro DOMAIN/s: WD40 repeat-like-containing domain (InterPro:IPR011046), NUC153 (InterPro:IPR012580), WD40 repeat (InterPro:IPR001680), WD40/YV…
BnaA09g40290D	186.117	156.197	184.994	71.996	51.074	87.6031	175.77	70.2243	1.31703	0.000326115	0.00238853	BnaA09g40290D	chrA09	28314527	28315936	-	918	-	PF02338:OTU-like cysteine protease	OTU	Cysteine proteinases superfamily protein	Cysteine proteinases superfamily protein; FUNCTIONS IN: cysteine-type peptidase activity; INVOLVED IN: biological_process unknown; LOCATED IN: cellular_component unknown; EXPRESSED IN: 23 plant structures; EXPRESSED DURING: 13 growth stages; CONTAINS InterPro DOMAIN/s: Ovarian tumour, otubain (InterPro:IPR003323); BEST Arabidopsis thaliana protein match is: SEC-C motif-containing protein / OTU-li…
BnaA09g35540D	942.892	839.421	1085.02	281.512	529.557	342.877	955.778	384.648	1.31638	3.19e-05	0.000334114	BnaA09g35540D	chrA09	25959916	25961232	-	549	-	PF00160:Cyclophilin type peptidyl-prolyl cis-trans isomerase/CLD	Pro_isomerase	rotamase cyclophilin 2	rotamase cyclophilin 2 (ROC2); CONTAINS InterPro DOMAIN/s: Cyclophilin-like (InterPro:IPR015891), Peptidyl-prolyl cis-trans isomerase, cyclophilin-type (InterPro:IPR002130), Peptidyl-prolyl cis-trans isomerase, cyclophilin-type, conserved site (InterPro:IPR020892); BEST Arabidopsis thaliana protein match is: rotamase CYP 3 (TAIR:AT2G16600.1); Has 16518 Blast hits to 16486 proteins in 2631 species…
BnaA09g37410D	356.853	278.683	402.206	139.138	96.7718	181.8	345.914	139.237	1.3087	0.000180675	0.00145238	BnaA09g37410D	chrA09	26914377	26915404	-	741	-	PF10237:Probable N6-adenine methyltransferase	-	nucleic acid binding;methyltransferases	nucleic acid binding;methyltransferases; FUNCTIONS IN: methyltransferase activity, nucleic acid binding; INVOLVED IN: methylation; LOCATED IN: cellular_component unknown; EXPRESSED IN: 21 plant structures; EXPRESSED DURING: 13 growth stages; CONTAINS InterPro DOMAIN/s: DNA methylase, N-6 adenine-specific, eukaryotic (InterPro:IPR019369), DNA methylase, N-6 adenine-specific, conserved site (InterP…
BnaA09g40120D	226.879	502.304	208.898	84.9391	143.814	150.715	312.693	126.489	1.30697	0.00304148	0.0151277	BnaA09g40120D	chrA09	28252019	28254759	+	1518	-	PF00232:Glycosyl hydrolase family 1	Glyco_hydro_1	beta glucosidase 10	beta glucosidase 10 (BGLU10); FUNCTIONS IN: cation binding, hydrolase activity, hydrolyzing O-glycosyl compounds, catalytic activity; INVOLVED IN: carbohydrate metabolic process; LOCATED IN: vacuole; EXPRESSED IN: 22 plant structures; EXPRESSED DURING: 13 growth stages; CONTAINS InterPro DOMAIN/s: Glycoside hydrolase, family 1 (InterPro:IPR001360), Glycoside hydrolase, family 1, active site (Inte…
BnaA09g33730D	3271.67	2465.45	3443.18	1155.98	1487.87	1087.03	3060.1	1243.63	1.29981	8.62e-07	1.52e-05	BnaA09g33730D	chrA09	24805058	24805801	-	501	-	PF03946:Ribosomal protein L11, N-terminal domain|PF00298:Ribosomal protein L11, RNA binding domain	-	Ribosomal protein L11 family protein	Ribosomal protein L11 family protein; FUNCTIONS IN: structural constituent of ribosome; INVOLVED IN: translation, ribosome biogenesis; LOCATED IN: ribosome, cytosolic large ribosomal subunit, membrane; EXPRESSED IN: 23 plant structures; EXPRESSED DURING: 13 growth stages; CONTAINS InterPro DOMAIN/s: Ribosomal protein L11, C-terminal domain (InterPro:IPR020783), Ribosomal protein L11, N-terminal d…
BnaA09g33880D	153.047	128.104	156.933	68.7602	73.9229	42.3886	146.028	61.6906	1.24805	0.00136367	0.00782956	BnaA09g33880D	chrA09	24919164	24920951	+	567	-	-	-	0	unknown protein; BEST Arabidopsis thaliana protein match is: unknown protein (TAIR:AT4G18692.1); Has 42 Blast hits to 42 proteins in 10 species: Archae - 0; Bacteria - 0; Metazoa - 0; Fungi - 0; Plants - 42; Viruses - 0; Other Eukaryotes - 0 (source: NCBI BLink).
BnaA09g39850D	2446.44	4149.91	2289.56	1292.69	887.074	1576.86	2961.97	1252.21	1.24136	0.000252613	0.00192927	BnaA09g39850D	chrA09	28151546	28152456	+	195	-	-	-	Cytochrome c oxidase subunit Vc family protein	Cytochrome c oxidase subunit Vc family protein; FUNCTIONS IN: cytochrome-c oxidase activity; INVOLVED IN: oxidation reduction; LOCATED IN: mitochondrial respiratory chain, endomembrane system; EXPRESSED IN: 23 plant structures; EXPRESSED DURING: 13 growth stages; CONTAINS InterPro DOMAIN/s: Cytochrome c oxidase subunit Vc (InterPro:IPR008432); BEST Arabidopsis thaliana protein match is: Cytochrom…
BnaA09g35960D	239.953	168.558	226.566	65.5244	146.502	61.228	211.692	91.0847	1.22825	0.00472179	0.0217245	BnaA09g35960D	chrA09	26136452	26138636	+	1242	-	PF00856:SET domain	SET	SET domain-containing protein	SET domain-containing protein; CONTAINS InterPro DOMAIN/s: RuBisCO-cytochrome methylase, RMS1 (InterPro:IPR011383); BEST Arabidopsis thaliana protein match is: Rubisco methyltransferase family protein (TAIR:AT1G14030.1); Has 25210 Blast hits to 12491 proteins in 636 species: Archae - 52; Bacteria - 1284; Metazoa - 10981; Fungi - 2786; Plants - 1267; Viruses - 743; Other Eukaryotes - 8097 (source:…
BnaA09g36620D	592.192	940.556	694.248	377.777	301.068	290.126	742.332	322.99	1.19861	5.2e-05	0.000509289	BnaA09g36620D	chrA09	26442165	26443778	+	657	-	PF03647:Transmembrane proteins 14C	-	Transmembrane proteins 14C	Transmembrane proteins 14C; INVOLVED IN: biological_process unknown; LOCATED IN: chloroplast, chloroplast inner membrane, chloroplast envelope; EXPRESSED IN: 24 plant structures; EXPRESSED DURING: 13 growth stages; CONTAINS InterPro DOMAIN/s: Uncharacterised protein family UPF0136, Transmembrane (InterPro:IPR005349); BEST Arabidopsis thaliana protein match is: Transmembrane proteins 14C (TAIR:AT3…
BnaA09g39120D	504.516	491.067	458.328	214.37	235.209	186.51	484.637	212.03	1.19469	5.52e-06	7.45e-05	BnaA09g39120D	chrA09	27765414	27766677	+	390	-	PF11595:Protein of unknown function (DUF3245)	-	Protein of unknown function (DUF3245)	Protein of unknown function (DUF3245); CONTAINS InterPro DOMAIN/s: Protein of unknown function DUF3245 (InterPro:IPR021641); BEST Arabidopsis thaliana protein match is: Protein of unknown function (DUF3245) (TAIR:AT4G07940.1); Has 42 Blast hits to 42 proteins in 12 species: Archae - 0; Bacteria - 0; Metazoa - 0; Fungi - 2; Plants - 40; Viruses - 0; Other Eukaryotes - 0 (source: NCBI BLink).
BnaA09g30730D	406.074	462.974	464.564	163.407	262.09	161.077	444.537	195.524	1.18989	0.00014967	0.0012427	BnaA09g30730D	chrA09	22896714	22897310	+	384	-	PF03966:Trm112p-like protein	-	Trm112p-like protein	Trm112p-like protein; CONTAINS InterPro DOMAIN/s: Protein of unknown function DUF343 (InterPro:IPR005651); BEST Arabidopsis thaliana protein match is: Trm112p-like protein (TAIR:AT1G78190.1); Has 419 Blast hits to 419 proteins in 198 species: Archae - 0; Bacteria - 0; Metazoa - 151; Fungi - 129; Plants - 62; Viruses - 0; Other Eukaryotes - 77 (source: NCBI BLink).
BnaA09g40210D	1034.41	643.893	857.417	351.081	411.28	361.716	845.241	374.692	1.17549	3.39e-05	0.000351949	BnaA09g40210D	chrA09	28285535	28287425	-	738	-	PF13639:Ring finger domain|PF04757:Pex2 / Pex12 amino terminal region	-	peroxin 10	peroxin 10 (PEX10); FUNCTIONS IN: zinc ion binding; INVOLVED IN: in 6 processes; LOCATED IN: cytosol, peroxisome; EXPRESSED IN: 18 plant structures; EXPRESSED DURING: 8 growth stages; CONTAINS InterPro DOMAIN/s: Zinc finger, RING-type, conserved site (InterPro:IPR017907), Zinc finger, RING-type (InterPro:IPR001841), Pex, N-terminal (InterPro:IPR006845), Zinc finger, C3HC4 RING-type (InterPro:IPR0…
BnaA09g30340D	1765.81	2863.24	1840.59	612.37	1005.35	1269.77	2156.55	962.498	1.16405	0.000785723	0.00496474	BnaA09g30340D	chrA09	22572359	22573436	-	339	-	PF00034:Cytochrome c	-	CYTOCHROME C-1	CYTOCHROME C-1 (CYTC-1); FUNCTIONS IN: electron carrier activity, copper ion binding; INVOLVED IN: cell proliferation; LOCATED IN: mitochondrion, plasma membrane; EXPRESSED IN: 31 plant structures; EXPRESSED DURING: 15 growth stages; CONTAINS InterPro DOMAIN/s: Cytochrome c, class IA/ IB (InterPro:IPR002327), Cytochrome c, class I (InterPro:IPR003088), Cytochrome c domain (InterPro:IPR009056); BE…
BnaA09g39790D	356.084	309.024	416.756	143.183	186.823	156.367	360.621	162.124	1.15705	9.25e-05	0.000827282	BnaA09g39790D	chrA09	28127311	28130431	-	2157	-	PF00271:Helicase conserved C-terminal domain|PF04408:Helicase associated domain (HA2)|PF07717:Oligonucleotide/oligosaccharide-binding (OB)-fold|PF00270:DEAD/DEAH box helicase	Helicase_C	RNA helicase family protein	RNA helicase family protein; FUNCTIONS IN: RNA helicase activity, helicase activity, ATP binding, nucleic acid binding, ATP-dependent helicase activity; LOCATED IN: nucleolus; EXPRESSED IN: 24 plant structures; EXPRESSED DURING: 15 growth stages; CONTAINS InterPro DOMAIN/s: Helicase-associated domain (InterPro:IPR007502), DNA/RNA helicase, DEAD/DEAH box type, N-terminal (InterPro:IPR011545), Doma…
BnaA09g29460D	116.131	85.4029	113.283	53.3903	56.4502	32.0269	104.939	47.2891	1.15572	0.0074774	0.0314065	BnaA09g29460D	chrA09	22076914	22084971	+	1332	-	PF07889:Protein of unknown function (DUF1664)	-	Protein of unknown function (DUF1664)	Protein of unknown function (DUF1664); CONTAINS InterPro DOMAIN/s: Protein of unknown function DUF1664 (InterPro:IPR012458); BEST Arabidopsis thaliana protein match is: Protein of unknown function (DUF1664) (TAIR:AT2G02730.2); Has 199 Blast hits to 190 proteins in 29 species: Archae - 0; Bacteria - 14; Metazoa - 2; Fungi - 2; Plants - 161; Viruses - 0; Other Eukaryotes - 20 (source: NCBI BLink).
BnaA09g37060D	91.5205	121.362	143.422	38.8293	72.5788	50.8663	118.768	54.0915	1.14375	0.00801046	0.0331309	BnaA09g37060D	chrA09	26726095	26729633	-	1071	-	PF00010:Helix-loop-helix DNA-binding domain	HLH	basic helix-loop-helix (bHLH) DNA-binding superfamily protein	basic helix-loop-helix (bHLH) DNA-binding superfamily protein; FUNCTIONS IN: DNA binding, sequence-specific DNA binding transcription factor activity; INVOLVED IN: regulation of transcription; LOCATED IN: nucleus; EXPRESSED IN: 21 plant structures; EXPRESSED DURING: 13 growth stages; CONTAINS InterPro DOMAIN/s: Helix-loop-helix DNA-binding domain (InterPro:IPR001092), Helix-loop-helix DNA-binding…
BnaA09g33340D	375.311	621.418	340.888	148.037	240.585	235.492	445.873	208.038	1.10134	0.00241434	0.0125194	BnaA09g33340D	chrA09	24608183	24611856	+	1584	-	PF00224:Pyruvate kinase, barrel domain|PF02887:Pyruvate kinase, alpha/beta domain	PK	Pyruvate kinase family protein	Pyruvate kinase family protein; FUNCTIONS IN: pyruvate kinase activity, potassium ion binding, magnesium ion binding, catalytic activity; INVOLVED IN: response to cadmium ion, glycolysis; LOCATED IN: membrane; EXPRESSED IN: guard cell, cultured cell, leaf; EXPRESSED DURING: seedling growth; CONTAINS InterPro DOMAIN/s: Pyruvate/Phosphoenolpyruvate kinase, catalytic core (InterPro:IPR015813), Pyruv…
BnaA09g38260D	376.849	503.428	333.613	131.858	235.209	206.291	404.63	191.119	1.08548	0.00155877	0.00874708	BnaA09g38260D	chrA09	27387268	27388640	-	618	-	PF00406:Adenylate kinase	ADK	P-loop containing nucleoside triphosphate hydrolases superfamily protein	P-loop containing nucleoside triphosphate hydrolases superfamily protein; FUNCTIONS IN: nucleobase, nucleoside, nucleotide kinase activity, uridylate kinase activity, nucleotide kinase activity, ATP binding, phosphotransferase activity, phosphate group as acceptor; INVOLVED IN: pyrimidine ribonucleotide metabolic process, nucleobase, nucleoside, nucleotide and nucleic acid metabolic process, anae…
BnaA09g30200D	442.99	309.024	468.721	224.886	172.039	181.8	406.912	192.908	1.07526	0.000502135	0.00342432	BnaA09g30200D	chrA09	22490909	22492952	+	1026	-	PF13324:Grap2 and cyclin-D-interacting	-	0	unknown protein; BEST Arabidopsis thaliana protein match is: unknown protein (TAIR:AT1G71150.1); Has 134 Blast hits to 132 proteins in 48 species: Archae - 0; Bacteria - 0; Metazoa - 66; Fungi - 10; Plants - 48; Viruses - 0; Other Eukaryotes - 10 (source: NCBI BLink).
BnaA09g37460D	433.761	306.776	426.11	192.529	193.544	176.148	388.882	187.407	1.05456	0.000288962	0.0021611	BnaA09g37460D	chrA09	26928113	26931349	+	1728	-	PF00270:DEAD/DEAH box helicase|PF00271:Helicase conserved C-terminal domain	DEAD	DEA(D/H)-box RNA helicase family protein	DEA(D/H)-box RNA helicase family protein; FUNCTIONS IN: helicase activity, ATP binding, nucleic acid binding, ATP-dependent helicase activity; LOCATED IN: nucleolus, peroxisome, plasma membrane; EXPRESSED IN: 24 plant structures; EXPRESSED DURING: 15 growth stages; CONTAINS InterPro DOMAIN/s: RNA helicase, DEAD-box type, Q motif (InterPro:IPR014014), DNA/RNA helicase, DEAD/DEAH box type, N-termin…
BnaA09g38330D	6434.89	5495	5737.94	2689.74	3366.85	2492.45	5889.28	2849.68	1.04769	9.86e-06	0.00012138	BnaA09g38330D	chrA09	27412254	27413527	+	438	-	PF01780:Ribosomal L37ae protein family	-	Zinc-binding ribosomal protein family protein	Zinc-binding ribosomal protein family protein; FUNCTIONS IN: structural constituent of ribosome; INVOLVED IN: translation, ribosome biogenesis; LOCATED IN: ribosome, cytosolic large ribosomal subunit; EXPRESSED IN: 25 plant structures; EXPRESSED DURING: 15 growth stages; CONTAINS InterPro DOMAIN/s: Ribosomal protein, zinc-binding domain (InterPro:IPR011332), Ribosomal protein L37ae (InterPro:IPR0…
BnaA09g32600D	958.274	1064.17	939.521	524.195	409.936	501.127	987.32	478.42	1.04347	1.97e-05	0.000221922	BnaA09g32600D	chrA09	24134334	24142369	+	4059	-	PF15044:Mitochondrial function, CLU-N-term|PF13424:Tetratricopeptide repeat|PF12807:Translation initiation factor eIF3 subunit 135|PF13236:Clustered mitochondria	-	tetratricopeptide repeat (TPR)-containing protein	tetratricopeptide repeat (TPR)-containing protein; FUNCTIONS IN: binding; INVOLVED IN: biological_process unknown; LOCATED IN: plasma membrane, chloroplast; EXPRESSED IN: 23 plant structures; EXPRESSED DURING: 13 growth stages; CONTAINS InterPro DOMAIN/s: Tetratricopeptide-like helical (InterPro:IPR011990), Tetratricopeptide repeat-containing (InterPro:IPR013026), Tetratricopeptide repeat (InterP…
BnaA09g33970D	432.223	654.006	451.053	255.626	303.756	189.336	512.427	249.573	1.03916	0.00129533	0.00750665	BnaA09g33970D	chrA09	24951321	24953503	+	1134	-	PF00022:Actin	Actin	actin 3	actin 3 (ACT3); FUNCTIONS IN: structural constituent of cytoskeleton; INVOLVED IN: cytoskeleton organization; LOCATED IN: cell wall, cytoskeleton, nucleus; EXPRESSED IN: male gametophyte, seed; EXPRESSED DURING: M germinated pollen stage; CONTAINS InterPro DOMAIN/s: Actin, conserved site (InterPro:IPR004001), Actin/actin-like (InterPro:IPR004000), Actin/actin-like conserved site (InterPro:IPR0209…
BnaA09g38450D	226.109	207.889	253.587	131.858	88.7074	113.036	229.195	111.2	1.03779	0.00139744	0.00798833	BnaA09g38450D	chrA09	27453720	27455408	-	687	-	PF03998:Utp11 protein	-	embryo sac development arrest 14	EMBRYO SAC DEVELOPMENT ARREST 14 (EDA14); FUNCTIONS IN: molecular_function unknown; INVOLVED IN: megagametogenesis; LOCATED IN: small-subunit processome; EXPRESSED IN: 21 plant structures; EXPRESSED DURING: 13 growth stages; CONTAINS InterPro DOMAIN/s: Small-subunit processome, Utp11 (InterPro:IPR007144); Has 434 Blast hits to 428 proteins in 209 species: Archae - 4; Bacteria - 1; Metazoa - 127; …
BnaA09g34590D	511.438	285.425	468.721	190.102	221.769	214.769	421.862	208.88	1.01647	0.001774	0.00972336	BnaA09g34590D	chrA09	25329503	25331941	+	975	-	PF00320:GATA zinc finger	GATA	Plant-specific GATA-type zinc finger transcription factor family protein	BLUE MICROPYLAR END 3 (BME3); CONTAINS InterPro DOMAIN/s: Zinc finger, NHR/GATA-type (InterPro:IPR013088), Transcription factor, GATA, plant (InterPro:IPR016679), Zinc finger, GATA-type (InterPro:IPR000679); BEST Arabidopsis thaliana protein match is: GATA transcription factor 11 (TAIR:AT1G08010.2); Has 1480 Blast hits to 1450 proteins in 168 species: Archae - 0; Bacteria - 0; Metazoa - 58; Fungi…
BnaA09g33900D	236.877	246.095	201.623	118.106	151.878	71.5896	228.198	113.858	1.00833	0.00711658	0.0301735	BnaA09g33900D	chrA09	24923403	24924721	+	618	-	-	-	0	unknown protein; FUNCTIONS IN: molecular_function unknown; INVOLVED IN: biological_process unknown; LOCATED IN: cellular_component unknown; EXPRESSED IN: sperm cell, male gametophyte, pollen tube; EXPRESSED DURING: L mature pollen stage, M germinated pollen stage; BEST Arabidopsis thaliana protein match is: unknown protein (TAIR:AT2G37480.1).
BnaA09g32410D	2485.67	4472.42	2114.96	1459.33	1268.79	1795.39	3024.35	1507.84	1.00374	0.00306127	0.0152099	BnaA09g32410D	chrA09	24045465	24049610	-	1770	-	PF00916:Sulfate permease family|PF01740:STAS domain	Sulfate_transp	sulfate transporter 3;1	sulfate transporter 3;1 (SULTR3;1); FUNCTIONS IN: secondary active sulfate transmembrane transporter activity, transporter activity, sulfate transmembrane transporter activity; INVOLVED IN: sulfate transport, transport, transmembrane transport; LOCATED IN: integral to membrane, membrane; EXPRESSED IN: 24 plant structures; EXPRESSED DURING: 15 growth stages; CONTAINS InterPro DOMAIN/s: Sulphate tr…
BnaA09g35050D	268.409	532.644	330.495	155.317	198.92	212.885	377.183	189.041	0.996201	0.00532757	0.0239622	BnaA09g35050D	chrA09	25595414	25597543	+	468	-	PF00168:C2 domain	C2	Calcium-dependent lipid-binding (CaLB domain) family protein	Calcium-dependent lipid-binding (CaLB domain) family protein; FUNCTIONS IN: molecular_function unknown; INVOLVED IN: biological_process unknown; LOCATED IN: cellular_component unknown; EXPRESSED IN: 22 plant structures; EXPRESSED DURING: 13 growth stages; CONTAINS InterPro DOMAIN/s: C2 membrane targeting protein (InterPro:IPR018029), C2 calcium/lipid-binding domain, CaLB (InterPro:IPR008973), C2 …
BnaA09g35610D	2913.27	2556.47	2957.83	1346.89	1513.4	1372.45	2809.19	1410.91	0.993959	5.35e-06	7.25e-05	BnaA09g35610D	chrA09	25988121	25991630	-	2604	-	PF05470:Eukaryotic translation initiation factor 3 subunit 8 N-terminus|PF01399:PCI domain	-	eukaryotic translation initiation factor 3C	eukaryotic translation initiation factor 3C (EIF3C); FUNCTIONS IN: translation initiation factor activity; INVOLVED IN: translational initiation; LOCATED IN: cytosol, nucleus; EXPRESSED IN: 25 plant structures; EXPRESSED DURING: 15 growth stages; CONTAINS InterPro DOMAIN/s: Winged helix-turn-helix transcription repressor DNA-binding (InterPro:IPR011991), Proteasome component (PCI) domain (InterPr…
BnaA09g35650D	1122.09	1990.11	1224.29	779.821	827.936	600.034	1445.5	735.931	0.973872	0.00187219	0.0101495	BnaA09g35650D	chrA09	26004405	26006864	-	870	-	PF14938:Soluble NSF attachment protein, SNAP	-	alpha-soluble NSF attachment protein 2	alpha-soluble NSF attachment protein 2 (ALPHA-SNAP2); FUNCTIONS IN: soluble NSF attachment protein activity, binding; INVOLVED IN: intracellular protein transport; LOCATED IN: plasma membrane, vacuole, membrane; EXPRESSED IN: male gametophyte, cultured cell, pollen tube, leaf; EXPRESSED DURING: L mature pollen stage, M germinated pollen stage; CONTAINS InterPro DOMAIN/s: NSF attachment protein (I…
BnaA09g34480D	262.256	348.354	252.548	148.037	135.749	162.019	287.719	148.602	0.95057	0.00182188	0.00994259	BnaA09g34480D	chrA09	25257802	25261602	-	1686	-	-	-	RNI-like superfamily protein	FBL17; FUNCTIONS IN: ubiquitin-protein ligase activity; INVOLVED IN: generative cell mitosis, seed development, embryo development, ubiquitin-dependent protein catabolic process, pollen development; LOCATED IN: chloroplast; EXPRESSED IN: 21 plant structures; EXPRESSED DURING: 12 growth stages; CONTAINS InterPro DOMAIN/s: F-box domain, cyclin-like (InterPro:IPR001810); Has 1738 Blast hits to 1195 …
BnaA09g32700D	377.618	507.923	337.77	265.333	216.392	150.715	407.77	210.814	0.950529	0.00494233	0.0225305	BnaA09g32700D	chrA09	24186042	24188459	-	1842	-	-	-	0	unknown protein; Has 220 Blast hits to 193 proteins in 66 species: Archae - 0; Bacteria - 15; Metazoa - 53; Fungi - 33; Plants - 66; Viruses - 0; Other Eukaryotes - 53 (source: NCBI BLink).
BnaA09g30410D	658.332	1011.35	751.409	395.573	373.647	491.708	807.03	420.309	0.939767	0.0011067	0.00660203	BnaA09g30410D	chrA09	22604642	22607611	-	2112	-	PF02847:MA3 domain	-	MA3 domain-containing protein	MA3 domain-containing protein; CONTAINS InterPro DOMAIN/s: Initiation factor eIF-4 gamma, MA3 (InterPro:IPR003891); BEST Arabidopsis thaliana protein match is: MA3 domain-containing protein (TAIR:AT5G63190.2); Has 2025 Blast hits to 776 proteins in 110 species: Archae - 0; Bacteria - 0; Metazoa - 1297; Fungi - 8; Plants - 551; Viruses - 0; Other Eukaryotes - 169 (source: NCBI BLink).
BnaA09g31570D	311.477	602.315	354.399	184.439	236.553	243.028	422.73	221.34	0.933286	0.00778641	0.03241	BnaA09g31570D	chrA09	23558536	23560571	+	1248	-	-	-	0	unknown protein; BEST Arabidopsis thaliana protein match is: unknown protein (TAIR:AT5G66480.1); Has 76 Blast hits to 75 proteins in 28 species: Archae - 0; Bacteria - 10; Metazoa - 7; Fungi - 2; Plants - 49; Viruses - 0; Other Eukaryotes - 8 (source: NCBI BLink).
BnaA09g34400D	940.585	995.618	1056.96	402.854	634.393	535.98	997.721	524.409	0.92977	0.000618629	0.00407692	BnaA09g34400D	chrA09	25215685	25218652	+	2157	-	PF00005:ABC transporter	ABC_tran	general control non-repressible 4	general control non-repressible 4 (GCN4); CONTAINS InterPro DOMAIN/s: ATPase, AAA+ type, core (InterPro:IPR003593), ABC transporter-like (InterPro:IPR003439), ABC transporter, conserved site (InterPro:IPR017871); BEST Arabidopsis thaliana protein match is: general control non-repressible 3 (TAIR:AT1G64550.1); Has 605377 Blast hits to 341410 proteins in 3920 species: Archae - 11643; Bacteria - 492…
BnaA09g32340D	492.98	777.616	548.747	288.793	278.219	403.163	606.448	323.391	0.905402	0.00387027	0.018464	BnaA09g32340D	chrA09	24015828	24017289	-	786	-	PF00240:Ubiquitin family|PF02179:BAG domain	ubiquitin	BCL-2-associated athanogene 4	BCL-2-associated athanogene 4 (BAG4); CONTAINS InterPro DOMAIN/s: Apoptosis regulator, Bcl-2 protein, BAG (InterPro:IPR003103), Ubiquitin (InterPro:IPR000626), Ubiquitin supergroup (InterPro:IPR019955); BEST Arabidopsis thaliana protein match is: BCL-2-associated athanogene 3 (TAIR:AT5G07220.1); Has 30201 Blast hits to 17322 proteins in 780 species: Archae - 12; Bacteria - 1396; Metazoa - 17338; …
BnaA09g30240D	398.383	311.271	374.145	185.248	149.19	245.854	361.267	193.431	0.899123	0.00442615	0.0206085	BnaA09g30240D	chrA09	22507947	22510031	+	1158	-	-	-	2-oxoglutarate (2OG) and Fe(II)-dependent oxygenase superfamily protein	2-oxoglutarate (2OG) and Fe(II)-dependent oxygenase superfamily protein; FUNCTIONS IN: oxidoreductase activity, oxidoreductase activity, acting on paired donors, with incorporation or reduction of molecular oxygen, iron ion binding, L-ascorbic acid binding; INVOLVED IN: oxidation reduction; LOCATED IN: cellular_component unknown; CONTAINS InterPro DOMAIN/s: Prolyl 4-hydroxylase, alpha subunit (In…
BnaA09g34090D	497.595	392.179	447.935	222.459	321.228	183.684	445.903	242.457	0.883411	0.00540316	0.0242241	BnaA09g34090D	chrA09	25055413	25058014	+	975	-	PF17098:WTAP/Mum2p family	-	FKBP12 interacting protein 37	FKBP12 interacting protein 37 (FIP37); Has 21268 Blast hits to 13212 proteins in 1142 species: Archae - 433; Bacteria - 2157; Metazoa - 10991; Fungi - 1638; Plants - 938; Viruses - 51; Other Eukaryotes - 5060 (source: NCBI BLink).
BnaA09g36200D	357.622	321.385	351.281	232.976	166.662	168.612	343.429	189.417	0.855687	0.0035721	0.0172996	BnaA09g36200D	chrA09	26264369	26267187	+	1329	-	-	-	Transducin/WD40 repeat-like superfamily protein	Transducin/WD40 repeat-like superfamily protein; CONTAINS InterPro DOMAIN/s: WD40 repeat-like-containing domain (InterPro:IPR011046), WD40 repeat (InterPro:IPR001680), WD40/YVTN repeat-like-containing domain (InterPro:IPR015943), WD40 repeat, subgroup (InterPro:IPR019781); Has 4015 Blast hits to 2516 proteins in 309 species: Archae - 52; Bacteria - 1176; Metazoa - 1329; Fungi - 813; Plants - 363;…
BnaA09g38730D	914.436	691.089	972.778	368.878	575.254	485.114	859.434	476.415	0.853317	0.00352482	0.017113	BnaA09g38730D	chrA09	27618752	27619851	-	456	-	PF00312:Ribosomal protein S15|PF08069:Ribosomal S13/S15 N-terminal domain	-	ribosomal protein S13A	ribosomal protein S13A (RPS13A); FUNCTIONS IN: structural constituent of ribosome; INVOLVED IN: translation, trichome morphogenesis, leaf morphogenesis, cytokinesis by cell plate formation; LOCATED IN: cytosolic small ribosomal subunit, nucleolus, membrane; EXPRESSED IN: 24 plant structures; EXPRESSED DURING: 14 growth stages; CONTAINS InterPro DOMAIN/s: Ribosomal protein S13/S15, N-terminal (Int…
BnaA09g36930D	923.665	834.926	1003.96	533.094	598.103	430.48	920.849	520.559	0.824073	0.00138487	0.00793219	BnaA09g36930D	chrA09	26642149	26644272	-	1473	-	PF00709:Adenylosuccinate synthetase	-	adenylosuccinate synthase	adenylosuccinate synthase (ADSS); FUNCTIONS IN: adenylosuccinate synthase activity; INVOLVED IN: response to cadmium ion, purine ribonucleotide biosynthetic process, AMP biosynthetic process; LOCATED IN: apoplast, chloroplast stroma, chloroplast; EXPRESSED IN: 25 plant structures; EXPRESSED DURING: 14 growth stages; CONTAINS InterPro DOMAIN/s: Adenylosuccinate synthase, active site (InterPro:IPR0…
BnaA09g40750D	203.806	258.456	260.863	157.744	116.933	133.76	241.042	136.145	0.819013	0.00909128	0.0367455	BnaA09g40750D	chrA09	28586004	28591560	+	1698	-	PF00069:Protein kinase domain	Pkinase	Protein kinase family protein	Protein kinase family protein; FUNCTIONS IN: protein serine/threonine kinase activity, protein kinase activity, kinase activity, ATP binding; INVOLVED IN: protein amino acid phosphorylation; EXPRESSED IN: 22 plant structures; EXPRESSED DURING: 13 growth stages; CONTAINS InterPro DOMAIN/s: Protein kinase, ATP binding site (InterPro:IPR017441), Protein kinase, catalytic domain (InterPro:IPR000719),…
BnaA09g32770D	1260.52	1327.12	1229.48	609.134	771.486	800.673	1272.37	727.098	0.807972	0.000781413	0.00494215	BnaA09g32770D	chrA09	24213873	24215589	+	507	-	PF05873:ATP synthase D chain, mitochondrial (ATP5H)	-	ATP synthase D chain, mitochondrial	ATP synthase D chain, mitochondrial (ATPQ); FUNCTIONS IN: copper ion binding, zinc ion binding; INVOLVED IN: response to salt stress; LOCATED IN: in 7 components; EXPRESSED IN: 27 plant structures; EXPRESSED DURING: 16 growth stages; Has 290 Blast hits to 290 proteins in 107 species: Archae - 0; Bacteria - 2; Metazoa - 173; Fungi - 39; Plants - 62; Viruses - 0; Other Eukaryotes - 14 (source: NCBI…
BnaA09g33290D	2585.65	2445.22	2253.19	1032.21	1701.57	1604.17	2428.02	1445.98	0.748448	0.00664904	0.0285813	BnaA09g33290D	chrA09	24581566	24583493	-	1077	-	PF00274:Fructose-bisphosphate aldolase class-I	-	Aldolase superfamily protein	Aldolase superfamily protein; FUNCTIONS IN: copper ion binding; INVOLVED IN: response to cadmium ion, response to karrikin, response to salt stress, pentose-phosphate shunt; LOCATED IN: in 8 components; EXPRESSED IN: 29 plant structures; EXPRESSED DURING: 15 growth stages; CONTAINS InterPro DOMAIN/s: Aldolase-type TIM barrel (InterPro:IPR013785), Fructose-bisphosphate aldolase, class-I (InterPro:…
BnaA09g40730D	742.931	801.214	795.059	597	391.119	430.48	779.735	472.866	0.719432	0.00856037	0.0349636	BnaA09g40730D	chrA09	28579917	28583696	-	2193	-	PF00013:KH domain	KH_1	KH domain-containing protein	KH domain-containing protein; FUNCTIONS IN: RNA binding, nucleic acid binding; EXPRESSED IN: 23 plant structures; EXPRESSED DURING: 14 growth stages; CONTAINS InterPro DOMAIN/s: K Homology, type 1, subgroup (InterPro:IPR018111), K Homology (InterPro:IPR004087), K Homology, type 1 (InterPro:IPR004088); BEST Arabidopsis thaliana protein match is: KH domain-containing protein (TAIR:AT1G33680.1); Has…
BnaA09g33460D	1062.87	1504.66	1148.42	769.305	809.119	702.709	1238.65	760.378	0.703833	0.00588954	0.0259897	BnaA09g33460D	chrA09	24660483	24665228	+	2544	-	PF04909:Amidohydrolase|PF16952:Glutamine synthetase N-terminal domain|PF00120:Glutamine synthetase, catalytic domain	Amidohydro_2	glutamate-ammonia ligases;catalytics;glutamate-ammonia ligases	glutamate-ammonia ligases;catalytics;glutamate-ammonia ligases; FUNCTIONS IN: glutamate-ammonia ligase activity, catalytic activity; INVOLVED IN: nitrogen compound metabolic process, N-terminal protein myristoylation, nitrogen fixation, metabolic process, glutamine biosynthetic process; EXPRESSED IN: 23 plant structures; EXPRESSED DURING: 13 growth stages; CONTAINS InterPro DOMAIN/s: Glutamine sy…
BnaA09g35560D	625.262	512.417	557.061	326.004	409.936	321.211	564.913	352.384	0.683542	0.00945828	0.0379007	BnaA09g35560D	chrA09	25972651	25974419	-	771	-	PF00210:Ferritin-like domain	Ferritin	ferritin 3	ferritin 3 (FER3); FUNCTIONS IN: oxidoreductase activity, ferric iron binding, binding, transition metal ion binding; INVOLVED IN: in 8 processes; LOCATED IN: chloroplast, membrane, chloroplast envelope; EXPRESSED IN: 23 plant structures; EXPRESSED DURING: 14 growth stages; CONTAINS InterPro DOMAIN/s: Ferritin, N-terminal (InterPro:IPR001519), Ferritin-related (InterPro:IPR012347), Ferritin-like …
BnaA09g36160D	813.687	924.824	969.66	543.61	551.061	667.856	902.723	587.509	0.619038	0.0113924	0.0440013	BnaA09g36160D	chrA09	26233254	26235274	-	1350	-	PF00076:RNA recognition motif. (a.k.a. RRM, RBD, or RNP domain)	RRM_1	UBP1-associated protein 2A	UBP1-associated protein 2A (UBA2A); CONTAINS InterPro DOMAIN/s: RNA recognition motif, RNP-1 (InterPro:IPR000504), Nucleotide-binding, alpha-beta plait (InterPro:IPR012677); BEST Arabidopsis thaliana protein match is: RNA-binding (RRM/RBD/RNP motifs) family protein (TAIR:AT2G41060.2).
BnaA09g29470D	263.025	264.075	283.727	525.004	403.216	523.735	270.276	483.985	-0.842247	0.00157887	0.00883616	BnaA09g29470D	chrA09	22088389	22090264	+	936	-	PF07063:Domain of unknown function (DUF1338)	-	0	unknown protein; BEST Arabidopsis thaliana protein match is: unknown protein (TAIR:AT1G27030.1); Has 514 Blast hits to 514 proteins in 175 species: Archae - 0; Bacteria - 311; Metazoa - 0; Fungi - 0; Plants - 65; Viruses - 0; Other Eukaryotes - 138 (source: NCBI BLink).
BnaA09g34630D	319.937	386.56	271.255	508.825	599.447	711.186	325.918	606.486	-0.896245	0.001753	0.00963357	BnaA09g34630D	chrA09	25355799	25356853	+	789	-	PF14364:Domain of unknown function (DUF4408)|PF05553:Cotton fibre expressed protein	-	Protein of unknown function (DUF761)	Protein of unknown function (DUF761); CONTAINS InterPro DOMAIN/s: Protein of unknown function DUF761, plant (InterPro:IPR008480); BEST Arabidopsis thaliana protein match is: unknown protein (TAIR:AT5G56980.1); Has 30201 Blast hits to 17322 proteins in 780 species: Archae - 12; Bacteria - 1396; Metazoa - 17338; Fungi - 3422; Plants - 5037; Viruses - 0; Other Eukaryotes - 2996 (source: NCBI BLink).
BnaA09g39740D	292.25	355.096	323.22	651.199	393.807	790.312	323.522	611.773	-0.921313	0.00514654	0.0232896	BnaA09g39740D	chrA09	28113040	28114196	+	417	-	PF00226:DnaJ domain	DnaJ	Chaperone DnaJ-domain superfamily protein	Chaperone DnaJ-domain superfamily protein; FUNCTIONS IN: heat shock protein binding; INVOLVED IN: protein folding; LOCATED IN: cellular_component unknown; EXPRESSED IN: 23 plant structures; EXPRESSED DURING: 15 growth stages; CONTAINS InterPro DOMAIN/s: Molecular chaperone, heat shock protein, Hsp40, DnaJ (InterPro:IPR015609), Heat shock protein DnaJ, N-terminal (InterPro:IPR001623); Has 1752 Bla…
BnaA09g31450D	305.325	300.034	300.356	578.395	600.791	574.601	301.905	584.596	-0.952952	6.33e-05	0.00060183	BnaA09g31450D	chrA09	23514409	23515882	-	609	-	PF05562:Cold acclimation protein WCOR413	-	cold-regulated 413-plasma membrane 2	cold-regulated 413-plasma membrane 2 (COR413-PM2); FUNCTIONS IN: molecular_function unknown; INVOLVED IN: response to stress; LOCATED IN: plasma membrane; EXPRESSED IN: 24 plant structures; EXPRESSED DURING: 13 growth stages; CONTAINS InterPro DOMAIN/s: Cold acclimation WCOR413 (InterPro:IPR008892); BEST Arabidopsis thaliana protein match is: Cold acclimation protein WCOR413 family (TAIR:AT4G3722…
BnaA09g30260D	1345.89	1321.5	1075.67	2374.25	2079.25	2907.86	1247.69	2453.78	-0.975862	0.000113182	0.000983158	BnaA09g30260D	chrA09	22516704	22521223	-	3294	-	PF05794:T-complex protein 11	-	T-complex protein 11	T-complex protein 11; CONTAINS InterPro DOMAIN/s: T-complex 11 (InterPro:IPR008862); BEST Arabidopsis thaliana protein match is: T-complex protein 11 (TAIR:AT4G09150.1); Has 9929 Blast hits to 7090 proteins in 817 species: Archae - 19; Bacteria - 1454; Metazoa - 4175; Fungi - 699; Plants - 382; Viruses - 14; Other Eukaryotes - 3186 (source: NCBI BLink).
BnaA09g30540D	1048.26	954.04	1073.59	2038.54	1958.28	2155.22	1025.3	2050.68	-1.00002	3.86e-06	5.48e-05	BnaA09g30540D	chrA09	22691606	22694818	-	3045	-	PF08372:Plant phosphoribosyltransferase C-terminal|PF00168:C2 domain	C2	C2 calcium/lipid-binding plant phosphoribosyltransferase family protein	C2 calcium/lipid-binding plant phosphoribosyltransferase family protein; FUNCTIONS IN: molecular_function unknown; INVOLVED IN: biological_process unknown; LOCATED IN: chloroplast; EXPRESSED IN: 22 plant structures; EXPRESSED DURING: 13 growth stages; CONTAINS InterPro DOMAIN/s: C2 membrane targeting protein (InterPro:IPR018029), C2 calcium/lipid-binding domain, CaLB (InterPro:IPR008973), Phospho…
BnaA09g35810D	405.305	209.012	399.088	660.907	529.557	866.611	337.802	685.691	-1.02071	0.00397627	0.0188825	BnaA09g35810D	chrA09	26076195	26077282	+	675	-	-	-	0	unknown protein; FUNCTIONS IN: molecular_function unknown; INVOLVED IN: biological_process unknown; LOCATED IN: chloroplast; EXPRESSED IN: 24 plant structures; EXPRESSED DURING: 15 growth stages; BEST Arabidopsis thaliana protein match is: unknown protein (TAIR:AT5G05250.1); Has 45 Blast hits to 45 proteins in 13 species: Archae - 0; Bacteria - 0; Metazoa - 0; Fungi - 0; Plants - 45; Viruses - 0;…
BnaA09g34500D	300.71	318.013	310.749	720.769	612.888	581.195	309.824	638.284	-1.04366	2.93e-05	0.000309408	BnaA09g34500D	chrA09	25272758	25274077	+	612	-	-	-	proteophosphoglycan-related	proteophosphoglycan-related; FUNCTIONS IN: molecular_function unknown; INVOLVED IN: biological_process unknown; LOCATED IN: chloroplast; EXPRESSED IN: 16 plant structures; EXPRESSED DURING: 7 growth stages; Has 4120 Blast hits to 443 proteins in 120 species: Archae - 2; Bacteria - 57; Metazoa - 120; Fungi - 93; Plants - 84; Viruses - 11; Other Eukaryotes - 3753 (source: NCBI BLink).
BnaA09g30490D	70.7553	100.011	94.5757	198.191	130.373	225.131	88.4474	184.565	-1.06799	0.00446291	0.0207465	BnaA09g30490D	chrA09	22683792	22684907	-	810	-	PF00249:Myb-like DNA-binding domain	Myb_DNA-binding	myb domain protein 3	myb domain protein 3 (MYB3); CONTAINS InterPro DOMAIN/s: SANT, DNA-binding (InterPro:IPR001005), Homeodomain-like (InterPro:IPR009057), Myb, DNA-binding (InterPro:IPR014778), HTH transcriptional regulator, Myb-type, DNA-binding (InterPro:IPR017930), Homeodomain-related (InterPro:IPR012287), Myb transcription factor (InterPro:IPR015495); BEST Arabidopsis thaliana protein match is: myb domain prote…
BnaA09g37730D	63.0645	52.815	44.6896	110.016	123.653	105.5	53.523	113.057	-1.07306	0.00529185	0.0238332	BnaA09g37730D	chrA09	27136981	27137849	+	486	-	-	-	0	0
BnaA09g36450D	146.125	91.0215	166.287	266.142	293.003	302.372	134.478	287.173	-1.09204	0.00124982	0.00728685	BnaA09g36450D	chrA09	26366217	26367561	+	744	-	PF12906:RING-variant domain	-	RING/U-box superfamily protein	RING/U-box superfamily protein; FUNCTIONS IN: zinc ion binding; EXPRESSED IN: 22 plant structures; EXPRESSED DURING: 13 growth stages; CONTAINS InterPro DOMAIN/s: Zinc finger, C3HC4 RING-type (InterPro:IPR018957), Zinc finger, RING-CH-type (InterPro:IPR011016); BEST Arabidopsis thaliana protein match is: RING/U-box superfamily protein (TAIR:AT5G60580.4); Has 964 Blast hits to 960 proteins in 87 s…
BnaA09g32400D	375.311	657.378	287.884	876.895	795.679	1170.87	440.191	947.814	-1.1077	0.00224183	0.0117781	BnaA09g32400D	chrA09	24043501	24045190	-	531	-	PF00505:HMG (high mobility group) box	HMG_box	high mobility group B1	high mobility group B1 (HMGB1); FUNCTIONS IN: chromatin binding, structural constituent of chromatin, DNA binding, sequence-specific DNA binding transcription factor activity; INVOLVED IN: chromatin assembly or disassembly; LOCATED IN: cytosol, chromatin, nuclear chromatin, nucleus; EXPRESSED IN: 26 plant structures; EXPRESSED DURING: 15 growth stages; CONTAINS InterPro DOMAIN/s: High mobility gr…
BnaA09g38950D	55.3738	89.8978	58.2004	115.679	150.534	178.974	67.824	148.396	-1.13319	0.00450606	0.0209035	BnaA09g38950D	chrA09	27696910	27698172	-	648	-	PF07386:Protein of unknown function (DUF1499)	-	0	unknown protein; CONTAINS InterPro DOMAIN/s: Protein of unknown function DUF1499 (InterPro:IPR010865); Has 444 Blast hits to 444 proteins in 143 species: Archae - 0; Bacteria - 268; Metazoa - 0; Fungi - 0; Plants - 51; Viruses - 0; Other Eukaryotes - 125 (source: NCBI BLink).
BnaA09g34200D	72.2935	40.454	78.9863	105.163	190.855	133.76	63.9113	143.259	-1.15677	0.00823717	0.0339065	BnaA09g34200D	chrA09	25102176	25113719	+	6060	-	PF12054:Domain of unknown function (DUF3535)|PF00176:SNF2 family N-terminal domain	SNF2_N	DNA binding;ATP binding;nucleic acid binding;binding;helicases;ATP binding;DNA binding;helicases	ROOT GROWTH DEFECTIVE 3 (RGD3); FUNCTIONS IN: binding, helicase activity, DNA binding, nucleic acid binding, ATP binding; EXPRESSED IN: 23 plant structures; EXPRESSED DURING: 14 growth stages; CONTAINS InterPro DOMAIN/s: Armadillo-like helical (InterPro:IPR011989), DEAD-like helicase, N-terminal (InterPro:IPR014001), Armadillo-type fold (InterPro:IPR016024), DNA/RNA helicase, C-terminal (InterPro…
BnaA09g30380D	99.2113	56.1861	95.6149	182.012	189.511	193.104	83.6708	188.209	-1.1648	0.00136336	0.00782956	BnaA09g30380D	chrA09	22585126	22586226	-	564	-	-	-	0	unknown protein; FUNCTIONS IN: molecular_function unknown; INVOLVED IN: biological_process unknown; LOCATED IN: plasma membrane; EXPRESSED IN: 22 plant structures; EXPRESSED DURING: 13 growth stages; BEST Arabidopsis thaliana protein match is: unknown protein (TAIR:AT1G34010.1); Has 35333 Blast hits to 34131 proteins in 2444 species: Archae - 798; Bacteria - 22429; Metazoa - 974; Fungi - 991; Pla…
BnaA09g38170D	302.248	176.424	359.595	628.549	544.341	718.722	279.423	630.537	-1.17354	0.000479916	0.00330067	BnaA09g38170D	chrA09	27327396	27330753	-	1815	-	-	-	Ankyrin repeat family protein	Ankyrin repeat family protein; CONTAINS InterPro DOMAIN/s: Ankyrin repeat-containing domain (InterPro:IPR020683); BEST Arabidopsis thaliana protein match is: Ankyrin repeat family protein (TAIR:AT2G44090.2); Has 71 Blast hits to 71 proteins in 16 species: Archae - 0; Bacteria - 2; Metazoa - 0; Fungi - 0; Plants - 66; Viruses - 0; Other Eukaryotes - 3 (source: NCBI BLink).
BnaA09g39750D	182.272	84.2792	180.837	189.293	475.794	353.238	149.129	339.442	-1.18224	0.00799123	0.0330739	BnaA09g39750D	chrA09	28114644	28117331	-	1959	-	PF01936:NYN domain|PF14418:OST-HTH Associated domain	DUF88	Putative endonuclease or glycosyl hydrolase	Putative endonuclease or glycosyl hydrolase; BEST Arabidopsis thaliana protein match is: putative endonuclease or glycosyl hydrolase with C2H2-type zinc finger domain (TAIR:AT5G61190.1); Has 3997 Blast hits to 3396 proteins in 338 species: Archae - 0; Bacteria - 122; Metazoa - 1660; Fungi - 937; Plants - 691; Viruses - 43; Other Eukaryotes - 544 (source: NCBI BLink).
BnaA09g38620D	256.104	237.105	276.452	484.557	560.47	732.852	256.554	592.626	-1.20764	2.22e-05	0.000245602	BnaA09g38620D	chrA09	27562585	27564989	+	717	-	PF00635:MSP (Major sperm protein) domain	Motile_Sperm	vesicle associated protein	vesicle associated protein (VAP); FUNCTIONS IN: protein binding; INVOLVED IN: intracellular transport; LOCATED IN: in 7 components; EXPRESSED IN: 27 plant structures; EXPRESSED DURING: 15 growth stages; CONTAINS InterPro DOMAIN/s: PapD-like (InterPro:IPR008962), Major sperm protein (InterPro:IPR000535), Vesicle-associated membrane protein (InterPro:IPR016763); BEST Arabidopsis thaliana protein ma…
BnaA09g30400D	162.276	398.921	168.365	560.598	485.203	667.856	243.188	571.219	-1.23482	0.00214362	0.0113497	BnaA09g30400D	chrA09	22597700	22603666	-	1218	-	PF07343:Protein of unknown function (DUF1475)	-	0	unknown protein; CONTAINS InterPro DOMAIN/s: Protein of unknown function DUF1475 (InterPro:IPR009943); Has 186 Blast hits to 155 proteins in 21 species: Archae - 0; Bacteria - 8; Metazoa - 3; Fungi - 0; Plants - 65; Viruses - 0; Other Eukaryotes - 110 (source: NCBI BLink).
BnaA09g32860D	245.336	209.012	259.823	690.029	423.376	571.775	238.057	561.727	-1.23972	3.69e-05	0.000378807	BnaA09g32860D	chrA09	24311678	24315886	+	1644	-	PF01764:Lipase (class 3)	Lipase_3	alpha/beta-Hydrolases superfamily protein	PHYTOALEXIN DEFICIENT 4 (PAD4); CONTAINS InterPro DOMAIN/s: Lipase, class 3 (InterPro:IPR002921); BEST Arabidopsis thaliana protein match is: senescence-associated gene 101 (TAIR:AT5G14930.2); Has 722 Blast hits to 622 proteins in 73 species: Archae - 0; Bacteria - 23; Metazoa - 17; Fungi - 11; Plants - 620; Viruses - 1; Other Eukaryotes - 50 (source: NCBI BLink).
BnaA09g30330D	254.565	178.672	223.448	630.976	469.074	454.971	218.895	518.34	-1.24265	3.13e-05	0.000328358	BnaA09g30330D	chrA09	22570029	22572304	+	999	-	PF09335:SNARE associated Golgi protein	-	SNARE associated Golgi protein family	SNARE associated Golgi protein family; INVOLVED IN: biological_process unknown; LOCATED IN: chloroplast; EXPRESSED IN: 22 plant structures; EXPRESSED DURING: 15 growth stages; CONTAINS InterPro DOMAIN/s: SNARE associated Golgi protein (InterPro:IPR015414); BEST Arabidopsis thaliana protein match is: SNARE associated Golgi protein family (TAIR:AT1G03260.1); Has 4604 Blast hits to 4604 proteins in …
BnaA09g36430D	55.3738	22.4744	71.7112	127.813	98.1158	130.934	49.8531	118.954	-1.25252	0.011155	0.0432705	BnaA09g36430D	chrA09	26362344	26364206	+	696	-	PF01191:RNA polymerase Rpb5, C-terminal domain|PF03871:RNA polymerase Rpb5, N-terminal domain	-	Eukaryotic rpb5 RNA polymerase subunit family protein	NRPE5; FUNCTIONS IN: DNA-directed RNA polymerase activity, DNA binding; INVOLVED IN: transcription; LOCATED IN: DNA-directed RNA polymerase V complex; EXPRESSED IN: 21 plant structures; EXPRESSED DURING: 13 growth stages; CONTAINS InterPro DOMAIN/s: RNA polymerase, Rpb5, N-terminal (InterPro:IPR005571), RNA polymerase, subunit H/Rpb5 C-terminal (InterPro:IPR000783), DNA-directed RNA polymerase, R…
BnaA09g35170D	97.6731	111.249	106.008	227.313	387.087	146.005	104.977	253.468	-1.26911	0.00229122	0.0119898	BnaA09g35170D	chrA09	25652267	25652533	+	267	-	-	-	ROTUNDIFOLIA like 7	ROTUNDIFOLIA like 7 (RTFL7); CONTAINS InterPro DOMAIN/s: DVL (InterPro:IPR012552); BEST Arabidopsis thaliana protein match is: ROTUNDIFOLIA like 8 (TAIR:AT2G39705.1); Has 170 Blast hits to 170 proteins in 12 species: Archae - 0; Bacteria - 0; Metazoa - 0; Fungi - 0; Plants - 170; Viruses - 0; Other Eukaryotes - 0 (source: NCBI BLink).
BnaA09g38270D	119.207	46.0726	81.0648	296.073	141.125	161.077	82.1149	199.425	-1.27725	0.00694954	0.0296145	BnaA09g38270D	chrA09	27388877	27392723	-	1878	-	PF02212:Dynamin GTPase effector domain|PF00350:Dynamin family|PF01031:Dynamin central region	-	DYNAMIN-like 1E	DYNAMIN-like 1E (DL1E); FUNCTIONS IN: GTP binding, GTPase activity; INVOLVED IN: response to cadmium ion, vesicle-mediated transport, defense response to fungus; LOCATED IN: mitochondrion, plasma membrane, vacuole; EXPRESSED IN: 24 plant structures; EXPRESSED DURING: 13 growth stages; CONTAINS InterPro DOMAIN/s: Dynamin GTPase effector (InterPro:IPR003130), Dynamin, GTPase domain (InterPro:IPR001…
BnaA09g34140D	71.5244	55.0624	74.8291	194.955	154.566	142.237	67.1386	163.92	-1.28696	0.0003682	0.00264432	BnaA09g34140D	chrA09	25069750	25072438	+	1812	-	PF03514:GRAS domain family	GRAS	GRAS family transcription factor	SCARECROW (SCR); CONTAINS InterPro DOMAIN/s: Transcription factor GRAS (InterPro:IPR005202); BEST Arabidopsis thaliana protein match is: GRAS family transcription factor (TAIR:AT5G41920.1); Has 4362 Blast hits to 4213 proteins in 491 species: Archae - 0; Bacteria - 22; Metazoa - 838; Fungi - 368; Plants - 2661; Viruses - 19; Other Eukaryotes - 454 (source: NCBI BLink).
BnaA09g37070D	29.9941	24.7219	37.4145	105.163	48.3859	72.5316	30.7102	75.36	-1.30124	0.0108897	0.0424127	BnaA09g37070D	chrA09	26735649	26737415	+	849	-	PF02338:OTU-like cysteine protease	OTU	Cysteine proteinases superfamily protein	Cysteine proteinases superfamily protein; FUNCTIONS IN: cysteine-type peptidase activity; INVOLVED IN: biological_process unknown; EXPRESSED IN: 22 plant structures; EXPRESSED DURING: 13 growth stages; CONTAINS InterPro DOMAIN/s: Ovarian tumour, otubain (InterPro:IPR003323); BEST Arabidopsis thaliana protein match is: Cysteine proteinases superfamily protein (TAIR:AT2G38025.1); Has 624 Blast hits…
BnaA09g30810D	939.816	452.86	1050.73	2730.18	1272.82	2149.57	814.467	2050.86	-1.3323	0.000728929	0.00466525	BnaA09g30810D	chrA09	22925915	22927463	-	783	-	PF00847:AP2 domain	AP2	Integrase-type DNA-binding superfamily protein	Integrase-type DNA-binding superfamily protein; FUNCTIONS IN: DNA binding, sequence-specific DNA binding transcription factor activity; INVOLVED IN: regulation of transcription, DNA-dependent; LOCATED IN: nucleus; EXPRESSED IN: 22 plant structures; EXPRESSED DURING: 13 growth stages; CONTAINS InterPro DOMAIN/s: DNA-binding, integrase-type (InterPro:IPR016177), Pathogenesis-related transcriptional…
BnaA09g35210D	118.438	59.5573	120.558	292.838	178.759	309.908	99.5179	260.501	-1.38715	0.000655069	0.00427152	BnaA09g35210D	chrA09	25676660	25679601	+	1431	-	PF00415:Regulator of chromosome condensation (RCC1) repeat	-	Regulator of chromosome condensation (RCC1) family protein	Regulator of chromosome condensation (RCC1) family protein; CONTAINS InterPro DOMAIN/s: Regulator of chromosome condensation/beta-lactamase-inhibitor protein II (InterPro:IPR009091), Regulator of chromosome condensation, RCC1 (InterPro:IPR000408); BEST Arabidopsis thaliana protein match is: Regulator of chromosome condensation (RCC1) family protein (TAIR:AT3G53830.1); Has 20178 Blast hits to 6212…
BnaA09g30830D	61.5264	13.4847	49.8861	98.6911	108.868	121.514	41.6324	109.691	-1.38808	0.0122137	0.046531	BnaA09g30830D	chrA09	22954168	22955008	-	474	-	PF04570:zinc-finger of the FCS-type, C2-C2	-	Protein of unknown function (DUF581)	Protein of unknown function (DUF581); CONTAINS InterPro DOMAIN/s: Protein of unknown function DUF581 (InterPro:IPR007650); BEST Arabidopsis thaliana protein match is: Protein of unknown function (DUF581) (TAIR:AT1G78020.1); Has 511 Blast hits to 511 proteins in 19 species: Archae - 0; Bacteria - 0; Metazoa - 0; Fungi - 0; Plants - 511; Viruses - 0; Other Eukaryotes - 0 (source: NCBI BLink).
BnaA09g31080D	26.9178	47.1963	47.8075	105.972	67.2026	145.063	40.6405	106.079	-1.39528	0.0041455	0.0195224	BnaA09g31080D	chrA09	23104359	23105604	+	1149	-	-	-	Kelch repeat-containing F-box family protein	Kelch repeat-containing F-box family protein; CONTAINS InterPro DOMAIN/s: F-box domain, cyclin-like (InterPro:IPR001810), F-box domain, Skp2-like (InterPro:IPR022364), Galactose oxidase/kelch, beta-propeller (InterPro:IPR011043), Kelch-type beta propeller (InterPro:IPR015915); BEST Arabidopsis thaliana protein match is: Galactose oxidase/kelch repeat superfamily protein (TAIR:AT3G24760.1); Has 14…
BnaA09g32210D	108.44	38.2066	84.1827	270.187	104.836	234.55	76.9432	203.191	-1.39899	0.00555098	0.0247318	BnaA09g32210D	chrA09	23946327	23948649	+	1239	-	PF00650:CRAL/TRIO domain|PF03765:CRAL/TRIO, N-terminal domain	CRAL_TRIO_N	SEC14 cytosolic factor family protein / phosphoglyceride transfer family protein	SEC14 cytosolic factor family protein / phosphoglyceride transfer family protein; FUNCTIONS IN: transporter activity; INVOLVED IN: transport; LOCATED IN: plasma membrane; EXPRESSED IN: 23 plant structures; EXPRESSED DURING: 13 growth stages; CONTAINS InterPro DOMAIN/s: Cellular retinaldehyde-binding/triple function, C-terminal (InterPro:IPR001251), Cellular retinaldehyde-binding/triple function, …
BnaA09g37130D	60.7573	71.9182	67.554	79.2765	258.058	202.523	66.7432	179.953	-1.42808	0.00280143	0.0141534	BnaA09g37130D	chrA09	26759868	26763348	+	1542	-	PF07986:Tubulin binding cofactor C	-	Tubulin binding cofactor C domain-containing protein	Tubulin binding cofactor C domain-containing protein; FUNCTIONS IN: binding; INVOLVED IN: biological_process unknown; LOCATED IN: cellular_component unknown; EXPRESSED IN: 24 plant structures; EXPRESSED DURING: 14 growth stages; CONTAINS InterPro DOMAIN/s: CARP motif (InterPro:IPR006599), C-CAP/cofactor C-like domain (InterPro:IPR017901), Tubulin binding cofactor C (InterPro:IPR012945); BEST Arab…
BnaA09g40430D	201.499	126.981	202.662	593.764	431.441	447.435	177.047	490.88	-1.47009	4.71e-06	6.51e-05	BnaA09g40430D	chrA09	28454799	28458460	-	1488	-	PF00762:Ferrochelatase	-	ferrochelatase 2	ferrochelatase 2 (FC2); FUNCTIONS IN: ferrochelatase activity; INVOLVED IN: heme biosynthetic process; LOCATED IN: chloroplast; EXPRESSED IN: 21 plant structures; EXPRESSED DURING: 13 growth stages; CONTAINS InterPro DOMAIN/s: Ferrochelatase, active site (InterPro:IPR019772), Ferrochelatase (InterPro:IPR001015); BEST Arabidopsis thaliana protein match is: ferrochelatase 1 (TAIR:AT5G26030.2); Has …
BnaA09g40450D	296.096	258.456	294.12	1418.08	173.383	827.048	282.891	806.17	-1.5118	0.00664341	0.0285672	BnaA09g40450D	chrA09	28463527	28464257	-	372	-	PF08041:PetM family of cytochrome b6f complex subunit 7	-	cytochrome b6f complex subunit (petM), putative	cytochrome b6f complex subunit (petM), putative; FUNCTIONS IN: plastoquinol-plastocyanin reductase activity; LOCATED IN: chloroplast thylakoid membrane; EXPRESSED IN: 22 plant structures; EXPRESSED DURING: 13 growth stages; CONTAINS InterPro DOMAIN/s: PetM of cytochrome b6/f complex subunit 7 (InterPro:IPR012595); Has 54 Blast hits to 54 proteins in 16 species: Archae - 0; Bacteria - 0; Metazoa -…
BnaA09g37500D	59.9882	37.0828	53.0039	130.24	158.598	142.237	50.025	143.692	-1.51403	8.52e-05	0.000771465	BnaA09g37500D	chrA09	26961803	26962348	-	546	-	PF04852:Protein of unknown function (DUF640)	-	Protein of unknown function (DUF640)	LIGHT SENSITIVE HYPOCOTYLS 9 (LSH9); FUNCTIONS IN: molecular_function unknown; INVOLVED IN: biological_process unknown; LOCATED IN: chloroplast; EXPRESSED IN: 6 plant structures; EXPRESSED DURING: petal differentiation and expansion stage; CONTAINS InterPro DOMAIN/s: Protein of unknown function DUF640 (InterPro:IPR006936); BEST Arabidopsis thaliana protein match is: Protein of unknown function (D…
BnaA09g32030D	54.6047	32.5879	65.4755	125.386	145.158	177.09	50.8894	149.211	-1.54807	0.000202957	0.00160152	BnaA09g32030D	chrA09	23858647	23862328	+	2676	-	PF00497:Bacterial extracellular solute-binding proteins, family 3|PF00060:Ligand-gated ion channel|PF01094:Receptor family ligand binding region	Lig_chan	glutamate receptor 3.6	glutamate receptor 3.6 (GLR3.6); FUNCTIONS IN: intracellular ligand-gated ion channel activity; INVOLVED IN: cellular calcium ion homeostasis, response to light stimulus; LOCATED IN: endomembrane system, integral to membrane, membrane; EXPRESSED IN: 15 plant structures; EXPRESSED DURING: 6 growth stages; CONTAINS InterPro DOMAIN/s: Extracellular solute-binding protein, family 3 (InterPro:IPR00163…
BnaA09g34910D	163.045	156.197	135.108	552.508	295.691	479.462	151.45	442.554	-1.54859	3.84e-06	5.46e-05	BnaA09g34910D	chrA09	25507952	25509285	+	939	-	PF00106:short chain dehydrogenase	adh_short	NAD(P)-binding Rossmann-fold superfamily protein	NAD(P)-binding Rossmann-fold superfamily protein; FUNCTIONS IN: oxidoreductase activity, binding, catalytic activity; INVOLVED IN: oxidation reduction, metabolic process; LOCATED IN: peroxisome; EXPRESSED IN: leaf; CONTAINS InterPro DOMAIN/s: Short-chain dehydrogenase/reductase, conserved site (InterPro:IPR020904), NAD(P)-binding domain (InterPro:IPR016040), Glucose/ribitol dehydrogenase (InterPr…
BnaA09g30130D	29.225	76.4131	34.2967	152.081	69.8907	192.162	46.6449	138.045	-1.57614	0.00387539	0.0184861	BnaA09g30130D	chrA09	22451608	22452099	-	492	-	-	-	hydroxyproline-rich glycoprotein family protein	hydroxyproline-rich glycoprotein family protein; BEST Arabidopsis thaliana protein match is: hydroxyproline-rich glycoprotein family protein (TAIR:AT1G70985.1); Has 4980 Blast hits to 3037 proteins in 323 species: Archae - 0; Bacteria - 354; Metazoa - 1692; Fungi - 499; Plants - 1659; Viruses - 207; Other Eukaryotes - 569 (source: NCBI BLink).
BnaA09g39980D	119.976	82.0317	114.322	186.057	526.868	240.202	105.443	317.709	-1.58604	0.000375603	0.00268972	BnaA09g39980D	chrA09	28191221	28192603	-	1047	-	PF07816:Protein of unknown function (DUF1645)	-	Protein of unknown function (DUF1645)	Protein of unknown function (DUF1645); CONTAINS InterPro DOMAIN/s: Protein of unknown function DUF1645 (InterPro:IPR012442); BEST Arabidopsis thaliana protein match is: Protein of unknown function (DUF1645) (TAIR:AT2G15760.1); Has 309 Blast hits to 289 proteins in 68 species: Archae - 3; Bacteria - 16; Metazoa - 56; Fungi - 10; Plants - 169; Viruses - 0; Other Eukaryotes - 55 (source: NCBI BLink).
BnaA09g37570D	43.8376	49.4438	40.5324	107.589	147.846	152.599	44.6046	136.011	-1.60753	3.35e-05	0.000348478	BnaA09g37570D	chrA09	27053175	27056532	+	1074	-	PF06454:Protein of unknown function (DUF1084)	-	0	CONTAINS InterPro DOMAIN/s: Protein of unknown function DUF1084 (InterPro:IPR009457); BEST Arabidopsis thaliana protein match is: tobamovirus multiplication 1 (TAIR:AT4G21790.1); Has 196 Blast hits to 195 proteins in 29 species: Archae - 0; Bacteria - 0; Metazoa - 0; Fungi - 2; Plants - 188; Viruses - 0; Other Eukaryotes - 6 (source: NCBI BLink).
BnaA09g35760D	333.781	234.858	340.888	676.277	1151.85	963.634	303.176	930.588	-1.616	2.63e-07	5.5e-06	BnaA09g35760D	chrA09	26060592	26063270	+	1290	-	PF16499:Alpha galactosidase A	-	Melibiase family protein	Melibiase family protein; FUNCTIONS IN: alpha-galactosidase activity, hydrolase activity, hydrolyzing O-glycosyl compounds, catalytic activity; INVOLVED IN: carbohydrate metabolic process, metabolic process, lactose catabolic process; LOCATED IN: vacuole; EXPRESSED IN: 24 plant structures; EXPRESSED DURING: 15 growth stages; CONTAINS InterPro DOMAIN/s: Aldolase-type TIM barrel (InterPro:IPR013785…
BnaA09g29920D	71.5244	56.1861	75.8684	380.203	57.7942	188.394	67.8596	208.797	-1.62447	0.00531107	0.0239025	BnaA09g29920D	chrA09	22319292	22321152	+	1158	-	PF13602:Zinc-binding dehydrogenase|PF08240:Alcohol dehydrogenase GroES-like domain	ADH_N	Oxidoreductase, zinc-binding dehydrogenase family protein	Oxidoreductase, zinc-binding dehydrogenase family protein; FUNCTIONS IN: oxidoreductase activity, zinc ion binding; INVOLVED IN: response to cold; LOCATED IN: in 6 components; EXPRESSED IN: 22 plant structures; EXPRESSED DURING: 14 growth stages; CONTAINS InterPro DOMAIN/s: GroES-like (InterPro:IPR011032), Alcohol dehydrogenase GroES-like (InterPro:IPR013154), Quinone oxidoreductase/zeta-crystall…
BnaA09g40420D	23.0724	37.0828	44.6896	40.4472	189.511	96.0808	34.9483	108.68	-1.63512	0.00712507	0.0302053	BnaA09g40420D	chrA09	28437188	28440595	-	1962	-	-	-	transducin family protein / WD-40 repeat family protein	transducin family protein / WD-40 repeat family protein; FUNCTIONS IN: molecular_function unknown; LOCATED IN: CUL4 RING ubiquitin ligase complex, membrane; EXPRESSED IN: 24 plant structures; EXPRESSED DURING: 14 growth stages; CONTAINS InterPro DOMAIN/s: WD40 repeat 2 (InterPro:IPR019782), WD40 repeat-like-containing domain (InterPro:IPR011046), WD40 repeat, conserved site (InterPro:IPR019775), …
BnaA09g40790D	13.8434	20.227	17.668	55.0082	64.5145	43.3306	17.2461	54.2844	-1.65932	0.00229458	0.0120022	BnaA09g40790D	chrA09	28602982	28604413	+	1383	-	PF16983:Molybdate transporter of MFS superfamily	-	molybdate transporter 1	molybdate transporter 1 (MOT1); FUNCTIONS IN: molybdate ion transmembrane transporter activity, sulfate transmembrane transporter activity; INVOLVED IN: molybdate ion transport; LOCATED IN: mitochondrion, vacuole; EXPRESSED IN: 13 plant structures; EXPRESSED DURING: LP.04 four leaves visible, 4 anthesis, petal differentiation and expansion stage; BEST Arabidopsis thaliana protein match is: sulfat…
BnaA09g31220D	323.783	307.9	381.42	1892.93	678.746	907.116	337.701	1159.6	-1.78079	6.16e-06	8.19e-05	BnaA09g31220D	chrA09	23246440	23249542	+	1437	-	PF00155:Aminotransferase class I and II	Aminotran_1_2	glutamate:glyoxylate aminotransferase	glutamate:glyoxylate aminotransferase (GGT1); FUNCTIONS IN: glycine:2-oxoglutarate aminotransferase activity, L-alanine:2-oxoglutarate aminotransferase activity, alanine-glyoxylate transaminase activity; INVOLVED IN: photorespiration; LOCATED IN: apoplast, peroxisome, chloroplast, vacuole, membrane; EXPRESSED IN: 24 plant structures; EXPRESSED DURING: 14 growth stages; CONTAINS InterPro DOMAIN/s:…
BnaA09g37540D	196.115	158.445	240.077	887.411	559.126	603.802	198.212	683.446	-1.78644	2.1e-08	6.36e-07	BnaA09g37540D	chrA09	27042932	27045574	-	1329	-	PF00010:Helix-loop-helix DNA-binding domain	HLH	phytochrome interacting factor 3-like 6	phytochrome interacting factor 3-like 6 (PIL6); FUNCTIONS IN: DNA binding, sequence-specific DNA binding transcription factor activity; INVOLVED IN: red, far-red light phototransduction, ethylene biosynthetic process, circadian rhythm; LOCATED IN: nucleus; EXPRESSED IN: 18 plant structures; EXPRESSED DURING: 10 growth stages; CONTAINS InterPro DOMAIN/s: Helix-loop-helix DNA-binding domain (InterP…
BnaA09g31100D	18.4579	16.8558	16.6287	43.6829	56.4502	83.8352	17.3141	61.3228	-1.82174	0.000877083	0.00543412	BnaA09g31100D	chrA09	23130703	23132290	+	708	-	PF03790:KNOX1 domain|PF03791:KNOX2 domain	KNOX1	KNOTTED1-like homeobox gene 6	KNOTTED1-like homeobox gene 6 (KNAT6); FUNCTIONS IN: DNA binding, transcription activator activity, sequence-specific DNA binding transcription factor activity; INVOLVED IN: meristem maintenance; LOCATED IN: nucleus; EXPRESSED IN: 10 plant structures; EXPRESSED DURING: 4 anthesis, F mature embryo stage, petal differentiation and expansion stage, E expanded cotyledon stage, D bilateral stage; CONT…
BnaA09g39000D	216.881	168.558	254.627	842.11	517.46	982.473	213.355	780.681	-1.872	2.89e-08	8.31e-07	BnaA09g39000D	chrA09	27723586	27725346	+	891	-	PF00106:short chain dehydrogenase|PF13561:Enoyl-(Acyl carrier protein) reductase	adh_short	NAD(P)-binding Rossmann-fold superfamily protein	NAD(P)-binding Rossmann-fold superfamily protein; FUNCTIONS IN: oxidoreductase activity, (-)-menthol dehydrogenase activity, (+)-neomenthol dehydrogenase activity; INVOLVED IN: response to karrikin, defense response; LOCATED IN: plasma membrane; EXPRESSED IN: 23 plant structures; EXPRESSED DURING: 13 growth stages; CONTAINS InterPro DOMAIN/s: NAD(P)-binding domain (InterPro:IPR016040), Glucose/ri…
BnaA09g32310D	352.239	205.641	336.731	1028.98	1334.64	956.098	298.204	1106.57	-1.88944	1.26e-09	5.42e-08	BnaA09g32310D	chrA09	24004128	24006939	-	2604	-	PF07714:Protein tyrosine kinase|PF12819:Carbohydrate-binding protein of the ER	Pkinase_Tyr	Malectin/receptor-like protein kinase family protein	Malectin/receptor-like protein kinase family protein; FUNCTIONS IN: kinase activity; INVOLVED IN: protein amino acid phosphorylation; LOCATED IN: endomembrane system; CONTAINS InterPro DOMAIN/s: Protein kinase, ATP binding site (InterPro:IPR017441), Malectin/receptor-like protein kinase (InterPro:IPR021720), Protein kinase, catalytic domain (InterPro:IPR000719), Serine-threonine/tyrosine-protein …
BnaA09g40530D	13.0744	6.74233	28.0609	83.3212	33.6013	68.7637	15.9592	61.8954	-1.96142	0.00381193	0.0182322	BnaA09g40530D	chrA09	28497810	28499168	-	684	-	-	-	0	unknown protein; FUNCTIONS IN: molecular_function unknown; INVOLVED IN: biological_process unknown; LOCATED IN: chloroplast thylakoid membrane, chloroplast thylakoid lumen, chloroplast; EXPRESSED IN: 22 plant structures; EXPRESSED DURING: 13 growth stages; Has 38 Blast hits to 38 proteins in 13 species: Archae - 0; Bacteria - 0; Metazoa - 0; Fungi - 0; Plants - 38; Viruses - 0; Other Eukaryotes -…
BnaA09g30440D	101.519	58.4336	62.3576	332.476	216.392	334.399	74.1032	294.422	-1.98522	1.58e-07	3.54e-06	BnaA09g30440D	chrA09	22643842	22645285	+	891	-	PF00515:Tetratricopeptide repeat	TPR_1	Tetratricopeptide repeat (TPR)-like superfamily protein	Tetratricopeptide repeat (TPR)-like superfamily protein; FUNCTIONS IN: binding; INVOLVED IN: photosystem I assembly; LOCATED IN: chloroplast thylakoid membrane, chloroplast; EXPRESSED IN: 22 plant structures; EXPRESSED DURING: 13 growth stages; CONTAINS InterPro DOMAIN/s: Tetratricopeptide TPR-1 (InterPro:IPR001440), Tetratricopeptide-like helical (InterPro:IPR011990), Tetratricopeptide repeat-co…
BnaA09g30530D	6.15264	3.37117	12.4715	30.7398	18.8167	40.5047	7.33177	30.0204	-2.0397	0.0113199	0.043776	BnaA09g30530D	chrA09	22689432	22691501	+	648	-	-	-	Phosphoinositide phosphatase family protein	suppressor of actin 1 (ATSAC1); CONTAINS InterPro DOMAIN/s: Synaptojanin, N-terminal (InterPro:IPR002013); BEST Arabidopsis thaliana protein match is: Phosphoinositide phosphatase family protein (TAIR:AT3G14205.1); Has 2374 Blast hits to 1664 proteins in 228 species: Archae - 0; Bacteria - 0; Metazoa - 925; Fungi - 777; Plants - 320; Viruses - 0; Other Eukaryotes - 352 (source: NCBI BLink).
BnaA09g31590D	8.45988	2.24744	15.5894	17.7968	52.418	41.4466	8.76557	37.2205	-2.07448	0.0126789	0.0478781	BnaA09g31590D	chrA09	23566221	23566982	+	762	-	-	-	0	unknown protein; BEST Arabidopsis thaliana protein match is: unknown protein (TAIR:AT4G34560.1); Has 1807 Blast hits to 1807 proteins in 277 species: Archae - 0; Bacteria - 0; Metazoa - 736; Fungi - 347; Plants - 385; Viruses - 0; Other Eukaryotes - 339 (source: NCBI BLink).
BnaA09g32370D	59.2192	24.7219	43.6503	220.033	95.4277	229.84	42.5304	181.767	-2.09037	2.66e-05	0.000285634	BnaA09g32370D	chrA09	24022852	24025804	-	1164	-	PF01040:UbiA prenyltransferase family	UbiA	UbiA prenyltransferase family protein	G4; FUNCTIONS IN: chlorophyll synthetase activity; INVOLVED IN: chlorophyll biosynthetic process; LOCATED IN: chloroplast thylakoid membrane, chloroplast; EXPRESSED IN: 25 plant structures; EXPRESSED DURING: 15 growth stages; CONTAINS InterPro DOMAIN/s: Bacteriochlorophyll/chlorophyll synthetase (InterPro:IPR006372), Chlorophyll synthase, ChlG (InterPro:IPR011799), UbiA prenyltransferase (InterPr…
BnaA09g33130D	36.1468	22.4744	5.19646	153.699	96.7718	35.7948	21.2726	95.4219	-2.15597	0.00320536	0.0158091	BnaA09g33130D	chrA09	24458206	24461265	-	921	-	PF00194:Eukaryotic-type carbonic anhydrase	-	alpha carbonic anhydrase 1	alpha carbonic anhydrase 1 (ACA1); FUNCTIONS IN: carbonate dehydratase activity, zinc ion binding; INVOLVED IN: one-carbon metabolic process; LOCATED IN: chloroplast stroma; EXPRESSED IN: 20 plant structures; EXPRESSED DURING: 11 growth stages; CONTAINS InterPro DOMAIN/s: Carbonic anhydrase, alpha-class, catalytic domain (InterPro:IPR001148), Carbonic anhydrase, CAH1-like (InterPro:IPR018340), Ca…
BnaA09g36370D	40.7612	29.2168	39.4931	96.2643	228.489	193.104	36.4904	172.619	-2.23427	1.02e-06	1.75e-05	BnaA09g36370D	chrA09	26338135	26340474	-	1155	-	PF03088:Strictosidine synthase	Str_synth	Calcium-dependent phosphotriesterase superfamily protein	Calcium-dependent phosphotriesterase superfamily protein; FUNCTIONS IN: strictosidine synthase activity; INVOLVED IN: alkaloid biosynthetic process, biosynthetic process; LOCATED IN: endoplasmic reticulum, plasma membrane, plant-type cell wall; EXPRESSED IN: 24 plant structures; EXPRESSED DURING: 13 growth stages; CONTAINS InterPro DOMAIN/s: Strictosidine synthase, conserved region (InterPro:IPR0…
BnaA09g32050D	34.6086	7.86606	38.4538	122.15	100.804	178.032	26.9762	133.662	-2.30069	6.17e-05	0.000588427	BnaA09g32050D	chrA09	23867195	23868247	+	561	-	-	-	0	unknown protein; FUNCTIONS IN: molecular_function unknown; INVOLVED IN: biological_process unknown; LOCATED IN: chloroplast thylakoid membrane, chloroplast; EXPRESSED IN: 22 plant structures; EXPRESSED DURING: 13 growth stages; Has 42 Blast hits to 42 proteins in 19 species: Archae - 0; Bacteria - 0; Metazoa - 0; Fungi - 0; Plants - 40; Viruses - 0; Other Eukaryotes - 2 (source: NCBI BLink).
BnaA09g35730D	14.6125	4.49489	11.4322	60.6708	8.06431	82.8932	10.1799	50.5428	-2.3052	0.00782445	0.0325192	BnaA09g35730D	chrA09	26046039	26046841	-	585	-	-	-	0	unknown protein; FUNCTIONS IN: molecular_function unknown; INVOLVED IN: biological_process unknown; LOCATED IN: cellular_component unknown; EXPRESSED IN: 8 plant structures; EXPRESSED DURING: F mature embryo stage, petal differentiation and expansion stage, E expanded cotyledon stage, D bilateral stage; BEST Arabidopsis thaliana protein match is: unknown protein (TAIR:AT2G40475.1).
BnaA09g38190D	301.479	87.6503	364.792	1802.33	716.38	1419.55	251.307	1312.75	-2.3844	1.73e-06	2.76e-05	BnaA09g38190D	chrA09	27340043	27341412	+	1203	-	PF01344:Kelch motif	Kelch_1	Galactose oxidase/kelch repeat superfamily protein	Galactose oxidase/kelch repeat superfamily protein; CONTAINS InterPro DOMAIN/s: F-box domain, cyclin-like (InterPro:IPR001810), Galactose oxidase/kelch, beta-propeller (InterPro:IPR011043), Kelch repeat type 1 (InterPro:IPR006652), Kelch related (InterPro:IPR013089), Kelch-type beta propeller (InterPro:IPR015915); BEST Arabidopsis thaliana protein match is: Galactose oxidase/kelch repeat superfam…
BnaA09g39610D	15.3816	4.49489	25.9823	135.902	30.9132	76.2995	15.2863	81.0384	-2.40736	0.00106996	0.00642209	BnaA09g39610D	chrA09	28069283	28070721	+	777	-	PF00160:Cyclophilin type peptidyl-prolyl cis-trans isomerase/CLD	Pro_isomerase	rotamase CYP 4	rotamase CYP 4 (ROC4); FUNCTIONS IN: peptidyl-prolyl cis-trans isomerase activity; INVOLVED IN: in 9 processes; LOCATED IN: in 8 components; EXPRESSED IN: 26 plant structures; EXPRESSED DURING: 15 growth stages; CONTAINS InterPro DOMAIN/s: Cyclophilin-like (InterPro:IPR015891), Peptidyl-prolyl cis-trans isomerase, cyclophilin-type (InterPro:IPR002130), Peptidyl-prolyl cis-trans isomerase, cycloph…
BnaA09g39460D	28.456	1.12372	15.5894	111.634	52.418	90.429	15.0564	84.8271	-2.47506	0.00143441	0.00815962	BnaA09g39460D	chrA09	27948022	27949304	+	807	-	PF02681:Divergent PAP2 family	-	Acid phosphatase/vanadium-dependent haloperoxidase-related protein	Acid phosphatase/vanadium-dependent haloperoxidase-related protein; FUNCTIONS IN: molecular_function unknown; INVOLVED IN: biological_process unknown; LOCATED IN: chloroplast; EXPRESSED IN: 22 plant structures; EXPRESSED DURING: 13 growth stages; CONTAINS InterPro DOMAIN/s: Acid phosphatase/vanadium-dependent haloperoxidase related (InterPro:IPR003832); BEST Arabidopsis thaliana protein match is:…
BnaA09g36850D	316.861	52.815	308.67	1706.87	776.862	1741.7	226.115	1408.48	-2.63768	1.83e-06	2.9e-05	BnaA09g36850D	chrA09	26595643	26597250	-	882	-	PF03763:Remorin, C-terminal region	-	Remorin family protein	Remorin family protein; CONTAINS InterPro DOMAIN/s: Remorin, C-terminal (InterPro:IPR005516); BEST Arabidopsis thaliana protein match is: Remorin family protein (TAIR:AT2G41870.1); Has 443 Blast hits to 443 proteins in 21 species: Archae - 0; Bacteria - 0; Metazoa - 1; Fungi - 1; Plants - 440; Viruses - 0; Other Eukaryotes - 1 (source: NCBI BLink).
BnaA09g35600D	30.7632	34.8354	59.2397	161.789	318.54	308.024	41.6128	262.784	-2.66146	1.16e-09	5.07e-08	BnaA09g35600D	chrA09	25985199	25988018	+	2691	-	PF07714:Protein tyrosine kinase|PF13855:Leucine rich repeat|PF08263:Leucine rich repeat N-terminal domain	Pkinase_Tyr	Leucine-rich repeat transmembrane protein kinase family protein	Leucine-rich repeat transmembrane protein kinase family protein; FUNCTIONS IN: protein serine/threonine kinase activity, kinase activity, ATP binding; INVOLVED IN: transmembrane receptor protein tyrosine kinase signaling pathway, protein amino acid phosphorylation; LOCATED IN: plasma membrane; EXPRESSED IN: 22 plant structures; EXPRESSED DURING: 13 growth stages; CONTAINS InterPro DOMAIN/s: Prote…
BnaA09g36210D	14.6125	10.1135	20.7859	130.24	69.8907	91.371	15.1706	97.1672	-2.68139	4.11e-07	8.06e-06	BnaA09g36210D	chrA09	26267296	26268071	-	432	-	-	-	plastid-specific 50S ribosomal protein 5	plastid-specific 50S ribosomal protein 5 (PSRP5); FUNCTIONS IN: molecular_function unknown; INVOLVED IN: biological_process unknown; LOCATED IN: thylakoid, chloroplast thylakoid membrane, chloroplast, chloroplast envelope; EXPRESSED IN: 22 plant structures; EXPRESSED DURING: 13 growth stages; Has 42 Blast hits to 42 proteins in 16 species: Archae - 0; Bacteria - 0; Metazoa - 2; Fungi - 0; Plants …
BnaA09g39920D	50.7593	5.61861	33.2574	246.728	141.125	224.189	29.8784	204.014	-2.75831	6.07e-06	8.08e-05	BnaA09g39920D	chrA09	28165985	28167255	+	492	-	PF00582:Universal stress protein family	Usp	Adenine nucleotide alpha hydrolases-like superfamily protein	Adenine nucleotide alpha hydrolases-like superfamily protein; FUNCTIONS IN: molecular_function unknown; INVOLVED IN: response to stress; LOCATED IN: vacuole; EXPRESSED IN: 21 plant structures; EXPRESSED DURING: 13 growth stages; CONTAINS InterPro DOMAIN/s: UspA (InterPro:IPR006016), Rossmann-like alpha/beta/alpha sandwich fold (InterPro:IPR014729), Universal stress protein A (InterPro:IPR006015);…
BnaA09g34720D	319.168	43.8252	218.252	2468.9	663.962	893.928	193.748	1342.26	-2.79068	6.29e-06	8.33e-05	BnaA09g34720D	chrA09	25409080	25410846	-	726	-	PF00504:Chlorophyll A-B binding protein	-	photosystem I light harvesting complex gene 1	photosystem I light harvesting complex gene 1 (LHCA1); FUNCTIONS IN: chlorophyll binding; INVOLVED IN: response to blue light, response to red light, photosynthesis, light harvesting in photosystem I, response to far red light, photosynthesis; LOCATED IN: in 7 components; EXPRESSED IN: 29 plant structures; EXPRESSED DURING: 14 growth stages; CONTAINS InterPro DOMAIN/s: Chlorophyll A-B binding pro…
BnaA09g32240D	5.38356	0	4.15717	31.5488	25.537	11.3036	3.18024	22.7965	-2.79981	0.00875609	0.0356284	BnaA09g32240D	chrA09	23966904	23968548	+	1233	-	PF05701:Weak chloroplast movement under blue light	-	Plant protein of unknown function (DUF827)	Plant protein of unknown function (DUF827); CONTAINS InterPro DOMAIN/s: Protein of unknown function DUF827, plant (InterPro:IPR008545); BEST Arabidopsis thaliana protein match is: Plant protein of unknown function (DUF827) (TAIR:AT2G38370.1); Has 6489 Blast hits to 5290 proteins in 766 species: Archae - 144; Bacteria - 987; Metazoa - 2963; Fungi - 406; Plants - 677; Viruses - 9; Other Eukaryotes …
BnaA09g33720D	1046.72	824.812	920.813	4792.18	4431.34	11484.5	930.781	6902.67	-2.8905	5.22e-14	6.57e-12	BnaA09g33720D	chrA09	24799217	24801162	-	864	-	PF00230:Major intrinsic protein	-	plasma membrane intrinsic protein 2A	plasma membrane intrinsic protein 2A (PIP2A); FUNCTIONS IN: water channel activity; INVOLVED IN: response to water deprivation, response to salt stress, transport, hydrogen peroxide transmembrane transport, water transport; LOCATED IN: plasma membrane, vacuole, membrane; EXPRESSED IN: 24 plant structures; EXPRESSED DURING: 14 growth stages; CONTAINS InterPro DOMAIN/s: Major intrinsic protein, con…
BnaA09g39860D	116.9	124.733	86.2613	1827.4	162.63	521.851	109.298	837.295	-2.93833	3.64e-06	5.21e-05	BnaA09g39860D	chrA09	28152728	28153237	+	393	-	PF02672:CP12 domain	-	CP12 domain-containing protein 2	CP12 domain-containing protein 2 (CP12-2); FUNCTIONS IN: protein binding; INVOLVED IN: negative regulation of reductive pentose-phosphate cycle, response to light stimulus, reductive pentose-phosphate cycle, peptide cross-linking via L-cystine, response to sucrose stimulus; LOCATED IN: chloroplast stroma, chloroplast; EXPRESSED IN: 21 plant structures; EXPRESSED DURING: 13 growth stages; CONTAINS…
BnaA09g32650D	3.07632	1.12372	3.11788	14.561	10.7524	32.0269	2.43931	19.1134	-2.95262	0.00529644	0.0238506	BnaA09g32650D	chrA09	24167676	24170948	-	1134	-	PF00782:Dual specificity phosphatase, catalytic domain|PF16561:Glycogen recognition site of AMP-activated protein kinase	DSPc	dual specificity protein phosphatase (DsPTP1) family protein	STARCH-EXCESS 4 (SEX4); FUNCTIONS IN: protein tyrosine/serine/threonine phosphatase activity, polysaccharide binding; INVOLVED IN: protein amino acid dephosphorylation, starch metabolic process, starch catabolic process; LOCATED IN: chloroplast stroma, chloroplast; EXPRESSED IN: 24 plant structures; EXPRESSED DURING: 15 growth stages; CONTAINS InterPro DOMAIN/s: Dual-specific/protein-tyrosine pho…
BnaA09g32500D	45.3757	19.1033	37.4145	282.321	158.598	523.735	33.9645	321.551	-3.23559	2.66e-10	1.38e-08	BnaA09g32500D	chrA09	24115630	24116907	-	1032	-	PF02485:Core-2/I-Branching enzyme	-	Core-2/I-branching beta-1,6-N-acetylglucosaminyltransferase family protein	Core-2/I-branching beta-1,6-N-acetylglucosaminyltransferase family protein; FUNCTIONS IN: molecular_function unknown; INVOLVED IN: biological_process unknown; LOCATED IN: endomembrane system; EXPRESSED IN: 24 plant structures; EXPRESSED DURING: 14 growth stages; CONTAINS InterPro DOMAIN/s: Core-2/I-Branching enzyme (InterPro:IPR021141); BEST Arabidopsis thaliana protein match is: Core-2/I-branchi…
BnaA09g37710D	6.92172	0	13.5108	52.5813	20.1608	124.34	6.81084	65.694	-3.26459	0.000588884	0.00390982	BnaA09g37710D	chrA09	27130775	27131668	-	771	-	PF05419:GUN4-like	-	enzyme binding;tetrapyrrole binding	GENOMES UNCOUPLED 4 (GUN4); FUNCTIONS IN: tetrapyrrole binding, enzyme binding; INVOLVED IN: chlorophyll biosynthetic process, chloroplast-nucleus signaling pathway, positive regulation of catalytic activity; LOCATED IN: chloroplast; EXPRESSED IN: 20 plant structures; EXPRESSED DURING: 13 growth stages; CONTAINS InterPro DOMAIN/s: GUN4-like (InterPro:IPR008629); Has 685 Blast hits to 680 proteins…
BnaA09g32300D	83.8297	34.8354	76.9077	592.147	442.193	882.625	65.1909	638.988	-3.28722	2.37e-15	4.1e-13	BnaA09g32300D	chrA09	24001541	24002317	-	285	-	-	-	0	unknown protein; FUNCTIONS IN: molecular_function unknown; INVOLVED IN: biological_process unknown; LOCATED IN: endomembrane system; EXPRESSED IN: 22 plant structures; EXPRESSED DURING: 13 growth stages; Has 3 Blast hits to 3 proteins in 1 species: Archae - 0; Bacteria - 0; Metazoa - 0; Fungi - 0; Plants - 3; Viruses - 0; Other Eukaryotes - 0 (source: NCBI BLink).
BnaA09g35380D	63.8336	8.98978	77.947	897.118	185.479	525.618	50.2568	536.072	-3.4119	2.64e-07	5.53e-06	BnaA09g35380D	chrA09	25808955	25811193	+	1182	-	PF00316:Fructose-1-6-bisphosphatase, N-terminal domain	-	sedoheptulose-bisphosphatase	sedoheptulose-bisphosphatase (SBPASE); FUNCTIONS IN: sedoheptulose-bisphosphatase activity, phosphoric ester hydrolase activity; INVOLVED IN: in 6 processes; LOCATED IN: thylakoid, apoplast, chloroplast stroma, chloroplast, chloroplast envelope; EXPRESSED IN: 24 plant structures; EXPRESSED DURING: 14 growth stages; CONTAINS InterPro DOMAIN/s: Fructose-1,6-bisphosphatase, active site (InterPro:IPR…
BnaA09g36360D	0.76908	0	4.15717	28.313	8.06431	19.7813	1.64208	18.7196	-3.53547	0.00503703	0.0228743	BnaA09g36360D	chrA09	26332226	26334524	-	1110	-	PF03088:Strictosidine synthase	Str_synth	Calcium-dependent phosphotriesterase superfamily protein	Calcium-dependent phosphotriesterase superfamily protein; FUNCTIONS IN: strictosidine synthase activity; INVOLVED IN: alkaloid biosynthetic process, biosynthetic process; LOCATED IN: endoplasmic reticulum, vacuole; EXPRESSED IN: 20 plant structures; EXPRESSED DURING: 10 growth stages; CONTAINS InterPro DOMAIN/s: Strictosidine synthase, conserved region (InterPro:IPR018119), Strictosidine synthase…
BnaA09g40100D	5.38356	0	6.23576	32.3577	32.2573	77.2414	3.87311	47.2855	-3.57836	5.53e-05	0.000535646	BnaA09g40100D	chrA09	28242294	28243960	-	936	-	PF13668:Ferritin-like domain	-	0	unknown protein; FUNCTIONS IN: molecular_function unknown; INVOLVED IN: biological_process unknown; LOCATED IN: endomembrane system; EXPRESSED IN: 13 plant structures; EXPRESSED DURING: LP.04 four leaves visible, 4 anthesis, LP.02 two leaves visible, petal differentiation and expansion stage; BEST Arabidopsis thaliana protein match is: unknown protein (TAIR:AT1G47980.1); Has 172 Blast hits to 172…
BnaA09g32510D	1.53816	5.61861	3.11788	34.7846	36.2894	51.8083	3.42488	40.9608	-3.63186	6.92e-06	9.01e-05	BnaA09g32510D	chrA09	24118000	24118341	+	342	-	-	-	0	unknown protein; FUNCTIONS IN: molecular_function unknown; INVOLVED IN: biological_process unknown; LOCATED IN: chloroplast; EXPRESSED IN: 22 plant structures; EXPRESSED DURING: 13 growth stages; Has 23 Blast hits to 23 proteins in 10 species: Archae - 0; Bacteria - 0; Metazoa - 0; Fungi - 0; Plants - 23; Viruses - 0; Other Eukaryotes - 0 (source: NCBI BLink).
BnaA09g39290D	6.92172	0	4.15717	58.2439	45.6978	64.0539	3.69296	55.9985	-3.85553	1.39e-06	2.29e-05	BnaA09g39290D	chrA09	27870629	27872310	+	1344	-	PF00173:Cytochrome b5-like Heme/Steroid binding domain|PF00487:Fatty acid desaturase	-	Fatty acid/sphingolipid desaturase	Fatty acid/sphingolipid desaturase; CONTAINS InterPro DOMAIN/s: Fatty acid desaturase, type 1 (InterPro:IPR005804), Fatty acid/sphingolipid desaturase (InterPro:IPR012171), Cytochrome b5 (InterPro:IPR001199); BEST Arabidopsis thaliana protein match is: Fatty acid/sphingolipid desaturase (TAIR:AT2G46210.1); Has 5416 Blast hits to 5306 proteins in 857 species: Archae - 2; Bacteria - 1062; Metazoa -…
BnaA09g33150D	9.99804	2.24744	12.4715	175.541	92.7396	312.734	8.239	193.671	-4.53753	7.04e-13	6.82e-11	BnaA09g33150D	chrA09	24467767	24468407	-	417	-	-	-	0	unknown protein; BEST Arabidopsis thaliana protein match is: unknown protein (TAIR:AT3G44450.1); Has 65 Blast hits to 65 proteins in 13 species: Archae - 0; Bacteria - 0; Metazoa - 0; Fungi - 0; Plants - 65; Viruses - 0; Other Eukaryotes - 0 (source: NCBI BLink).
BnaA09g34520D	0.76908	0	1.03929	8.08943	10.7524	36.7368	0.602791	18.5262	-4.895	0.00106328	0.00638482	BnaA09g34520D	chrA09	25279773	25283011	-	2118	-	PF04253:Transferrin receptor-like dimerisation domain|PF04389:Peptidase family M28	TFR_dimer	Peptidase M28 family protein	ALTERED MERISTEM PROGRAM 1 (AMP1); CONTAINS InterPro DOMAIN/s: Protease-associated PA (InterPro:IPR003137), Transferrin receptor-like, dimerisation (InterPro:IPR007365), Peptidase M28 (InterPro:IPR007484); BEST Arabidopsis thaliana protein match is: Peptidase M28 family protein (TAIR:AT5G19740.1); Has 3363 Blast hits to 3338 proteins in 594 species: Archae - 10; Bacteria - 1310; Metazoa - 699; Fu…
BnaA09g31270D	2.30724	3.37117	1.03929	104.354	94.0837	77.2414	2.23923	91.8929	-5.36881	3.27e-13	3.42e-11	BnaA09g31270D	chrA09	23293514	23294455	+	498	-	PF02234:Cyclin-dependent kinase inhibitor	-	KIP-related protein 2	KIP-related protein 2 (KRP2); FUNCTIONS IN: protein binding, kinase inhibitor activity, cyclin-dependent protein kinase inhibitor activity; INVOLVED IN: negative regulation of cyclin-dependent protein kinase activity, DNA endoreduplication; LOCATED IN: nucleus; EXPRESSED IN: 24 plant structures; EXPRESSED DURING: 9 growth stages; CONTAINS InterPro DOMAIN/s: Cyclin-dependent kinase inhibitor (Inte…
BnaA09g31260D	0	0	0	8.89838	10.7524	8.47772	0	9.37617	-5.72122	0.00233778	0.0121787	BnaA09g31260D	chrA09	23277623	23279246	-	990	-	PF00685:Sulfotransferase domain	Sulfotransfer_1	P-loop containing nucleoside triphosphate hydrolases superfamily protein	P-loop containing nucleoside triphosphate hydrolases superfamily protein; FUNCTIONS IN: sulfotransferase activity; INVOLVED IN: biological_process unknown; LOCATED IN: cellular_component unknown; EXPRESSED IN: 20 plant structures; EXPRESSED DURING: 11 growth stages; CONTAINS InterPro DOMAIN/s: Sulfotransferase domain (InterPro:IPR000863); BEST Arabidopsis thaliana protein match is: P-loop contain…
	R96 vs S96
gene_id	R96_1	R96_2	R96_3	S96_1	S96_2	S96_3	R96	S96	log2FoldChange	pvalue	padj	gene_name	gene_chr	gene_start	gene_end	gene_strand	gene_length	gene_biotype	gene_description	tf_family		description	detail description
BnaA09g39260D	23.0783	11.7073	159.047	0	0	0	64.6109	0	8.74468	1.04137e-07	5.61246e-06	BnaA09g39260D	chrA09	27849701	27851910	-	1422	-	PF00155:Aminotransferase class I and II	Aminotran_1_2		ACC synthase 1	ACC synthase 1 (ACS1); CONTAINS InterPro DOMAIN/s: 1-aminocyclopropane-1-carboxylate synthase (InterPro:IPR001176), Pyridoxal phosphate-dependent transferase, major domain (InterPro:IPR015424), Aminotransferase, class I/classII (InterPro:IPR004839), Aminotransferases, class-I, pyridoxal-phosphate-binding site (InterPro:IPR004838), Pyridoxal phosphate-dependent transferase, major region, subdomain…
BnaA09g31510D	259.935	72.5855	149.037	7.84256	10.6686	13.7409	160.519	10.7507	3.89727	8.88847e-10	7.46685e-08	BnaA09g31510D	chrA09	23534459	23536608	+	507	-	PF13193:AMP-binding enzyme C-terminal domain|PF01217:Clathrin adaptor complex small chain	-		AMP-dependent synthetase and ligase family protein	AMP-dependent synthetase and ligase family protein; FUNCTIONS IN: catalytic activity, AMP binding; INVOLVED IN: response to cadmium ion; LOCATED IN: apoplast, chloroplast; EXPRESSED IN: 26 plant structures; EXPRESSED DURING: 15 growth stages; CONTAINS InterPro DOMAIN/s: AMP-binding, conserved site (InterPro:IPR020845), AMP-dependent synthetase/ligase (InterPro:IPR000873); BEST Arabidopsis thalian…
BnaA09g40810D	205.276	327.806	266.932	62.7405	52.3733	35.4369	266.671	50.1836	2.41176	1.57338e-08	1.01893e-06	BnaA09g40810D	chrA09	28608008	28609766	+	1143	-	PF00481:Protein phosphatase 2C	PP2C		DNA-binding protein phosphatase 1	DNA-binding protein phosphatase 1 (DBP1); FUNCTIONS IN: protein serine/threonine phosphatase activity, catalytic activity; INVOLVED IN: regulation of defense response to virus; LOCATED IN: protein serine/threonine phosphatase complex; EXPRESSED IN: 25 plant structures; EXPRESSED DURING: 15 growth stages; CONTAINS InterPro DOMAIN/s: Protein phosphatase 2C, manganese/magnesium aspartate binding sit…
BnaA09g33560D	4929.05	2630.64	6915.77	1476.75	940.78	704.4	4825.15	1040.64	2.21312	3.75553e-08	2.20729e-06	BnaA09g33560D	chrA09	24737930	24740937	-	1491	-	PF00221:Aromatic amino acid lyase	-		phenylalanine ammonia-lyase 2	phenylalanine ammonia-lyase 2 (PAL2); FUNCTIONS IN: phenylalanine ammonia-lyase activity; INVOLVED IN: response to oxidative stress, response to karrikin, phenylpropanoid biosynthetic process, response to wounding, defense response; LOCATED IN: cytoplasm; EXPRESSED IN: 22 plant structures; EXPRESSED DURING: 14 growth stages; CONTAINS InterPro DOMAIN/s: Phenylalanine/histidine ammonia-lyase (Inter…
BnaA09g37590D	1200.07	332.489	849.734	207.044	146.451	164.89	794.099	172.795	2.19971	1.2229e-06	5.14037e-05	BnaA09g37590D	chrA09	27062487	27067886	-	3495	-	PF00664:ABC transporter transmembrane region|PF00005:ABC transporter	ABC_membrane		multidrug resistance-associated protein 14	multidrug resistance-associated protein 14 (MRP14); FUNCTIONS IN: ATPase activity, coupled to transmembrane movement of substances; INVOLVED IN: transport, transmembrane transport; LOCATED IN: plasma membrane; EXPRESSED IN: 17 plant structures; EXPRESSED DURING: 9 growth stages; CONTAINS InterPro DOMAIN/s: ATPase, AAA+ type, core (InterPro:IPR003593), ABC transporter-like (InterPro:IPR003439), AB…
BnaA09g30660D	5863.11	5692.11	15450.9	2283.75	2954.24	1146.28	9002.05	2128.09	2.08087	4.3258e-06	0.000156571	BnaA09g30660D	chrA09	22835098	22837817	-	1557	-	PF01474:Class-II DAHP synthetase family	-		Class-II DAHP synthetase family protein	Class-II DAHP synthetase family protein; FUNCTIONS IN: 3-deoxy-7-phosphoheptulonate synthase activity; INVOLVED IN: aromatic amino acid family biosynthetic process; LOCATED IN: membrane; EXPRESSED IN: 23 plant structures; EXPRESSED DURING: 15 growth stages; CONTAINS InterPro DOMAIN/s: DAHP synthetase, class II (InterPro:IPR002480); BEST Arabidopsis thaliana protein match is: 3-deoxy-D-arabino-hep…
BnaA09g30820D	279.369	158.049	249.137	101.953	40.7348	47.7314	228.852	63.4732	1.84807	0.0002214	0.00449607	BnaA09g30820D	chrA09	22949978	22952679	+	969	-	PF00650:CRAL/TRIO domain	-		Sec14p-like phosphatidylinositol transfer family protein	Sec14p-like phosphatidylinositol transfer family protein; CONTAINS InterPro DOMAIN/s: Cellular retinaldehyde-binding/triple function, C-terminal (InterPro:IPR001251), Cellular retinaldehyde-binding/triple function, N-terminal (InterPro:IPR008273), Phosphatidylinositol transfer protein-like, N-terminal (InterPro:IPR011074); BEST Arabidopsis thaliana protein match is: Sec14p-like phosphatidylinosit…
BnaA09g40370D	230.783	213.074	226.892	49.4081	104.747	57.133	223.583	70.4293	1.67141	0.00014695	0.00321143	BnaA09g40370D	chrA09	28420176	28420936	-	549	-	-	-		0	unknown protein; Has 30201 Blast hits to 17322 proteins in 780 species: Archae - 12; Bacteria - 1396; Metazoa - 17338; Fungi - 3422; Plants - 5037; Viruses - 0; Other Eukaryotes - 2996 (source: NCBI BLink).
BnaA09g40110D	143.329	276.293	296.962	95.6793	70.801	68.7043	238.861	78.3948	1.60737	0.000278328	0.00544482	BnaA09g40110D	chrA09	28247994	28250967	+	1521	-	PF00232:Glycosyl hydrolase family 1	Glyco_hydro_1		beta glucosidase 10	beta glucosidase 10 (BGLU10); FUNCTIONS IN: cation binding, hydrolase activity, hydrolyzing O-glycosyl compounds, catalytic activity; INVOLVED IN: carbohydrate metabolic process; LOCATED IN: vacuole; EXPRESSED IN: 22 plant structures; EXPRESSED DURING: 13 growth stages; CONTAINS InterPro DOMAIN/s: Glycoside hydrolase, family 1 (InterPro:IPR001360), Glycoside hydrolase, family 1, active site (Inte…
BnaA09g33440D	931.636	207.22	444.887	194.496	192.036	145.364	527.914	177.298	1.5743	0.00174262	0.0242066	BnaA09g33440D	chrA09	24653300	24654775	-	1476	-	PF00201:UDP-glucoronosyl and UDP-glucosyl transferase	UDPGT		UDP-glucosyl transferase 73C7	UDP-glucosyl transferase 73C7 (UGT73C7); CONTAINS InterPro DOMAIN/s: UDP-glucuronosyl/UDP-glucosyltransferase (InterPro:IPR002213); BEST Arabidopsis thaliana protein match is: UDP-Glycosyltransferase superfamily protein (TAIR:AT2G36770.1); Has 7083 Blast hits to 7007 proteins in 427 species: Archae - 0; Bacteria - 435; Metazoa - 1539; Fungi - 21; Plants - 4999; Viruses - 33; Other Eukaryotes - 56…
BnaA09g38220D	4571.94	2765.27	4187.5	1606.16	1148.33	1148.45	3841.57	1300.98	1.56201	1.96419e-07	1.00404e-05	BnaA09g38220D	chrA09	27348641	27351786	+	1779	-	PF02219:Methylenetetrahydrofolate reductase	-		methylenetetrahydrofolate reductase 1	methylenetetrahydrofolate reductase 1 (MTHFR1); FUNCTIONS IN: methylenetetrahydrofolate reductase (NADPH) activity; INVOLVED IN: oxidation reduction, methionine metabolic process; EXPRESSED IN: fruit, guard cell, leaf; EXPRESSED DURING: seedling growth; CONTAINS InterPro DOMAIN/s: Methylenetetrahydrofolate reductase (InterPro:IPR003171), Eukaryotic-type methylenetetrahydrofolate reductase (InterP…
BnaA09g34030D	2958.89	1935.22	2382.37	1202.26	625.57	640.035	2425.49	822.623	1.55974	6.11861e-06	0.000213006	BnaA09g34030D	chrA09	25033542	25036140	+	918	-	PF00153:Mitochondrial carrier protein	Mito_carr		plant uncoupling mitochondrial protein 1	plant uncoupling mitochondrial protein 1 (PUMP1); FUNCTIONS IN: oxidative phosphorylation uncoupler activity, binding; INVOLVED IN: transport, photosynthesis, photorespiration; LOCATED IN: mitochondrion, mitochondrial inner membrane, plasma membrane, chloroplast; EXPRESSED IN: 26 plant structures; EXPRESSED DURING: 15 growth stages; CONTAINS InterPro DOMAIN/s: Mitochondrial substrate carrier (Int…
BnaA09g32410D	7751.89	3499.32	2988.53	2217.88	1668.19	1262.71	4746.58	1716.26	1.4676	0.000228838	0.00461234	BnaA09g32410D	chrA09	24045465	24049610	-	1770	-	PF00916:Sulfate permease family|PF01740:STAS domain	Sulfate_transp		sulfate transporter 3;1	sulfate transporter 3;1 (SULTR3;1); FUNCTIONS IN: secondary active sulfate transmembrane transporter activity, transporter activity, sulfate transmembrane transporter activity; INVOLVED IN: sulfate transport, transport, transmembrane transport; LOCATED IN: integral to membrane, membrane; EXPRESSED IN: 24 plant structures; EXPRESSED DURING: 15 growth stages; CONTAINS InterPro DOMAIN/s: Sulphate tr…
BnaA09g34710D	552.666	215.415	216.882	124.697	149.361	83.1683	328.321	119.075	1.46434	0.00259454	0.0331384	BnaA09g34710D	chrA09	25406072	25407574	-	336	-	PF13259:Protein of unknown function (DUF4050)	-		0	unknown protein; BEST Arabidopsis thaliana protein match is: unknown protein (TAIR:AT5G25360.2); Has 137 Blast hits to 137 proteins in 19 species: Archae - 0; Bacteria - 0; Metazoa - 0; Fungi - 0; Plants - 136; Viruses - 0; Other Eukaryotes - 1 (source: NCBI BLink).
BnaA09g40600D	725.146	365.269	373.705	192.927	147.421	217.684	488.04	186.011	1.39019	0.000421502	0.00764274	BnaA09g40600D	chrA09	28526170	28529344	-	1176	-	PF00503:G-protein alpha subunit	G-alpha		G protein alpha subunit 1	G protein alpha subunit 1 (GP ALPHA 1); FUNCTIONS IN: in 6 functions; INVOLVED IN: in 16 processes; LOCATED IN: plasma membrane, endoplasmic reticulum membrane, heterotrimeric G-protein complex; EXPRESSED IN: 25 plant structures; EXPRESSED DURING: 13 growth stages; CONTAINS InterPro DOMAIN/s: Plant G-protein, alpha subunit (InterPro:IPR002976), Guanine nucleotide binding protein (G-protein), alph…
BnaA09g34840D	372.897	215.415	332.553	138.813	132.873	99.0788	306.955	123.588	1.31336	0.000638926	0.0107828	BnaA09g34840D	chrA09	25461088	25462932	-	759	-	PF02431:Chalcone-flavanone isomerase	-		Chalcone-flavanone isomerase family protein	TRANSPARENT TESTA 5 (TT5); FUNCTIONS IN: chalcone isomerase activity; INVOLVED IN: response to UV, response to UV-B, response to karrikin, response to sucrose stimulus, flavonoid biosynthetic process; LOCATED IN: plant-type vacuole membrane, endoplasmic reticulum, extrinsic to endoplasmic reticulum membrane, nucleus; EXPRESSED IN: 24 plant structures; EXPRESSED DURING: 14 growth stages; CONTAINS …
BnaA09g40120D	320.668	256.391	430.428	167.831	150.331	88.2307	335.829	135.464	1.31127	0.00124454	0.0184627	BnaA09g40120D	chrA09	28252019	28254759	+	1518	-	PF00232:Glycosyl hydrolase family 1	Glyco_hydro_1		beta glucosidase 10	beta glucosidase 10 (BGLU10); FUNCTIONS IN: cation binding, hydrolase activity, hydrolyzing O-glycosyl compounds, catalytic activity; INVOLVED IN: carbohydrate metabolic process; LOCATED IN: vacuole; EXPRESSED IN: 22 plant structures; EXPRESSED DURING: 13 growth stages; CONTAINS InterPro DOMAIN/s: Glycoside hydrolase, family 1 (InterPro:IPR001360), Glycoside hydrolase, family 1, active site (Inte…
BnaA09g40180D	289.087	299.708	296.962	107.443	161	102.695	295.252	123.712	1.25768	0.000495042	0.00876534	BnaA09g40180D	chrA09	28271118	28278824	-	1143	-	PF12146:Serine aminopeptidase, S33|PF01423:LSM domain	LSM		alpha/beta-Hydrolases superfamily protein	alpha/beta-Hydrolases superfamily protein; FUNCTIONS IN: catalytic activity; LOCATED IN: plasma membrane; EXPRESSED IN: 15 plant structures; EXPRESSED DURING: LP.06 six leaves visible, LP.04 four leaves visible, 4 anthesis, C globular stage, petal differentiation and expansion stage; BEST Arabidopsis thaliana protein match is: alpha/beta-Hydrolases superfamily protein (TAIR:AT2G47630.1); Has 2895…
BnaA09g35300D	191.915	184.976	222.443	79.9941	79.5299	94.7396	199.778	84.7545	1.23622	0.00102613	0.0158333	BnaA09g35300D	chrA09	25763416	25765284	+	1305	-	PF04788:Protein of unknown function (DUF620)	-		Protein of unknown function (DUF620)	Protein of unknown function (DUF620); CONTAINS InterPro DOMAIN/s: Protein of unknown function DUF620 (InterPro:IPR006873); BEST Arabidopsis thaliana protein match is: Protein of unknown function (DUF620) (TAIR:AT5G05840.1); Has 215 Blast hits to 214 proteins in 18 species: Archae - 0; Bacteria - 0; Metazoa - 0; Fungi - 0; Plants - 215; Viruses - 0; Other Eukaryotes - 0 (source: NCBI BLink).
BnaA09g33340D	799.24	791.416	626.178	425.067	240.529	413.672	738.945	359.756	1.03717	0.00184325	0.0253491	BnaA09g33340D	chrA09	24608183	24611856	+	1584	-	PF00224:Pyruvate kinase, barrel domain|PF02887:Pyruvate kinase, alpha/beta domain	PK		Pyruvate kinase family protein	Pyruvate kinase family protein; FUNCTIONS IN: pyruvate kinase activity, potassium ion binding, magnesium ion binding, catalytic activity; INVOLVED IN: response to cadmium ion, glycolysis; LOCATED IN: membrane; EXPRESSED IN: guard cell, cultured cell, leaf; EXPRESSED DURING: seedling growth; CONTAINS InterPro DOMAIN/s: Pyruvate/Phosphoenolpyruvate kinase, catalytic core (InterPro:IPR015813), Pyruv…
BnaA09g37960D	590.32	552.587	765.206	341.936	390.86	249.505	636.037	327.434	0.959056	0.00280344	0.0351197	BnaA09g37960D	chrA09	27245481	27248295	+	1488	-	PF13178:Protein of unknown function (DUF4005)|PF00612:IQ calmodulin-binding motif	IQ		IQ-domain 13	IQ-domain 13 (IQD13); FUNCTIONS IN: calmodulin binding; LOCATED IN: plasma membrane; EXPRESSED IN: 19 plant structures; EXPRESSED DURING: 8 growth stages; CONTAINS InterPro DOMAIN/s: IQ calmodulin-binding region (InterPro:IPR000048); BEST Arabidopsis thaliana protein match is: IQ-domain 14 (TAIR:AT2G43680.1); Has 1694 Blast hits to 1201 proteins in 100 species: Archae - 0; Bacteria - 16; Metazoa …
BnaA09g39180D	1297.25	1726.83	1432.54	2696.27	2040.62	3129.3	1485.54	2622.06	-0.819872	0.00320698	0.0388909	BnaA09g39180D	chrA09	27797080	27799329	+	948	-	PF00291:Pyridoxal-phosphate dependent enzyme	PALP		cysteine synthase C1	cysteine synthase C1 (CYSC1); FUNCTIONS IN: cysteine synthase activity, copper ion binding, L-3-cyanoalanine synthase activity; INVOLVED IN: cysteine biosynthetic process, detoxification of nitrogen compound, cyanide metabolic process; LOCATED IN: mitochondrion, chloroplast; EXPRESSED IN: 26 plant structures; EXPRESSED DURING: 14 growth stages; CONTAINS InterPro DOMAIN/s: Cysteine synthase/cystat…
BnaA09g29520D	399.62	611.123	561.67	1319.12	792.389	1073.23	524.138	1061.58	-1.01831	0.00156312	0.0221875	BnaA09g29520D	chrA09	22102587	22106808	-	1578	-	PF04601:Domain of unknown function (DUF569)	-		Actin cross-linking protein	Actin cross-linking protein; FUNCTIONS IN: molecular_function unknown; INVOLVED IN: biological_process unknown; LOCATED IN: vacuole; EXPRESSED IN: 23 plant structures; EXPRESSED DURING: 13 growth stages; CONTAINS InterPro DOMAIN/s: Protein of unknown function DUF569 (InterPro:IPR007679), Actin cross-linking (InterPro:IPR008999); BEST Arabidopsis thaliana protein match is: Protein of unknown funct…
BnaA09g35810D	342.531	442.538	379.266	791.315	1273.45	467.912	388.112	844.225	-1.12049	0.00442817	0.0499439	BnaA09g35810D	chrA09	26076195	26077282	+	675	-	-	-		0	unknown protein; FUNCTIONS IN: molecular_function unknown; INVOLVED IN: biological_process unknown; LOCATED IN: chloroplast; EXPRESSED IN: 24 plant structures; EXPRESSED DURING: 15 growth stages; BEST Arabidopsis thaliana protein match is: unknown protein (TAIR:AT5G05250.1); Has 45 Blast hits to 45 proteins in 13 species: Archae - 0; Bacteria - 0; Metazoa - 0; Fungi - 0; Plants - 45; Viruses - 0;…
BnaA09g37540D	142.114	154.537	96.7629	320.761	353.035	282.772	131.138	318.856	-1.2821	0.000375601	0.00696	BnaA09g37540D	chrA09	27042932	27045574	-	1329	-	PF00010:Helix-loop-helix DNA-binding domain	HLH		phytochrome interacting factor 3-like 6	phytochrome interacting factor 3-like 6 (PIL6); FUNCTIONS IN: DNA binding, sequence-specific DNA binding transcription factor activity; INVOLVED IN: red, far-red light phototransduction, ethylene biosynthetic process, circadian rhythm; LOCATED IN: nucleus; EXPRESSED IN: 18 plant structures; EXPRESSED DURING: 10 growth stages; CONTAINS InterPro DOMAIN/s: Helix-loop-helix DNA-binding domain (InterP…
BnaA09g36760D	182.197	261.074	293.625	707.399	540.221	707.292	245.632	651.638	-1.40736	1.47851e-05	0.000453158	BnaA09g36760D	chrA09	26560570	26561050	+	282	-	-	-		0	unknown protein; Has 65 Blast hits to 65 proteins in 11 species: Archae - 0; Bacteria - 0; Metazoa - 0; Fungi - 0; Plants - 65; Viruses - 0; Other Eukaryotes - 0 (source: NCBI BLink).
BnaA09g33720D	1428.43	1662.44	1879.65	3504.84	6182.96	4150.46	1656.84	4612.76	-1.47702	7.38971e-07	3.25605e-05	BnaA09g33720D	chrA09	24799217	24801162	-	864	-	PF00230:Major intrinsic protein	-		plasma membrane intrinsic protein 2A	plasma membrane intrinsic protein 2A (PIP2A); FUNCTIONS IN: water channel activity; INVOLVED IN: response to water deprivation, response to salt stress, transport, hydrogen peroxide transmembrane transport, water transport; LOCATED IN: plasma membrane, vacuole, membrane; EXPRESSED IN: 24 plant structures; EXPRESSED DURING: 14 growth stages; CONTAINS InterPro DOMAIN/s: Major intrinsic protein, con…
BnaA09g38190D	75.3083	173.269	177.955	433.694	509.185	300.129	142.177	414.336	-1.54172	0.000360541	0.00672978	BnaA09g38190D	chrA09	27340043	27341412	+	1203	-	PF01344:Kelch motif	Kelch_1		Galactose oxidase/kelch repeat superfamily protein	Galactose oxidase/kelch repeat superfamily protein; CONTAINS InterPro DOMAIN/s: F-box domain, cyclin-like (InterPro:IPR001810), Galactose oxidase/kelch, beta-propeller (InterPro:IPR011043), Kelch repeat type 1 (InterPro:IPR006652), Kelch related (InterPro:IPR013089), Kelch-type beta propeller (InterPro:IPR015915); BEST Arabidopsis thaliana protein match is: Galactose oxidase/kelch repeat superfam…
BnaA09g39170D	174.91	177.952	119.007	460.358	477.179	446.216	157.289	461.251	-1.55275	1.89937e-06	7.59426e-05	BnaA09g39170D	chrA09	27787216	27788864	+	861	-	PF00230:Major intrinsic protein	-		plasma membrane intrinsic protein 1B	plasma membrane intrinsic protein 1B (PIP1B); FUNCTIONS IN: water channel activity; INVOLVED IN: response to water deprivation, response to salt stress, transport, water transport; LOCATED IN: anchored to plasma membrane, plasma membrane, chloroplast, vacuole, membrane; EXPRESSED IN: 24 plant structures; EXPRESSED DURING: 14 growth stages; CONTAINS InterPro DOMAIN/s: Major intrinsic protein, cons…
BnaA09g36180D	146.973	179.122	285.84	621.131	817.606	645.097	203.978	694.611	-1.7666	6.5652e-07	2.95048e-05	BnaA09g36180D	chrA09	26247546	26248525	+	687	-	PF05678:VQ motif	-		VQ motif-containing protein	VQ motif-containing protein; CONTAINS InterPro DOMAIN/s: VQ (InterPro:IPR008889); BEST Arabidopsis thaliana protein match is: calmodulin (CAM)-binding protein of 25 kDa (TAIR:AT2G41010.1); Has 109 Blast hits to 109 proteins in 12 species: Archae - 0; Bacteria - 0; Metazoa - 0; Fungi - 3; Plants - 106; Viruses - 0; Other Eukaryotes - 0 (source: NCBI BLink).
BnaA09g37500D	14.5758	43.3172	23.3566	92.5422	98.9274	99.802	27.0832	97.0905	-1.84112	0.00207942	0.0278254	BnaA09g37500D	chrA09	26961803	26962348	-	546	-	PF04852:Protein of unknown function (DUF640)	-		Protein of unknown function (DUF640)	LIGHT SENSITIVE HYPOCOTYLS 9 (LSH9); FUNCTIONS IN: molecular_function unknown; INVOLVED IN: biological_process unknown; LOCATED IN: chloroplast; EXPRESSED IN: 6 plant structures; EXPRESSED DURING: petal differentiation and expansion stage; CONTAINS InterPro DOMAIN/s: Protein of unknown function DUF640 (InterPro:IPR006936); BEST Arabidopsis thaliana protein match is: Protein of unknown function (D…
BnaA09g40070D	20.649	52.683	76.743	174.889	181.367	185.14	50.025	180.465	-1.84846	0.000536339	0.00933861	BnaA09g40070D	chrA09	28240677	28241359	+	570	-	PF05637:galactosyl transferase GMA12/MNN10 family	-		xylosyltransferase 1	xylosyltransferase 1 (XT1); FUNCTIONS IN: xyloglucan 6-xylosyltransferase activity, UDP-xylosyltransferase activity, transferase activity, transferring glycosyl groups, transferase activity; INVOLVED IN: polysaccharide biosynthetic process, xyloglucan biosynthetic process, root hair elongation; LOCATED IN: mitochondrion, integral to membrane; EXPRESSED IN: 24 plant structures; EXPRESSED DURING: 1…
BnaA09g36430D	12.1465	30.4391	36.7032	69.0145	116.385	104.141	26.4296	96.5137	-1.86509	0.0026742	0.0338457	BnaA09g36430D	chrA09	26362344	26364206	+	696	-	PF01191:RNA polymerase Rpb5, C-terminal domain|PF03871:RNA polymerase Rpb5, N-terminal domain	-		Eukaryotic rpb5 RNA polymerase subunit family protein	NRPE5; FUNCTIONS IN: DNA-directed RNA polymerase activity, DNA binding; INVOLVED IN: transcription; LOCATED IN: DNA-directed RNA polymerase V complex; EXPRESSED IN: 21 plant structures; EXPRESSED DURING: 13 growth stages; CONTAINS InterPro DOMAIN/s: RNA polymerase, Rpb5, N-terminal (InterPro:IPR005571), RNA polymerase, subunit H/Rpb5 C-terminal (InterPro:IPR000783), DNA-directed RNA polymerase, R…
BnaA09g30710D	10.9318	8.19514	15.571	61.9562	41.7047	47.0082	11.566	50.223	-2.11702	0.0040381	0.0466294	BnaA09g30710D	chrA09	22865120	22868049	-	873	-	PF00076:RNA recognition motif. (a.k.a. RRM, RBD, or RNP domain)	RRM_1		RNA-binding (RRM/RBD/RNP motifs) family protein	RNA-binding (RRM/RBD/RNP motifs) family protein; FUNCTIONS IN: RNA binding, nucleotide binding, nucleic acid binding; INVOLVED IN: biological_process unknown; LOCATED IN: cellular_component unknown; EXPRESSED IN: 20 plant structures; EXPRESSED DURING: 13 growth stages; CONTAINS InterPro DOMAIN/s: RNA recognition motif, RNP-1 (InterPro:IPR000504), Nucleotide-binding, alpha-beta plait (InterPro:IPR…
BnaA09g40650D	253.862	184.976	309.196	1175.6	1082.38	1262.71	249.345	1173.56	-2.23443	1.26052e-13	2.15301e-11	BnaA09g40650D	chrA09	28550586	28552778	+	408	-	PF03647:Transmembrane proteins 14C	-		Transmembrane proteins 14C	Transmembrane proteins 14C; INVOLVED IN: biological_process unknown; LOCATED IN: mitochondrion; EXPRESSED IN: 24 plant structures; EXPRESSED DURING: 13 growth stages; CONTAINS InterPro DOMAIN/s: Uncharacterised protein family UPF0136, Transmembrane (InterPro:IPR005349); BEST Arabidopsis thaliana protein match is: Transmembrane proteins 14C (TAIR:AT3G43520.1); Has 421 Blast hits to 421 proteins in…
BnaA09g40080D	2.4293	33.9513	33.3665	129.402	106.686	120.775	23.249	118.955	-2.35229	0.00184689	0.0253683	BnaA09g40080D	chrA09	28241442	28241755	+	258	-	-	-		xylosyltransferase 1	xylosyltransferase 1 (XT1); FUNCTIONS IN: xyloglucan 6-xylosyltransferase activity, UDP-xylosyltransferase activity, transferase activity, transferring glycosyl groups, transferase activity; INVOLVED IN: polysaccharide biosynthetic process, xyloglucan biosynthetic process, root hair elongation; LOCATED IN: mitochondrion, integral to membrane; EXPRESSED IN: 24 plant structures; EXPRESSED DURING: 1…
BnaA09g34720D	78.9522	131.122	17.7955	685.44	218.222	405.717	75.9566	436.46	-2.52395	6.35293e-05	0.00157599	BnaA09g34720D	chrA09	25409080	25410846	-	726	-	PF00504:Chlorophyll A-B binding protein	-		photosystem I light harvesting complex gene 1	photosystem I light harvesting complex gene 1 (LHCA1); FUNCTIONS IN: chlorophyll binding; INVOLVED IN: response to blue light, response to red light, photosynthesis, light harvesting in photosystem I, response to far red light, photosynthesis; LOCATED IN: in 7 components; EXPRESSED IN: 29 plant structures; EXPRESSED DURING: 14 growth stages; CONTAINS InterPro DOMAIN/s: Chlorophyll A-B binding pro…
BnaA09g39860D	121.465	86.6343	44.4887	814.058	202.704	545.295	84.196	520.686	-2.63035	1.21716e-06	5.12384e-05	BnaA09g39860D	chrA09	28152728	28153237	+	393	-	PF02672:CP12 domain	-		CP12 domain-containing protein 2	CP12 domain-containing protein 2 (CP12-2); FUNCTIONS IN: protein binding; INVOLVED IN: negative regulation of reductive pentose-phosphate cycle, response to light stimulus, reductive pentose-phosphate cycle, peptide cross-linking via L-cystine, response to sucrose stimulus; LOCATED IN: chloroplast stroma, chloroplast; EXPRESSED IN: 21 plant structures; EXPRESSED DURING: 13 growth stages; CONTAINS…
BnaA09g40090D	41.2981	38.6342	32.2543	358.405	187.186	243.719	37.3955	263.104	-2.81643	2.42893e-10	2.27803e-08	BnaA09g40090D	chrA09	28241868	28242047	+	180	-	-	-		xylosyltransferase 1	xylosyltransferase 1 (XT1); FUNCTIONS IN: xyloglucan 6-xylosyltransferase activity, UDP-xylosyltransferase activity, transferase activity, transferring glycosyl groups, transferase activity; INVOLVED IN: polysaccharide biosynthetic process, xyloglucan biosynthetic process, root hair elongation; LOCATED IN: mitochondrion, integral to membrane; EXPRESSED IN: 24 plant structures; EXPRESSED DURING: 1…
BnaA09g32210D	2.4293	24.5854	0	122.344	32.0059	110.65	9.00491	88.3333	-3.29663	0.00264412	0.0336079	BnaA09g32210D	chrA09	23946327	23948649	+	1239	-	PF00650:CRAL/TRIO domain|PF03765:CRAL/TRIO, N-terminal domain	CRAL_TRIO_N		SEC14 cytosolic factor family protein / phosphoglyceride transfer family protein	SEC14 cytosolic factor family protein / phosphoglyceride transfer family protein; FUNCTIONS IN: transporter activity; INVOLVED IN: transport; LOCATED IN: plasma membrane; EXPRESSED IN: 23 plant structures; EXPRESSED DURING: 13 growth stages; CONTAINS InterPro DOMAIN/s: Cellular retinaldehyde-binding/triple function, C-terminal (InterPro:IPR001251), Cellular retinaldehyde-binding/triple function, …
BnaA09g31190D	2.4293	0	0	18.0379	55.283	15.9105	0.809766	29.7438	-5.23218	0.000789795	0.0127796	BnaA09g31190D	chrA09	23215448	23216497	-	447	-	-	-		uncoupling protein 5	uncoupling protein 5 (UCP5); FUNCTIONS IN: binding, dicarboxylic acid transmembrane transporter activity; INVOLVED IN: transport, mitochondrial transport; LOCATED IN: mitochondrion, mitochondrial inner membrane, membrane; EXPRESSED IN: 23 plant structures; EXPRESSED DURING: 15 growth stages; CONTAINS InterPro DOMAIN/s: Mitochondrial substrate carrier (InterPro:IPR001993), Mitochondrial brown fat …
BnaA09g31410D	0	2.34147	0	63.5248	11.6385	39.053	0.780489	38.0721	-5.61458	0.000190901	0.00398699	BnaA09g31410D	chrA09	23475554	23476000	-	447	-	PF14009:Domain of unknown function (DUF4228)	-		0	unknown protein; FUNCTIONS IN: molecular_function unknown; INVOLVED IN: N-terminal protein myristoylation; LOCATED IN: cellular_component unknown; BEST Arabidopsis thaliana protein match is: unknown protein (TAIR:AT5G66580.1); Has 249 Blast hits to 249 proteins in 14 species: Archae - 0; Bacteria - 0; Metazoa - 0; Fungi - 0; Plants - 249; Viruses - 0; Other Eukaryotes - 0 (source: NCBI BLink).
BnaA09g30700D	0	0	0	17.2536	21.3373	18.0801	0	18.8903	-6.4613	0.000390302	0.00718766	BnaA09g30700D	chrA09	22863714	22864586	+	873	-	PF00201:UDP-glucoronosyl and UDP-glucosyl transferase	UDPGT		UDP-glucosyl transferase 85A7	UDP-glucosyl transferase 85A7 (UGT85A7); FUNCTIONS IN: UDP-glycosyltransferase activity, transferase activity, transferring glycosyl groups, glucuronosyltransferase activity; INVOLVED IN: metabolic process; LOCATED IN: cellular_component unknown; EXPRESSED IN: 8 plant structures; CONTAINS InterPro DOMAIN/s: UDP-glucuronosyl/UDP-glucosyltransferase (InterPro:IPR002213); BEST Arabidopsis thaliana p…
BnaA09g40640D	0	0	0	50.1924	0	33.9905	0	28.061	-7.03419	0.000917814	0.0144338	BnaA09g40640D	chrA09	28547175	28549714	+	1647	-	PF08392:FAE1/Type III polyketide synthase-like protein|PF08541:3-Oxoacyl-[acyl-carrier-protein (ACP)] synthase III C terminal	-		3-ketoacyl-CoA synthase 10	3-ketoacyl-CoA synthase 10 (KCS10); FUNCTIONS IN: transferase activity, transferring acyl groups other than amino-acyl groups, catalytic activity, acyltransferase activity; INVOLVED IN: in 8 processes; LOCATED IN: endoplasmic reticulum, membrane; EXPRESSED IN: 26 plant structures; EXPRESSED DURING: 13 growth stages; CONTAINS InterPro DOMAIN/s: Thiolase-like (InterPro:IPR016039), Very-long-chain 3…
BnaA09g29560D	0	0	0	129.402	201.734	558.313	0	296.483	-10.4346	6.18975e-15	1.35637e-12	BnaA09g29560D	chrA09	22143053	22144269	+	366	-	-	-		0	0
	R96 vs R mock
gene_id	R96_1	R96_2	R96_3	R24_mock	R48_mock	R96_mock	R96	R_mock	log2FoldChange	pvalue	padj	gene_name	gene_chr	gene_start	gene_end	gene_strand	gene_length	gene_biotype	gene_description	tf_family	description	detail description
BnaA09g33440D	896.202	195.023	426.605	0	0	0	505.943	0	11.6559	1.73e-18	4.72e-16	BnaA09g33440D	chrA09	24653300	24654775	-	1476	-	PF00201:UDP-glucoronosyl and UDP-glucosyl transferase	UDPGT	UDP-glucosyl transferase 73C7	UDP-glucosyl transferase 73C7 (UGT73C7); CONTAINS InterPro DOMAIN/s: UDP-glucuronosyl/UDP-glucosyltransferase (InterPro:IPR002213); BEST Arabidopsis thaliana protein match is: UDP-Glycosyltransferase superfamily protein (TAIR:AT2G36770.1); Has 7083 Blast hits to 7007 proteins in 427 species: Archae - 0; Bacteria - 435; Metazoa - 1539; Fungi - 21; Plants - 4999; Viruses - 33; Other Eukaryotes - 56…
BnaA09g40500D	95.813	8.8146	69.3233	0	0	0	57.9836	0	8.53051	1.18e-07	3.59e-06	BnaA09g40500D	chrA09	28483121	28486471	+	2199	-	PF02493:MORN repeat|PF01504:Phosphatidylinositol-4-phosphate 5-Kinase	MORN	1-phosphatidylinositol-4-phosphate 5-kinase 3	1-phosphatidylinositol-4-phosphate 5-kinase 3 (PIP5K3); CONTAINS InterPro DOMAIN/s: Phosphatidylinositol-4-phosphate 5-kinase, core, subgroup (InterPro:IPR016034), Phosphatidylinositol-4-phosphate 5-kinase, plant (InterPro:IPR017163), MORN motif (InterPro:IPR003409), Phosphatidylinositol-4-phosphate 5-kinase, core (InterPro:IPR002498); BEST Arabidopsis thaliana protein match is: phosphatidylinosi…
BnaA09g35300D	184.615	174.088	213.303	0	8.93012	0.807123	190.669	3.24575	6.0354	3.42e-12	2.99e-10	BnaA09g35300D	chrA09	25763416	25765284	+	1305	-	PF04788:Protein of unknown function (DUF620)	-	Protein of unknown function (DUF620)	Protein of unknown function (DUF620); CONTAINS InterPro DOMAIN/s: Protein of unknown function DUF620 (InterPro:IPR006873); BEST Arabidopsis thaliana protein match is: Protein of unknown function (DUF620) (TAIR:AT5G05840.1); Has 215 Blast hits to 214 proteins in 18 species: Archae - 0; Bacteria - 0; Metazoa - 0; Fungi - 0; Plants - 215; Viruses - 0; Other Eukaryotes - 0 (source: NCBI BLink).
BnaA09g39260D	22.2006	11.0183	152.511	0	5.58133	0	61.9101	1.86044	5.17876	0.000279899	0.00294259	BnaA09g39260D	chrA09	27849701	27851910	-	1422	-	PF00155:Aminotransferase class I and II	Aminotran_1_2	ACC synthase 1	ACC synthase 1 (ACS1); CONTAINS InterPro DOMAIN/s: 1-aminocyclopropane-1-carboxylate synthase (InterPro:IPR001176), Pyridoxal phosphate-dependent transferase, major domain (InterPro:IPR015424), Aminotransferase, class I/classII (InterPro:IPR004839), Aminotransferases, class-I, pyridoxal-phosphate-binding site (InterPro:IPR004838), Pyridoxal phosphate-dependent transferase, major region, subdomain…
BnaA09g32910D	590.068	178.496	739.093	6.18409	29.0229	9.68547	502.552	14.9642	5.10343	1.97e-14	2.67e-12	BnaA09g32910D	chrA09	24341296	24342693	-	1170	-	PF04564:U-box domain	U-box	plant U-box 22	plant U-box 22 (PUB22); CONTAINS InterPro DOMAIN/s: U box domain (InterPro:IPR003613), Armadillo-type fold (InterPro:IPR016024); BEST Arabidopsis thaliana protein match is: plant U-box 23 (TAIR:AT2G35930.1); Has 2414 Blast hits to 2402 proteins in 185 species: Archae - 0; Bacteria - 30; Metazoa - 243; Fungi - 90; Plants - 1816; Viruses - 3; Other Eukaryotes - 232 (source: NCBI BLink).
BnaA09g35660D	772.346	377.926	681.502	31.6076	6.69759	17.7567	610.591	18.6873	5.00118	1.11e-19	3.79e-17	BnaA09g35660D	chrA09	26008204	26010457	+	1305	-	PF01490:Transmembrane amino acid transporter protein	Aa_trans	Transmembrane amino acid transporter family protein	Transmembrane amino acid transporter family protein; CONTAINS InterPro DOMAIN/s: Amino acid transporter, transmembrane (InterPro:IPR013057); BEST Arabidopsis thaliana protein match is: Transmembrane amino acid transporter family protein (TAIR:AT2G40420.1); Has 4348 Blast hits to 4307 proteins in 431 species: Archae - 11; Bacteria - 411; Metazoa - 1511; Fungi - 660; Plants - 875; Viruses - 3; Othe…
BnaA09g36710D	112.171	83.7387	196.238	5.49697	7.81386	3.22849	130.716	5.5131	4.59272	5.01e-11	3.49e-09	BnaA09g36710D	chrA09	26494960	26497458	+	768	-	PF01486:K-box region|PF00319:SRF-type transcription factor (DNA-binding and dimerisation domain)	K-box	AGAMOUS-like 18	AGAMOUS-like 18 (AGL18); FUNCTIONS IN: sequence-specific DNA binding transcription factor activity; INVOLVED IN: regulation of transcription, DNA-dependent; LOCATED IN: nucleus; EXPRESSED IN: 25 plant structures; EXPRESSED DURING: 15 growth stages; CONTAINS InterPro DOMAIN/s: Transcription factor, MADS-box (InterPro:IPR002100), Transcription factor, K-box (InterPro:IPR002487); BEST Arabidopsis th…
BnaA09g29540D	22766.1	14988.1	27173.7	452.126	1745.84	855.55	21642.6	1017.84	4.4111	6.68e-20	2.39e-17	BnaA09g29540D	chrA09	22127099	22128157	+	684	-	PF13417:Glutathione S-transferase, N-terminal domain	-	glutathione S-transferase tau 13	glutathione S-transferase tau 13 (GSTU13); FUNCTIONS IN: glutathione transferase activity; INVOLVED IN: response to cadmium ion, toxin catabolic process; LOCATED IN: cytoplasm; EXPRESSED IN: 23 plant structures; EXPRESSED DURING: 13 growth stages; CONTAINS InterPro DOMAIN/s: Thioredoxin fold (InterPro:IPR012335), Glutathione S-transferase, C-terminal (InterPro:IPR004046), Glutathione S-transferas…
BnaA09g34470D	11542	5678.81	8564.1	428.076	582.69	330.92	8594.96	447.229	4.26537	1.74e-28	2.31e-25	BnaA09g34470D	chrA09	25255327	25257273	-	936	-	PF00290:Tryptophan synthase alpha chain	-	tryptophan synthase alpha chain	tryptophan synthase alpha chain (TSA1); FUNCTIONS IN: tryptophan synthase activity; INVOLVED IN: tryptophan biosynthetic process, defense response to bacterium, defense response by callose deposition in cell wall; LOCATED IN: chloroplast, chloroplast stroma; EXPRESSED IN: 23 plant structures; EXPRESSED DURING: 13 growth stages; CONTAINS InterPro DOMAIN/s: Tryptophan synthase, alpha chain, active …
BnaA09g39060D	43.2327	30.8511	166.376	1.37424	5.58133	8.07123	80.1533	5.00893	4.01769	2.51e-05	0.00038077	BnaA09g39060D	chrA09	27745578	27749597	+	987	-	PF05686:Glycosyl transferase family 90	-	Arabidopsis thaliana protein of unknown function (DUF821)	CONTAINS InterPro DOMAIN/s: Lipopolysaccharide-modifying protein (InterPro:IPR006598), Protein of unknown function DUF821, CAP10-like (InterPro:IPR008539); BEST Arabidopsis thaliana protein match is: Arabidopsis thaliana protein of unknown function (DUF821) (TAIR:AT3G61290.1); Has 683 Blast hits to 672 proteins in 134 species: Archae - 0; Bacteria - 47; Metazoa - 230; Fungi - 121; Plants - 246; V…
BnaA09g30950D	114.508	7.71278	46.9266	8.93257	3.3488	0	56.3825	4.09379	3.76356	0.00232708	0.0166337	BnaA09g30950D	chrA09	23041649	23042810	-	927	-	PF12174:RCD1-SRO-TAF4 (RST) plant domain	-	similar to RCD one 2	similar to RCD one 2 (SRO2); FUNCTIONS IN: NAD+ ADP-ribosyltransferase activity; INVOLVED IN: biological_process unknown; EXPRESSED IN: 15 plant structures; EXPRESSED DURING: 8 growth stages; CONTAINS InterPro DOMAIN/s: Poly(ADP-ribose) polymerase, catalytic domain (InterPro:IPR012317), RST domain of plant C-terminal (InterPro:IPR022003); BEST Arabidopsis thaliana protein match is: similar to RCD…
BnaA09g34710D	531.645	202.736	207.97	19.2394	25.6741	25.8279	314.117	23.5805	3.73958	7.47e-12	6.1e-10	BnaA09g34710D	chrA09	25406072	25407574	-	336	-	PF13259:Protein of unknown function (DUF4050)	-	0	unknown protein; BEST Arabidopsis thaliana protein match is: unknown protein (TAIR:AT5G25360.2); Has 137 Blast hits to 137 proteins in 19 species: Archae - 0; Bacteria - 0; Metazoa - 0; Fungi - 0; Plants - 136; Viruses - 0; Other Eukaryotes - 1 (source: NCBI BLink).
BnaA09g34030D	2846.35	1821.32	2284.47	127.804	237.765	181.603	2317.38	182.391	3.67073	4.54e-23	2.57e-20	BnaA09g34030D	chrA09	25033542	25036140	+	918	-	PF00153:Mitochondrial carrier protein	Mito_carr	plant uncoupling mitochondrial protein 1	plant uncoupling mitochondrial protein 1 (PUMP1); FUNCTIONS IN: oxidative phosphorylation uncoupler activity, binding; INVOLVED IN: transport, photosynthesis, photorespiration; LOCATED IN: mitochondrion, mitochondrial inner membrane, plasma membrane, chloroplast; EXPRESSED IN: 26 plant structures; EXPRESSED DURING: 15 growth stages; CONTAINS InterPro DOMAIN/s: Mitochondrial substrate carrier (Int…
BnaA09g29790D	1083.15	566.338	824.414	105.129	58.0458	85.555	824.636	82.9101	3.30854	2.32e-15	3.77e-13	BnaA09g29790D	chrA09	22260664	22262459	+	1404	-	PF00201:UDP-glucoronosyl and UDP-glucosyl transferase	UDPGT	UDP-glucosyl transferase 74B1	UDP-glucosyl transferase 74B1 (UGT74B1); CONTAINS InterPro DOMAIN/s: UDP-glucuronosyl/UDP-glucosyltransferase (InterPro:IPR002213); BEST Arabidopsis thaliana protein match is: UDP-glycosyltransferase 74 F1 (TAIR:AT2G43840.1); Has 7754 Blast hits to 7677 proteins in 493 species: Archae - 0; Bacteria - 488; Metazoa - 2030; Fungi - 39; Plants - 5027; Viruses - 105; Other Eukaryotes - 65 (source: NCB…
BnaA09g37590D	1154.43	312.918	814.816	110.626	59.1621	61.3413	760.721	77.0433	3.29973	3.31e-10	1.96e-08	BnaA09g37590D	chrA09	27062487	27067886	-	3495	-	PF00664:ABC transporter transmembrane region|PF00005:ABC transporter	ABC_membrane	multidrug resistance-associated protein 14	multidrug resistance-associated protein 14 (MRP14); FUNCTIONS IN: ATPase activity, coupled to transmembrane movement of substances; INVOLVED IN: transport, transmembrane transport; LOCATED IN: plasma membrane; EXPRESSED IN: 17 plant structures; EXPRESSED DURING: 9 growth stages; CONTAINS InterPro DOMAIN/s: ATPase, AAA+ type, core (InterPro:IPR003593), ABC transporter-like (InterPro:IPR003439), AB…
BnaA09g31510D	250.049	68.3132	142.913	19.2394	16.744	12.1068	153.758	16.0301	3.26021	4.27e-07	1.1e-05	BnaA09g31510D	chrA09	23534459	23536608	+	507	-	PF13193:AMP-binding enzyme C-terminal domain|PF01217:Clathrin adaptor complex small chain	-	AMP-dependent synthetase and ligase family protein	AMP-dependent synthetase and ligase family protein; FUNCTIONS IN: catalytic activity, AMP binding; INVOLVED IN: response to cadmium ion; LOCATED IN: apoplast, chloroplast; EXPRESSED IN: 26 plant structures; EXPRESSED DURING: 15 growth stages; CONTAINS InterPro DOMAIN/s: AMP-binding, conserved site (InterPro:IPR020845), AMP-dependent synthetase/ligase (InterPro:IPR000873); BEST Arabidopsis thalian…
BnaA09g30480D	370.399	109.081	149.312	21.9879	10.0464	49.2345	209.597	27.0896	2.94324	2.34e-05	0.000359676	BnaA09g30480D	chrA09	22660654	22663691	+	1623	-	PF12899:Alkaline and neutral invertase	-	Plant neutral invertase family protein	Plant neutral invertase family protein; FUNCTIONS IN: catalytic activity, beta-fructofuranosidase activity; INVOLVED IN: sucrose catabolic process, using beta-fructofuranosidase; LOCATED IN: cellular_component unknown; EXPRESSED IN: 19 plant structures; EXPRESSED DURING: 14 growth stages; CONTAINS InterPro DOMAIN/s: Plant neutral invertase (InterPro:IPR006937), Six-hairpin glycosidase-like (Inter…
BnaA09g33560D	4741.58	2475.8	6631.58	672.004	507.901	744.167	4616.32	641.357	2.84713	5.64e-12	4.76e-10	BnaA09g33560D	chrA09	24737930	24740937	-	1491	-	PF00221:Aromatic amino acid lyase	-	phenylalanine ammonia-lyase 2	phenylalanine ammonia-lyase 2 (PAL2); FUNCTIONS IN: phenylalanine ammonia-lyase activity; INVOLVED IN: response to oxidative stress, response to karrikin, phenylpropanoid biosynthetic process, response to wounding, defense response; LOCATED IN: cytoplasm; EXPRESSED IN: 22 plant structures; EXPRESSED DURING: 14 growth stages; CONTAINS InterPro DOMAIN/s: Phenylalanine/histidine ammonia-lyase (Inter…
BnaA09g30020D	106.329	116.793	180.241	6.18409	53.5807	3.22849	134.454	20.9978	2.70113	0.00247935	0.0174819	BnaA09g30020D	chrA09	22368844	22370404	-	393	-	PF01221:Dynein light chain type 1	-	Dynein light chain type 1 family protein	Dynein light chain type 1 family protein; FUNCTIONS IN: microtubule motor activity; INVOLVED IN: microtubule-based process; LOCATED IN: microtubule associated complex; EXPRESSED IN: 23 plant structures; EXPRESSED DURING: 13 growth stages; CONTAINS InterPro DOMAIN/s: Dynein light chain, type 1/2 (InterPro:IPR001372); BEST Arabidopsis thaliana protein match is: Dynein light chain type 1 family prot…
BnaA09g30820D	268.744	148.746	238.899	21.9879	35.7205	45.1989	218.796	34.3024	2.67706	1.97e-07	5.6e-06	BnaA09g30820D	chrA09	22949978	22952679	+	969	-	PF00650:CRAL/TRIO domain	-	Sec14p-like phosphatidylinositol transfer family protein	Sec14p-like phosphatidylinositol transfer family protein; CONTAINS InterPro DOMAIN/s: Cellular retinaldehyde-binding/triple function, C-terminal (InterPro:IPR001251), Cellular retinaldehyde-binding/triple function, N-terminal (InterPro:IPR008273), Phosphatidylinositol transfer protein-like, N-terminal (InterPro:IPR011074); BEST Arabidopsis thaliana protein match is: Sec14p-like phosphatidylinosit…
BnaA09g38220D	4398.05	2602.51	4015.42	603.292	684.271	497.188	3671.99	594.917	2.62621	1.72e-14	2.35e-12	BnaA09g38220D	chrA09	27348641	27351786	+	1779	-	PF02219:Methylenetetrahydrofolate reductase	-	methylenetetrahydrofolate reductase 1	methylenetetrahydrofolate reductase 1 (MTHFR1); FUNCTIONS IN: methylenetetrahydrofolate reductase (NADPH) activity; INVOLVED IN: oxidation reduction, methionine metabolic process; EXPRESSED IN: fruit, guard cell, leaf; EXPRESSED DURING: seedling growth; CONTAINS InterPro DOMAIN/s: Methylenetetrahydrofolate reductase (InterPro:IPR003171), Eukaryotic-type methylenetetrahydrofolate reductase (InterP…
BnaA09g39180D	1247.91	1625.19	1373.67	230.873	148.463	327.692	1415.59	235.676	2.58448	2.52e-11	1.84e-09	BnaA09g39180D	chrA09	27797080	27799329	+	948	-	PF00291:Pyridoxal-phosphate dependent enzyme	PALP	cysteine synthase C1	cysteine synthase C1 (CYSC1); FUNCTIONS IN: cysteine synthase activity, copper ion binding, L-3-cyanoalanine synthase activity; INVOLVED IN: cysteine biosynthetic process, detoxification of nitrogen compound, cyanide metabolic process; LOCATED IN: mitochondrion, chloroplast; EXPRESSED IN: 26 plant structures; EXPRESSED DURING: 14 growth stages; CONTAINS InterPro DOMAIN/s: Cysteine synthase/cystat…
BnaA09g34080D	792.21	287.576	450.068	41.9144	88.185	128.333	509.952	86.1439	2.56717	2.06e-06	4.38e-05	BnaA09g34080D	chrA09	25051653	25054260	-	951	-	PF08241:Methyltransferase domain	Methyltransf_11	S-adenosyl-L-methionine-dependent methyltransferases superfamily protein	S-adenosyl-L-methionine-dependent methyltransferases superfamily protein; FUNCTIONS IN: methyltransferase activity; INVOLVED IN: metabolic process; LOCATED IN: cellular_component unknown; EXPRESSED IN: 17 plant structures; EXPRESSED DURING: 9 growth stages; CONTAINS InterPro DOMAIN/s: Methyltransferase type 11 (InterPro:IPR013216); BEST Arabidopsis thaliana protein match is: S-adenosyl-L-methioni…
BnaA09g40650D	244.206	174.088	296.491	51.5341	29.0229	54.0772	238.262	44.8781	2.40103	7.36e-07	1.77e-05	BnaA09g40650D	chrA09	28550586	28552778	+	408	-	PF03647:Transmembrane proteins 14C	-	Transmembrane proteins 14C	Transmembrane proteins 14C; INVOLVED IN: biological_process unknown; LOCATED IN: mitochondrion; EXPRESSED IN: 24 plant structures; EXPRESSED DURING: 13 growth stages; CONTAINS InterPro DOMAIN/s: Uncharacterised protein family UPF0136, Transmembrane (InterPro:IPR005349); BEST Arabidopsis thaliana protein match is: Transmembrane proteins 14C (TAIR:AT3G43520.1); Has 421 Blast hits to 421 proteins in…
BnaA09g31040D	2112.56	956.384	1646.7	297.523	218.788	431.811	1571.88	316.041	2.31324	4.88e-08	1.64e-06	BnaA09g31040D	chrA09	23070848	23072253	-	660	-	PF01470:Pyroglutamyl peptidase	-	Peptidase C15, pyroglutamyl peptidase I-like	Peptidase C15, pyroglutamyl peptidase I-like; FUNCTIONS IN: peptidase activity; INVOLVED IN: proteolysis; LOCATED IN: cellular_component unknown; EXPRESSED IN: 22 plant structures; EXPRESSED DURING: 13 growth stages; CONTAINS InterPro DOMAIN/s: Peptidase C15, pyroglutamyl peptidase I (InterPro:IPR000816), Peptidase C15, pyroglutamyl peptidase I-like (InterPro:IPR016125); BEST Arabidopsis thaliana…
BnaA09g32350D	1392.79	1063.26	1276.62	224.689	320.368	238.101	1244.22	261.053	2.25475	1.49e-11	1.14e-09	BnaA09g32350D	chrA09	24018161	24019265	-	759	-	PF03100:CcmE	-	transmembrane protein G1P-related 1	transmembrane protein G1P-related 1 (TG1); FUNCTIONS IN: molecular_function unknown; INVOLVED IN: cytochrome complex assembly, protein-heme linkage; LOCATED IN: plasma membrane; EXPRESSED IN: 22 plant structures; EXPRESSED DURING: 13 growth stages; CONTAINS InterPro DOMAIN/s: CcmE/CycJ protein (InterPro:IPR004329), Nucleic acid-binding, OB-fold (InterPro:IPR012340); Has 3203 Blast hits to 3203 pr…
BnaA09g34250D	397.273	282.067	187.706	82.4545	70.3247	37.1276	289.016	63.3023	2.19034	1.44e-05	0.000236478	BnaA09g34250D	chrA09	25130490	25134136	+	1248	-	PF00847:AP2 domain	AP2	Integrase-type DNA-binding superfamily protein	WRINKLED 1 (WRI1); CONTAINS InterPro DOMAIN/s: DNA-binding, integrase-type (InterPro:IPR016177), Pathogenesis-related transcriptional factor/ERF, DNA-binding (InterPro:IPR001471); BEST Arabidopsis thaliana protein match is: Integrase-type DNA-binding superfamily protein (TAIR:AT1G79700.2); Has 9494 Blast hits to 5549 proteins in 332 species: Archae - 18; Bacteria - 68; Metazoa - 1307; Fungi - 140…
BnaA09g31440D	1124.05	514.552	443.669	184.836	116.092	154.968	694.091	151.965	2.18915	2.24e-06	4.72e-05	BnaA09g31440D	chrA09	23500517	23501729	-	465	-	PF04535:Domain of unknown function (DUF588)	-	Uncharacterised protein family (UPF0497)	Uncharacterised protein family (UPF0497); CONTAINS InterPro DOMAIN/s: Uncharacterised protein family UPF0497, trans-membrane plant (InterPro:IPR006702); BEST Arabidopsis thaliana protein match is: Uncharacterised protein family (UPF0497) (TAIR:AT4G37235.1); Has 207 Blast hits to 207 proteins in 15 species: Archae - 0; Bacteria - 0; Metazoa - 0; Fungi - 0; Plants - 207; Viruses - 0; Other Eukaryot…
BnaA09g36770D	2817.14	1497.38	2393.25	632.838	496.738	368.048	2235.92	499.208	2.16282	1.51e-08	5.88e-07	BnaA09g36770D	chrA09	26561444	26567324	-	2934	-	PF05193:Peptidase M16 inactive domain|PF16187:Middle or third domain of peptidase_M16|PF00675:Insulinase (Peptidase family M16)	-	Insulinase (Peptidase family M16) family protein	Insulinase (Peptidase family M16) family protein; FUNCTIONS IN: metalloendopeptidase activity, zinc ion binding, catalytic activity, metal ion binding; INVOLVED IN: proteolysis; LOCATED IN: cellular_component unknown; EXPRESSED IN: 23 plant structures; EXPRESSED DURING: 13 growth stages; CONTAINS InterPro DOMAIN/s: Peptidase M16, zinc-binding site (InterPro:IPR001431), Peptidase M16, C-terminal (…
BnaA09g35490D	99.3184	203.838	386.078	49.4727	64.7434	42.7775	229.745	52.3312	2.1378	0.000211671	0.00232213	BnaA09g35490D	chrA09	25866180	25868594	-	2376	-	PF13540:Regulator of chromosome condensation (RCC1) repeat|PF00069:Protein kinase domain	Pkinase	CRINKLY4 related 3	CRINKLY4 related 3 (CCR3); FUNCTIONS IN: kinase activity; INVOLVED IN: protein amino acid phosphorylation; LOCATED IN: endomembrane system; EXPRESSED IN: 23 plant structures; EXPRESSED DURING: 10 growth stages; CONTAINS InterPro DOMAIN/s: Protein kinase, ATP binding site (InterPro:IPR017441), Regulator of chromosome condensation/beta-lactamase-inhibitor protein II (InterPro:IPR009091), Protein ki…
BnaA09g36730D	2030.77	1002.66	1406.73	396.469	361.67	319.621	1480.05	359.253	2.04235	3.99e-08	1.36e-06	BnaA09g36730D	chrA09	26505367	26511709	-	2865	-	PF00626:Gelsolin repeat|PF02209:Villin headpiece domain	-	villin 3	villin 3 (VLN3); FUNCTIONS IN: actin binding; INVOLVED IN: cytoskeleton organization; LOCATED IN: cellular_component unknown; EXPRESSED IN: 23 plant structures; EXPRESSED DURING: 13 growth stages; CONTAINS InterPro DOMAIN/s: Gelsolin (InterPro:IPR007122), Villin headpiece (InterPro:IPR003128), Gelsolin domain (InterPro:IPR007123); BEST Arabidopsis thaliana protein match is: villin 2 (TAIR:AT2G417…
BnaA09g33340D	768.841	744.834	600.447	125.743	199.811	201.781	704.707	175.778	2.00529	5.25e-08	1.75e-06	BnaA09g33340D	chrA09	24608183	24611856	+	1584	-	PF00224:Pyruvate kinase, barrel domain|PF02887:Pyruvate kinase, alpha/beta domain	PK	Pyruvate kinase family protein	Pyruvate kinase family protein; FUNCTIONS IN: pyruvate kinase activity, potassium ion binding, magnesium ion binding, catalytic activity; INVOLVED IN: response to cadmium ion, glycolysis; LOCATED IN: membrane; EXPRESSED IN: guard cell, cultured cell, leaf; EXPRESSED DURING: seedling growth; CONTAINS InterPro DOMAIN/s: Pyruvate/Phosphoenolpyruvate kinase, catalytic core (InterPro:IPR015813), Pyruv…
BnaA09g31660D	2229.41	1052.24	1397.13	294.775	543.621	328.499	1559.59	388.965	2.00485	1.7e-06	3.71e-05	BnaA09g31660D	chrA09	23602972	23604499	-	975	-	PF00561:alpha/beta hydrolase fold	Abhydrolase_1	alpha/beta-Hydrolases superfamily protein	alpha/beta-Hydrolases superfamily protein; FUNCTIONS IN: epoxide hydrolase activity, catalytic activity; EXPRESSED IN: 22 plant structures; EXPRESSED DURING: 13 growth stages; CONTAINS InterPro DOMAIN/s: Epoxide hydrolase-like (InterPro:IPR000639), Alpha/beta hydrolase fold-1 (InterPro:IPR000073); BEST Arabidopsis thaliana protein match is: alpha/beta-Hydrolases superfamily protein (TAIR:AT3G0560…
BnaA09g33140D	1071.47	935.45	883.073	280.345	145.114	316.392	963.331	247.284	1.95936	6.64e-07	1.62e-05	BnaA09g33140D	chrA09	24464182	24465719	-	192	-	-	-	ubiquinol-cytochrome C reductase UQCRX/QCR9-like family protein	ubiquinol-cytochrome C reductase UQCRX/QCR9-like family protein; FUNCTIONS IN: ubiquinol-cytochrome-c reductase activity; INVOLVED IN: mitochondrial electron transport, ubiquinol to cytochrome c; LOCATED IN: mitochondrial envelope, mitochondrion, mitochondrial respiratory chain complex III, membrane; EXPRESSED IN: 24 plant structures; EXPRESSED DURING: 16 growth stages; CONTAINS InterPro DOMAIN/s…
BnaA09g35450D	269.912	271.049	429.805	36.4174	145.114	70.2197	323.589	83.9172	1.95477	0.000423036	0.00414373	BnaA09g35450D	chrA09	25846824	25849074	+	636	-	-	-	Alpha/beta hydrolase related protein	Alpha/beta hydrolase related protein; BEST Arabidopsis thaliana protein match is: Alpha/beta hydrolase related protein (TAIR:AT2G40095.1); Has 87 Blast hits to 87 proteins in 13 species: Archae - 0; Bacteria - 0; Metazoa - 0; Fungi - 0; Plants - 87; Viruses - 0; Other Eukaryotes - 0 (source: NCBI BLink).
BnaA09g36660D	2186.17	1550.27	2482.84	325.695	664.178	639.241	2073.09	543.038	1.93359	9.19e-07	2.15e-05	BnaA09g36660D	chrA09	26461411	26466524	-	3078	-	PF12515:Ca2+-ATPase N terminal autoinhibitory domain|PF00690:Cation transporter/ATPase, N-terminus|PF00122:E1-E2 ATPase|PF00702:haloacid dehalogenase-like hydrolase|PF00689:Cation transporting ATPase, C-terminus	E1-E2_ATPase	autoinhibited Ca2+-ATPase 11	autoinhibited Ca2+-ATPase 11 (ACA11); FUNCTIONS IN: calcium-transporting ATPase activity, calmodulin binding; INVOLVED IN: defense response to bacterium, negative regulation of programmed cell death, anion homeostasis; LOCATED IN: plant-type vacuole membrane, chloroplast, plasma membrane, vacuole; EXPRESSED IN: 26 plant structures; EXPRESSED DURING: 15 growth stages; CONTAINS InterPro DOMAIN/s: A…
BnaA09g37740D	877.507	1349.74	1332.07	295.462	331.531	322.042	1186.44	316.345	1.90759	1.55e-08	6.03e-07	BnaA09g37740D	chrA09	27140739	27148653	+	3810	-	PF12745:Anticodon binding domain of tRNAs|PF05773:RWD domain|PF13393:Histidyl-tRNA synthetase|PF00069:Protein kinase domain	RWD	protein kinase family protein	GCN2; FUNCTIONS IN: protein tyrosine kinase activity, protein kinase activity, aminoacyl-tRNA ligase activity, ATP binding; INVOLVED IN: protein amino acid phosphorylation, translation; EXPRESSED IN: 24 plant structures; EXPRESSED DURING: 15 growth stages; CONTAINS InterPro DOMAIN/s: Ubiquitin-conjugating enzyme/RWD-like (InterPro:IPR016135), Protein kinase, ATP binding site (InterPro:IPR017441),…
BnaA09g32410D	7457.06	3293.36	2865.72	1239.57	1053.75	1538.38	4538.71	1277.23	1.82907	1.94e-05	0.000303938	BnaA09g32410D	chrA09	24045465	24049610	-	1770	-	PF00916:Sulfate permease family|PF01740:STAS domain	Sulfate_transp	sulfate transporter 3;1	sulfate transporter 3;1 (SULTR3;1); FUNCTIONS IN: secondary active sulfate transmembrane transporter activity, transporter activity, sulfate transmembrane transporter activity; INVOLVED IN: sulfate transport, transport, transmembrane transport; LOCATED IN: integral to membrane, membrane; EXPRESSED IN: 24 plant structures; EXPRESSED DURING: 15 growth stages; CONTAINS InterPro DOMAIN/s: Sulphate tr…
BnaA09g39850D	5052.38	3166.65	2537.23	1098.02	736.735	1351.12	3585.42	1061.96	1.75497	8.31e-06	0.000146712	BnaA09g39850D	chrA09	28151546	28152456	+	195	-	-	-	Cytochrome c oxidase subunit Vc family protein	Cytochrome c oxidase subunit Vc family protein; FUNCTIONS IN: cytochrome-c oxidase activity; INVOLVED IN: oxidation reduction; LOCATED IN: mitochondrial respiratory chain, endomembrane system; EXPRESSED IN: 23 plant structures; EXPRESSED DURING: 13 growth stages; CONTAINS InterPro DOMAIN/s: Cytochrome c oxidase subunit Vc (InterPro:IPR008432); BEST Arabidopsis thaliana protein match is: Cytochrom…
BnaA09g29750D	1002.53	1018.09	1729.88	223.314	389.577	542.386	1250.17	385.092	1.69942	8.93e-05	0.00112664	BnaA09g29750D	chrA09	22248515	22249824	+	1155	-	PF00413:Matrixin|PF01471:Putative peptidoglycan binding domain	PG_binding_1	Matrixin family protein	Matrixin family protein; FUNCTIONS IN: metallopeptidase activity, metalloendopeptidase activity, zinc ion binding; INVOLVED IN: proteolysis, metabolic process; LOCATED IN: anchored to membrane; EXPRESSED IN: 13 plant structures; EXPRESSED DURING: 7 growth stages; CONTAINS InterPro DOMAIN/s: Peptidase M10, metallopeptidase (InterPro:IPR001818), Peptidoglycan binding-like (InterPro:IPR002477), Pept…
BnaA09g35530D	157.741	132.219	53.3256	20.6136	44.6506	41.1633	114.429	35.4758	1.69476	0.00805608	0.0443127	BnaA09g35530D	chrA09	25954689	25955745	-	747	-	PF05199:GMC oxidoreductase	-	Glucose-methanol-choline (GMC) oxidoreductase family protein	Glucose-methanol-choline (GMC) oxidoreductase family protein; FUNCTIONS IN: aldehyde-lyase activity, oxidoreductase activity, acting on CH-OH group of donors, FAD binding; INVOLVED IN: alcohol metabolic process; LOCATED IN: endomembrane system; EXPRESSED IN: 19 plant structures; EXPRESSED DURING: 10 growth stages; CONTAINS InterPro DOMAIN/s: Glucose-methanol-choline oxidoreductase, N-terminal (In…
BnaA09g30340D	2218.89	1956.84	3588.82	520.151	834.966	1088	2588.18	814.373	1.66847	3.77e-05	0.000542806	BnaA09g30340D	chrA09	22572359	22573436	-	339	-	PF00034:Cytochrome c	-	CYTOCHROME C-1	CYTOCHROME C-1 (CYTC-1); FUNCTIONS IN: electron carrier activity, copper ion binding; INVOLVED IN: cell proliferation; LOCATED IN: mitochondrion, plasma membrane; EXPRESSED IN: 31 plant structures; EXPRESSED DURING: 15 growth stages; CONTAINS InterPro DOMAIN/s: Cytochrome c, class IA/ IB (InterPro:IPR002327), Cytochrome c, class I (InterPro:IPR003088), Cytochrome c domain (InterPro:IPR009056); BE…
BnaA09g34460D	4033.49	2347.99	2131.96	753.772	887.431	1120.29	2837.81	920.496	1.62429	1.37e-05	0.000227119	BnaA09g34460D	chrA09	25244155	25246266	-	1155	-	PF00170:bZIP transcription factor|PF12498:Basic leucine-zipper C terminal	bZIP_1	basic leucine zipper 25	basic leucine zipper 25 (BZIP25); FUNCTIONS IN: protein heterodimerization activity, sequence-specific DNA binding transcription factor activity; INVOLVED IN: regulation of transcription, DNA-dependent; LOCATED IN: chloroplast; EXPRESSED IN: 23 plant structures; EXPRESSED DURING: 15 growth stages; CONTAINS InterPro DOMAIN/s: Basic-leucine zipper (bZIP) transcription factor (InterPro:IPR004827), b…
BnaA09g40120D	308.471	241.3	412.74	72.1477	119.44	129.14	320.837	106.909	1.58796	0.000335873	0.003415	BnaA09g40120D	chrA09	28252019	28254759	+	1518	-	PF00232:Glycosyl hydrolase family 1	Glyco_hydro_1	beta glucosidase 10	beta glucosidase 10 (BGLU10); FUNCTIONS IN: cation binding, hydrolase activity, hydrolyzing O-glycosyl compounds, catalytic activity; INVOLVED IN: carbohydrate metabolic process; LOCATED IN: vacuole; EXPRESSED IN: 22 plant structures; EXPRESSED DURING: 13 growth stages; CONTAINS InterPro DOMAIN/s: Glycoside hydrolase, family 1 (InterPro:IPR001360), Glycoside hydrolase, family 1, active site (Inte…
BnaA09g34840D	358.715	202.736	318.887	72.1477	53.5807	167.882	293.446	97.87	1.58157	0.00319351	0.0214801	BnaA09g34840D	chrA09	25461088	25462932	-	759	-	PF02431:Chalcone-flavanone isomerase	-	Chalcone-flavanone isomerase family protein	TRANSPARENT TESTA 5 (TT5); FUNCTIONS IN: chalcone isomerase activity; INVOLVED IN: response to UV, response to UV-B, response to karrikin, response to sucrose stimulus, flavonoid biosynthetic process; LOCATED IN: plant-type vacuole membrane, endoplasmic reticulum, extrinsic to endoplasmic reticulum membrane, nucleus; EXPRESSED IN: 24 plant structures; EXPRESSED DURING: 14 growth stages; CONTAINS …
BnaA09g40400D	213.827	74.9241	349.816	68.7121	75.906	70.2197	212.856	71.6126	1.57241	0.00746246	0.0417905	BnaA09g40400D	chrA09	28427957	28430033	+	1350	-	PF09265:Cytokinin dehydrogenase 1, FAD and cytokinin binding|PF01565:FAD binding domain	FAD_binding_4	cytokinin oxidase/dehydrogenase 6	cytokinin oxidase/dehydrogenase 6 (CKX6); CONTAINS InterPro DOMAIN/s: Cytokinin dehydrogenase 1, FAD/cytokinin binding domain (InterPro:IPR015345), FAD-binding, type 2 (InterPro:IPR016166), FAD-linked oxidase-like, C-terminal (InterPro:IPR016164), FAD linked oxidase, N-terminal (InterPro:IPR006094); BEST Arabidopsis thaliana protein match is: cytokinin oxidase/dehydrogenase 1 (TAIR:AT2G41510.1); …
BnaA09g30660D	5640.11	5357.07	14816	3078.3	3256.15	2573.11	8604.4	2969.18	1.53505	0.000480224	0.00462082	BnaA09g30660D	chrA09	22835098	22837817	-	1557	-	PF01474:Class-II DAHP synthetase family	-	Class-II DAHP synthetase family protein	Class-II DAHP synthetase family protein; FUNCTIONS IN: 3-deoxy-7-phosphoheptulonate synthase activity; INVOLVED IN: aromatic amino acid family biosynthetic process; LOCATED IN: membrane; EXPRESSED IN: 23 plant structures; EXPRESSED DURING: 15 growth stages; CONTAINS InterPro DOMAIN/s: DAHP synthetase, class II (InterPro:IPR002480); BEST Arabidopsis thaliana protein match is: 3-deoxy-D-arabino-hep…
BnaA09g36620D	778.189	672.113	754.025	320.885	250.043	248.594	734.776	273.174	1.4264	1.39e-05	0.000228975	BnaA09g36620D	chrA09	26442165	26443778	+	657	-	PF03647:Transmembrane proteins 14C	-	Transmembrane proteins 14C	Transmembrane proteins 14C; INVOLVED IN: biological_process unknown; LOCATED IN: chloroplast, chloroplast inner membrane, chloroplast envelope; EXPRESSED IN: 24 plant structures; EXPRESSED DURING: 13 growth stages; CONTAINS InterPro DOMAIN/s: Uncharacterised protein family UPF0136, Transmembrane (InterPro:IPR005349); BEST Arabidopsis thaliana protein match is: Transmembrane proteins 14C (TAIR:AT3…
BnaA09g35050D	662.512	273.253	243.165	131.927	165.207	182.41	392.977	159.848	1.29786	0.00800512	0.044079	BnaA09g35050D	chrA09	25595414	25597543	+	468	-	PF00168:C2 domain	C2	Calcium-dependent lipid-binding (CaLB domain) family protein	Calcium-dependent lipid-binding (CaLB domain) family protein; FUNCTIONS IN: molecular_function unknown; INVOLVED IN: biological_process unknown; LOCATED IN: cellular_component unknown; EXPRESSED IN: 22 plant structures; EXPRESSED DURING: 13 growth stages; CONTAINS InterPro DOMAIN/s: C2 membrane targeting protein (InterPro:IPR018029), C2 calcium/lipid-binding domain, CaLB (InterPro:IPR008973), C2 …
BnaA09g37670D	276.923	187.31	142.913	90.7	78.1386	80.7123	202.382	83.1836	1.28104	0.0052015	0.031596	BnaA09g37670D	chrA09	27113505	27117010	+	1374	-	-	-	Pentatricopeptide repeat (PPR) superfamily protein	Pentatricopeptide repeat (PPR) superfamily protein; FUNCTIONS IN: molecular_function unknown; INVOLVED IN: biological_process unknown; LOCATED IN: chloroplast; EXPRESSED IN: 23 plant structures; EXPRESSED DURING: 15 growth stages; BEST Arabidopsis thaliana protein match is: Pentatricopeptide repeat (PPR) superfamily protein (TAIR:AT5G24060.1); Has 75 Blast hits to 73 proteins in 16 species: Archa…
BnaA09g29700D	586.563	396.657	687.901	217.817	271.252	223.573	557.04	237.548	1.23067	0.00103073	0.00862227	BnaA09g29700D	chrA09	22226122	22228134	+	1164	-	PF00676:Dehydrogenase E1 component	-	Thiamin diphosphate-binding fold (THDP-binding) superfamily protein	IAA-CONJUGATE-RESISTANT 4 (IAR4); FUNCTIONS IN: cobalt ion binding, pyruvate dehydrogenase (acetyl-transferring) activity, zinc ion binding; INVOLVED IN: response to salt stress, metabolic process; LOCATED IN: cytosol, mitochondrion, nucleus; EXPRESSED IN: 26 plant structures; EXPRESSED DURING: 15 growth stages; CONTAINS InterPro DOMAIN/s: Dehydrogenase, E1 component (InterPro:IPR001017), Pyruvat…
BnaA09g40140D	593.573	540.996	947.063	330.505	212.09	350.291	693.878	297.629	1.21988	0.00226074	0.0162656	BnaA09g40140D	chrA09	28257466	28258551	-	252	-	-	-	NADH-ubiquinone oxidoreductase-related	NADH-ubiquinone oxidoreductase-related; CONTAINS InterPro DOMAIN/s: NADH:ubiquinone oxidoreductase, iron-sulphur subunit 5 (InterPro:IPR019342); BEST Arabidopsis thaliana protein match is: NADH-ubiquinone oxidoreductase-related (TAIR:AT2G47690.1); Has 129 Blast hits to 129 proteins in 63 species: Archae - 0; Bacteria - 0; Metazoa - 2; Fungi - 62; Plants - 56; Viruses - 0; Other Eukaryotes - 9 (so…
BnaA09g39550D	193.963	277.66	220.768	103.755	73.6735	125.104	230.797	100.844	1.1917	0.00622345	0.0363123	BnaA09g39550D	chrA09	28046919	28047733	-	360	-	-	-	serine protease inhibitor, Kazal-type family protein	serine protease inhibitor, Kazal-type family protein; FUNCTIONS IN: serine-type endopeptidase inhibitor activity; INVOLVED IN: biological_process unknown; LOCATED IN: plasma membrane, anchored to membrane; EXPRESSED IN: 24 plant structures; EXPRESSED DURING: 15 growth stages; CONTAINS InterPro DOMAIN/s: Proteinase inhibitor I1, Kazal (InterPro:IPR002350); BEST Arabidopsis thaliana protein match i…
BnaA09g40670D	502.434	364.704	428.738	197.891	175.254	206.623	431.959	193.256	1.15939	0.00107442	0.00892358	BnaA09g40670D	chrA09	28556032	28558639	+	969	-	PF05608:Protein of unknown function (DUF778)	-	Protein of unknown function (DUF778)	REVERSION-TO-ETHYLENE SENSITIVITY1 (RTE1); CONTAINS InterPro DOMAIN/s: Protein of unknown function DUF778 (InterPro:IPR008496); BEST Arabidopsis thaliana protein match is: RTE1-homolog (TAIR:AT3G51040.3); Has 292 Blast hits to 292 proteins in 110 species: Archae - 0; Bacteria - 0; Metazoa - 126; Fungi - 0; Plants - 94; Viruses - 0; Other Eukaryotes - 72 (source: NCBI BLink).
BnaA09g31000D	1228.04	1333.21	1424.86	522.899	623.992	648.927	1328.7	598.606	1.15073	0.000134964	0.00159234	BnaA09g31000D	chrA09	23058953	23060762	-	546	-	PF00025:ADP-ribosylation factor family	Arf	Ras-related small GTP-binding family protein	ARFA1D; FUNCTIONS IN: phospholipase activator activity, GTP binding; INVOLVED IN: N-terminal protein myristoylation; LOCATED IN: plasma membrane, vacuole; EXPRESSED IN: 26 plant structures; EXPRESSED DURING: 15 growth stages; CONTAINS InterPro DOMAIN/s: ADP-ribosylation factor (InterPro:IPR006688), Small GTP-binding protein (InterPro:IPR005225), ARF/SAR superfamily (InterPro:IPR006689); BEST Arab…
BnaA09g40060D	2154.62	1692.4	2978.77	733.158	956.639	1448.79	2275.27	1046.19	1.12095	0.00402399	0.0258339	BnaA09g40060D	chrA09	28230720	28236683	-	4458	-	PF00005:ABC transporter|PF00664:ABC transporter transmembrane region	ABC_tran	multidrug resistance-associated protein 10	multidrug resistance-associated protein 10 (MRP10); FUNCTIONS IN: ATPase activity, coupled to transmembrane movement of substances; INVOLVED IN: transport, transmembrane transport; LOCATED IN: vacuolar membrane, plasma membrane, vacuole, plant-type vacuole; EXPRESSED IN: 25 plant structures; EXPRESSED DURING: 13 growth stages; CONTAINS InterPro DOMAIN/s: ATPase, AAA+ type, core (InterPro:IPR00359…
BnaA09g32340D	518.792	544.302	722.029	245.302	231.067	345.448	595.041	273.939	1.11863	0.00220982	0.0159609	BnaA09g32340D	chrA09	24015828	24017289	-	786	-	PF00240:Ubiquitin family|PF02179:BAG domain	ubiquitin	BCL-2-associated athanogene 4	BCL-2-associated athanogene 4 (BAG4); CONTAINS InterPro DOMAIN/s: Apoptosis regulator, Bcl-2 protein, BAG (InterPro:IPR003103), Ubiquitin (InterPro:IPR000626), Ubiquitin supergroup (InterPro:IPR019955); BEST Arabidopsis thaliana protein match is: BCL-2-associated athanogene 3 (TAIR:AT5G07220.1); Has 30201 Blast hits to 17322 proteins in 780 species: Archae - 12; Bacteria - 1396; Metazoa - 17338; …
BnaA09g35650D	1479.26	1193.28	1299.01	662.385	687.619	514.137	1323.85	621.38	1.09142	0.000507011	0.00483549	BnaA09g35650D	chrA09	26004405	26006864	-	870	-	PF14938:Soluble NSF attachment protein, SNAP	-	alpha-soluble NSF attachment protein 2	alpha-soluble NSF attachment protein 2 (ALPHA-SNAP2); FUNCTIONS IN: soluble NSF attachment protein activity, binding; INVOLVED IN: intracellular protein transport; LOCATED IN: plasma membrane, vacuole, membrane; EXPRESSED IN: male gametophyte, cultured cell, pollen tube, leaf; EXPRESSED DURING: L mature pollen stage, M germinated pollen stage; CONTAINS InterPro DOMAIN/s: NSF attachment protein (I…
BnaA09g30410D	713.924	694.15	867.075	336.002	310.322	421.318	758.383	355.881	1.09106	0.00102908	0.00861495	BnaA09g30410D	chrA09	22604642	22607611	-	2112	-	PF02847:MA3 domain	-	MA3 domain-containing protein	MA3 domain-containing protein; CONTAINS InterPro DOMAIN/s: Initiation factor eIF-4 gamma, MA3 (InterPro:IPR003891); BEST Arabidopsis thaliana protein match is: MA3 domain-containing protein (TAIR:AT5G63190.2); Has 2025 Blast hits to 776 proteins in 110 species: Archae - 0; Bacteria - 0; Metazoa - 1297; Fungi - 8; Plants - 551; Viruses - 0; Other Eukaryotes - 169 (source: NCBI BLink).
BnaA09g38260D	391.431	287.576	331.686	112.001	195.346	176.76	336.898	161.369	1.06434	0.00879093	0.047416	BnaA09g38260D	chrA09	27387268	27388640	-	618	-	PF00406:Adenylate kinase	ADK	P-loop containing nucleoside triphosphate hydrolases superfamily protein	P-loop containing nucleoside triphosphate hydrolases superfamily protein; FUNCTIONS IN: nucleobase, nucleoside, nucleotide kinase activity, uridylate kinase activity, nucleotide kinase activity, ATP binding, phosphotransferase activity, phosphate group as acceptor; INVOLVED IN: pyrimidine ribonucleotide metabolic process, nucleobase, nucleoside, nucleotide and nucleic acid metabolic process, anae…
BnaA09g33250D	6792.21	4526.3	5743.17	2998.6	1940.07	3272.88	5687.23	2737.18	1.05481	0.00221987	0.0160214	BnaA09g33250D	chrA09	24531133	24534084	-	1305	-	PF07992:Pyridine nucleotide-disulphide oxidoreductase	Pyr_redox_2	monodehydroascorbate reductase 1	monodehydroascorbate reductase 1 (MDAR1); FUNCTIONS IN: monodehydroascorbate reductase (NADH) activity; INVOLVED IN: response to cadmium ion, peptidyl-cysteine S-nitrosylation, hydrogen peroxide catabolic process; LOCATED IN: peroxisomal matrix, apoplast, chloroplast, peroxisome, plasma membrane; EXPRESSED IN: 26 plant structures; EXPRESSED DURING: 16 growth stages; CONTAINS InterPro DOMAIN/s: FA…
BnaA09g31900D	620.448	589.477	393.543	325.008	248.927	239.715	534.489	271.217	0.97766	0.00856113	0.0464681	BnaA09g31900D	chrA09	23731117	23735943	-	2373	-	PF03635:Vacuolar protein sorting-associated protein 35	-	VPS35 homolog C	VPS35 homolog C (VPS35C); FUNCTIONS IN: molecular_function unknown; INVOLVED IN: intracellular protein transport, endosome to lysosome transport, retrograde transport, endosome to Golgi; LOCATED IN: microsome, retromer complex, membrane, multivesicular body; EXPRESSED IN: 23 plant structures; EXPRESSED DURING: 13 growth stages; CONTAINS InterPro DOMAIN/s: Vacuolar protein sorting-associated prote…
BnaA09g39940D	2197.86	1297.95	1293.68	766.14	684.271	983.075	1596.5	811.162	0.976489	0.00739958	0.04154	BnaA09g39940D	chrA09	28180808	28181838	+	642	-	PF13664:Domain of unknown function (DUF4149)	-	Late embryogenesis abundant protein (LEA) family protein	Late embryogenesis abundant protein (LEA) family protein; FUNCTIONS IN: molecular_function unknown; INVOLVED IN: biological_process unknown; LOCATED IN: endomembrane system; EXPRESSED IN: 23 plant structures; EXPRESSED DURING: 13 growth stages; BEST Arabidopsis thaliana protein match is: late embryogenesis abundant domain-containing protein / LEA domain-containing protein (TAIR:AT1G72100.1); Has …
BnaA09g32770D	1232.72	1037.92	1269.15	517.402	640.736	686.054	1179.93	614.731	0.941024	0.00267831	0.01863	BnaA09g32770D	chrA09	24213873	24215589	+	507	-	PF05873:ATP synthase D chain, mitochondrial (ATP5H)	-	ATP synthase D chain, mitochondrial	ATP synthase D chain, mitochondrial (ATPQ); FUNCTIONS IN: copper ion binding, zinc ion binding; INVOLVED IN: response to salt stress; LOCATED IN: in 7 components; EXPRESSED IN: 27 plant structures; EXPRESSED DURING: 16 growth stages; Has 290 Blast hits to 290 proteins in 107 species: Archae - 0; Bacteria - 2; Metazoa - 173; Fungi - 39; Plants - 62; Viruses - 0; Other Eukaryotes - 14 (source: NCBI…
BnaA09g30540D	634.469	1050.04	816.949	1731.54	1626.4	1846.7	833.819	1734.88	-1.05699	0.00130114	0.0104093	BnaA09g30540D	chrA09	22691606	22694818	-	3045	-	PF08372:Plant phosphoribosyltransferase C-terminal|PF00168:C2 domain	C2	C2 calcium/lipid-binding plant phosphoribosyltransferase family protein	C2 calcium/lipid-binding plant phosphoribosyltransferase family protein; FUNCTIONS IN: molecular_function unknown; INVOLVED IN: biological_process unknown; LOCATED IN: chloroplast; EXPRESSED IN: 22 plant structures; EXPRESSED DURING: 13 growth stages; CONTAINS InterPro DOMAIN/s: C2 membrane targeting protein (InterPro:IPR018029), C2 calcium/lipid-binding domain, CaLB (InterPro:IPR008973), Phospho…
BnaA09g39770D	232.522	148.746	102.385	408.837	205.393	621.484	161.218	411.905	-1.35488	0.00892367	0.0479242	BnaA09g39770D	chrA09	28119633	28121771	-	1125	-	PF00481:Protein phosphatase 2C	PP2C	Protein phosphatase 2C family protein	Protein phosphatase 2C family protein; FUNCTIONS IN: protein serine/threonine phosphatase activity, catalytic activity; INVOLVED IN: protein amino acid dephosphorylation; LOCATED IN: protein serine/threonine phosphatase complex; EXPRESSED IN: 22 plant structures; EXPRESSED DURING: 12 growth stages; CONTAINS InterPro DOMAIN/s: Protein phosphatase 2C, manganese/magnesium aspartate binding site (Int…
BnaA09g30490D	87.6338	38.5639	49.0596	168.345	108.278	192.902	58.4191	156.508	-1.42477	0.00838194	0.0456923	BnaA09g30490D	chrA09	22683792	22684907	-	810	-	PF00249:Myb-like DNA-binding domain	Myb_DNA-binding	myb domain protein 3	myb domain protein 3 (MYB3); CONTAINS InterPro DOMAIN/s: SANT, DNA-binding (InterPro:IPR001005), Homeodomain-like (InterPro:IPR009057), Myb, DNA-binding (InterPro:IPR014778), HTH transcriptional regulator, Myb-type, DNA-binding (InterPro:IPR017930), Homeodomain-related (InterPro:IPR012287), Myb transcription factor (InterPro:IPR015495); BEST Arabidopsis thaliana protein match is: myb domain prote…
BnaA09g32860D	129.698	191.718	202.637	586.114	351.624	489.923	174.684	475.887	-1.44631	0.000292285	0.00305095	BnaA09g32860D	chrA09	24311678	24315886	+	1644	-	PF01764:Lipase (class 3)	Lipase_3	alpha/beta-Hydrolases superfamily protein	PHYTOALEXIN DEFICIENT 4 (PAD4); CONTAINS InterPro DOMAIN/s: Lipase, class 3 (InterPro:IPR002921); BEST Arabidopsis thaliana protein match is: senescence-associated gene 101 (TAIR:AT5G14930.2); Has 722 Blast hits to 622 proteins in 73 species: Archae - 0; Bacteria - 23; Metazoa - 17; Fungi - 11; Plants - 620; Viruses - 1; Other Eukaryotes - 50 (source: NCBI BLink).
BnaA09g36420D	30.3797	40.7675	29.8624	105.129	80.3711	96.8547	33.6699	94.1184	-1.48433	0.00678972	0.0388715	BnaA09g36420D	chrA09	26358968	26360608	+	1188	-	PF00462:Glutaredoxin	-	Glutaredoxin family protein	Glutaredoxin family protein; FUNCTIONS IN: electron carrier activity, protein disulfide oxidoreductase activity; INVOLVED IN: N-terminal protein myristoylation, cell redox homeostasis; LOCATED IN: chloroplast; EXPRESSED IN: 23 plant structures; EXPRESSED DURING: 13 growth stages; CONTAINS InterPro DOMAIN/s: Thioredoxin fold (InterPro:IPR012335), Glutaredoxin (InterPro:IPR002109), Thioredoxin-like…
BnaA09g40430D	109.834	168.579	163.176	504.347	358.321	383.383	147.197	415.35	-1.49672	0.00013184	0.00156353	BnaA09g40430D	chrA09	28454799	28458460	-	1488	-	PF00762:Ferrochelatase	-	ferrochelatase 2	ferrochelatase 2 (FC2); FUNCTIONS IN: ferrochelatase activity; INVOLVED IN: heme biosynthetic process; LOCATED IN: chloroplast; EXPRESSED IN: 21 plant structures; EXPRESSED DURING: 13 growth stages; CONTAINS InterPro DOMAIN/s: Ferrochelatase, active site (InterPro:IPR019772), Ferrochelatase (InterPro:IPR001015); BEST Arabidopsis thaliana protein match is: ferrochelatase 1 (TAIR:AT5G26030.2); Has …
BnaA09g38170D	146.056	224.772	165.31	533.893	452.087	615.835	178.713	533.938	-1.57922	2.17e-05	0.000335936	BnaA09g38170D	chrA09	27327396	27330753	-	1815	-	-	-	Ankyrin repeat family protein	Ankyrin repeat family protein; CONTAINS InterPro DOMAIN/s: Ankyrin repeat-containing domain (InterPro:IPR020683); BEST Arabidopsis thaliana protein match is: Ankyrin repeat family protein (TAIR:AT2G44090.2); Has 71 Blast hits to 71 proteins in 16 species: Archae - 0; Bacteria - 2; Metazoa - 0; Fungi - 0; Plants - 66; Viruses - 0; Other Eukaryotes - 3 (source: NCBI BLink).
BnaA09g38270D	65.4333	73.8223	27.7293	251.486	117.208	138.018	55.6616	168.904	-1.60434	0.00548228	0.0329161	BnaA09g38270D	chrA09	27388877	27392723	-	1878	-	PF02212:Dynamin GTPase effector domain|PF00350:Dynamin family|PF01031:Dynamin central region	-	DYNAMIN-like 1E	DYNAMIN-like 1E (DL1E); FUNCTIONS IN: GTP binding, GTPase activity; INVOLVED IN: response to cadmium ion, vesicle-mediated transport, defense response to fungus; LOCATED IN: mitochondrion, plasma membrane, vacuole; EXPRESSED IN: 24 plant structures; EXPRESSED DURING: 13 growth stages; CONTAINS InterPro DOMAIN/s: Dynamin GTPase effector (InterPro:IPR003130), Dynamin, GTPase domain (InterPro:IPR001…
BnaA09g30280D	18.6952	27.5456	36.2614	64.5894	135.068	67.7983	27.5008	89.1519	-1.69127	0.00827306	0.0452496	BnaA09g30280D	chrA09	22532950	22534510	-	438	-	-	-	RNA-binding (RRM/RBD/RNP motifs) family protein	RNA-binding (RRM/RBD/RNP motifs) family protein; FUNCTIONS IN: RNA binding, nucleotide binding, nucleic acid binding; INVOLVED IN: biological_process unknown; LOCATED IN: cellular_component unknown; EXPRESSED IN: 22 plant structures; EXPRESSED DURING: 13 growth stages; CONTAINS InterPro DOMAIN/s: RNA recognition motif, RNP-1 (InterPro:IPR000504), Nucleotide-binding, alpha-beta plait (InterPro:IPR…
BnaA09g39000D	283.934	206.041	122.649	715.293	429.762	841.829	204.208	662.295	-1.69867	0.000155336	0.00178952	BnaA09g39000D	chrA09	27723586	27725346	+	891	-	PF00106:short chain dehydrogenase|PF13561:Enoyl-(Acyl carrier protein) reductase	adh_short	NAD(P)-binding Rossmann-fold superfamily protein	NAD(P)-binding Rossmann-fold superfamily protein; FUNCTIONS IN: oxidoreductase activity, (-)-menthol dehydrogenase activity, (+)-neomenthol dehydrogenase activity; INVOLVED IN: response to karrikin, defense response; LOCATED IN: plasma membrane; EXPRESSED IN: 23 plant structures; EXPRESSED DURING: 13 growth stages; CONTAINS InterPro DOMAIN/s: NAD(P)-binding domain (InterPro:IPR016040), Glucose/ri…
BnaA09g33980D	63.0964	31.9529	22.3968	118.185	151.812	138.018	39.1487	136.005	-1.79859	0.00167635	0.0127885	BnaA09g33980D	chrA09	24953650	24957852	-	2235	-	PF04130:Spc97 / Spc98 family	-	GAMMA-TUBULIN COMPLEX PROTEIN 4	GAMMA-TUBULIN COMPLEX PROTEIN 4 (GCP4); CONTAINS InterPro DOMAIN/s: Spc97/Spc98 (InterPro:IPR007259); BEST Arabidopsis thaliana protein match is: spindle pole body component 98 (TAIR:AT5G06680.1); Has 1249 Blast hits to 1181 proteins in 191 species: Archae - 0; Bacteria - 0; Metazoa - 551; Fungi - 320; Plants - 155; Viruses - 0; Other Eukaryotes - 223 (source: NCBI BLink).
BnaA09g31220D	415.969	293.086	102.385	1607.86	563.714	777.259	270.48	982.945	-1.8625	0.000833234	0.00726073	BnaA09g31220D	chrA09	23246440	23249542	+	1437	-	PF00155:Aminotransferase class I and II	Aminotran_1_2	glutamate:glyoxylate aminotransferase	glutamate:glyoxylate aminotransferase (GGT1); FUNCTIONS IN: glycine:2-oxoglutarate aminotransferase activity, L-alanine:2-oxoglutarate aminotransferase activity, alanine-glyoxylate transaminase activity; INVOLVED IN: photorespiration; LOCATED IN: apoplast, peroxisome, chloroplast, vacuole, membrane; EXPRESSED IN: 24 plant structures; EXPRESSED DURING: 14 growth stages; CONTAINS InterPro DOMAIN/s:…
BnaA09g30810D	424.148	700.761	297.557	2319.03	1057.1	1841.85	474.155	1739.33	-1.87546	2.36e-05	0.000362058	BnaA09g30810D	chrA09	22925915	22927463	-	783	-	PF00847:AP2 domain	AP2	Integrase-type DNA-binding superfamily protein	Integrase-type DNA-binding superfamily protein; FUNCTIONS IN: DNA binding, sequence-specific DNA binding transcription factor activity; INVOLVED IN: regulation of transcription, DNA-dependent; LOCATED IN: nucleus; EXPRESSED IN: 22 plant structures; EXPRESSED DURING: 13 growth stages; CONTAINS InterPro DOMAIN/s: DNA-binding, integrase-type (InterPro:IPR016177), Pathogenesis-related transcriptional…
BnaA09g33720D	1374.1	1564.59	1802.41	4070.5	3680.33	9840.44	1580.37	5863.76	-1.89158	1.12e-05	0.00018927	BnaA09g33720D	chrA09	24799217	24801162	-	864	-	PF00230:Major intrinsic protein	-	plasma membrane intrinsic protein 2A	plasma membrane intrinsic protein 2A (PIP2A); FUNCTIONS IN: water channel activity; INVOLVED IN: response to water deprivation, response to salt stress, transport, hydrogen peroxide transmembrane transport, water transport; LOCATED IN: plasma membrane, vacuole, membrane; EXPRESSED IN: 24 plant structures; EXPRESSED DURING: 14 growth stages; CONTAINS InterPro DOMAIN/s: Major intrinsic protein, con…
BnaA09g36610D	764.167	301.9	678.302	409.524	3224.89	3045.27	581.457	2226.56	-1.93694	0.00209471	0.01528	BnaA09g36610D	chrA09	26435653	26436907	-	1023	-	PF00332:Glycosyl hydrolases family 17	Glyco_hydro_17	beta-1,3-glucanase 2	beta-1,3-glucanase 2 (BGL2); FUNCTIONS IN: glucan 1,3-beta-glucosidase activity, protein binding, cellulase activity, hydrolase activity, hydrolyzing O-glycosyl compounds; INVOLVED IN: systemic acquired resistance, response to cold; LOCATED IN: apoplast, cell wall, vacuole; EXPRESSED IN: 17 plant structures; EXPRESSED DURING: 9 growth stages; CONTAINS InterPro DOMAIN/s: Glycoside hydrolase, catal…
BnaA09g34910D	129.698	99.1643	60.7912	469.304	245.578	410.825	96.5512	375.236	-1.96068	2.75e-05	0.000413229	BnaA09g34910D	chrA09	25507952	25509285	+	939	-	PF00106:short chain dehydrogenase	adh_short	NAD(P)-binding Rossmann-fold superfamily protein	NAD(P)-binding Rossmann-fold superfamily protein; FUNCTIONS IN: oxidoreductase activity, binding, catalytic activity; INVOLVED IN: oxidation reduction, metabolic process; LOCATED IN: peroxisome; EXPRESSED IN: leaf; CONTAINS InterPro DOMAIN/s: Short-chain dehydrogenase/reductase, conserved site (InterPro:IPR020904), NAD(P)-binding domain (InterPro:IPR016040), Glucose/ribitol dehydrogenase (InterPr…
BnaA09g32050D	29.2113	29.7493	26.6628	103.755	83.7199	152.546	28.5411	113.34	-1.99125	0.000350144	0.00353623	BnaA09g32050D	chrA09	23867195	23868247	+	561	-	-	-	0	unknown protein; FUNCTIONS IN: molecular_function unknown; INVOLVED IN: biological_process unknown; LOCATED IN: chloroplast thylakoid membrane, chloroplast; EXPRESSED IN: 22 plant structures; EXPRESSED DURING: 13 growth stages; Has 42 Blast hits to 42 proteins in 19 species: Archae - 0; Bacteria - 0; Metazoa - 0; Fungi - 0; Plants - 40; Viruses - 0; Other Eukaryotes - 2 (source: NCBI BLink).
BnaA09g36430D	11.6845	28.6475	35.1949	108.565	81.4874	112.19	25.1756	100.748	-1.99874	0.00148955	0.0116273	BnaA09g36430D	chrA09	26362344	26364206	+	696	-	PF01191:RNA polymerase Rpb5, C-terminal domain|PF03871:RNA polymerase Rpb5, N-terminal domain	-	Eukaryotic rpb5 RNA polymerase subunit family protein	NRPE5; FUNCTIONS IN: DNA-directed RNA polymerase activity, DNA binding; INVOLVED IN: transcription; LOCATED IN: DNA-directed RNA polymerase V complex; EXPRESSED IN: 21 plant structures; EXPRESSED DURING: 13 growth stages; CONTAINS InterPro DOMAIN/s: RNA polymerase, Rpb5, N-terminal (InterPro:IPR005571), RNA polymerase, subunit H/Rpb5 C-terminal (InterPro:IPR000783), DNA-directed RNA polymerase, R…
BnaA09g34890D	5.84226	26.4438	11.7316	71.4606	52.4645	62.9556	14.6726	62.2935	-2.08493	0.00727841	0.041049	BnaA09g34890D	chrA09	25502712	25504217	+	858	-	-	-	0	unknown protein; FUNCTIONS IN: molecular_function unknown; INVOLVED IN: biological_process unknown; LOCATED IN: mitochondrion, chloroplast, nucleus; EXPRESSED IN: 23 plant structures; EXPRESSED DURING: 13 growth stages; Has 46 Blast hits to 46 proteins in 17 species: Archae - 0; Bacteria - 0; Metazoa - 0; Fungi - 0; Plants - 46; Viruses - 0; Other Eukaryotes - 0 (source: NCBI BLink).
BnaA09g37540D	136.709	145.441	92.7866	753.772	464.366	517.366	124.979	578.501	-2.21186	2.97e-08	1.05e-06	BnaA09g37540D	chrA09	27042932	27045574	-	1329	-	PF00010:Helix-loop-helix DNA-binding domain	HLH	phytochrome interacting factor 3-like 6	phytochrome interacting factor 3-like 6 (PIL6); FUNCTIONS IN: DNA binding, sequence-specific DNA binding transcription factor activity; INVOLVED IN: red, far-red light phototransduction, ethylene biosynthetic process, circadian rhythm; LOCATED IN: nucleus; EXPRESSED IN: 18 plant structures; EXPRESSED DURING: 10 growth stages; CONTAINS InterPro DOMAIN/s: Helix-loop-helix DNA-binding domain (InterP…
BnaA09g37500D	14.0214	40.7675	22.3968	110.626	131.719	121.876	25.7286	121.407	-2.23607	0.000180535	0.00202958	BnaA09g37500D	chrA09	26961803	26962348	-	546	-	PF04852:Protein of unknown function (DUF640)	-	Protein of unknown function (DUF640)	LIGHT SENSITIVE HYPOCOTYLS 9 (LSH9); FUNCTIONS IN: molecular_function unknown; INVOLVED IN: biological_process unknown; LOCATED IN: chloroplast; EXPRESSED IN: 6 plant structures; EXPRESSED DURING: petal differentiation and expansion stage; CONTAINS InterPro DOMAIN/s: Protein of unknown function DUF640 (InterPro:IPR006936); BEST Arabidopsis thaliana protein match is: Protein of unknown function (D…
BnaA09g40090D	39.7273	36.3602	30.9289	131.24	39.0693	436.653	35.6722	202.321	-2.50539	0.000934296	0.00798217	BnaA09g40090D	chrA09	28241868	28242047	+	180	-	-	-	xylosyltransferase 1	xylosyltransferase 1 (XT1); FUNCTIONS IN: xyloglucan 6-xylosyltransferase activity, UDP-xylosyltransferase activity, transferase activity, transferring glycosyl groups, transferase activity; INVOLVED IN: polysaccharide biosynthetic process, xyloglucan biosynthetic process, root hair elongation; LOCATED IN: mitochondrion, integral to membrane; EXPRESSED IN: 24 plant structures; EXPRESSED DURING: 1…
BnaA09g32310D	108.666	125.608	249.564	874.018	1108.45	819.229	161.279	933.9	-2.53251	2.09e-09	1.02e-07	BnaA09g32310D	chrA09	24004128	24006939	-	2604	-	PF07714:Protein tyrosine kinase|PF12819:Carbohydrate-binding protein of the ER	Pkinase_Tyr	Malectin/receptor-like protein kinase family protein	Malectin/receptor-like protein kinase family protein; FUNCTIONS IN: kinase activity; INVOLVED IN: protein amino acid phosphorylation; LOCATED IN: endomembrane system; CONTAINS InterPro DOMAIN/s: Protein kinase, ATP binding site (InterPro:IPR017441), Malectin/receptor-like protein kinase (InterPro:IPR021720), Protein kinase, catalytic domain (InterPro:IPR000719), Serine-threonine/tyrosine-protein …
BnaA09g32300D	82.96	128.914	66.1238	502.972	367.251	756.274	92.6658	542.166	-2.5493	1.95e-08	7.34e-07	BnaA09g32300D	chrA09	24001541	24002317	-	285	-	-	-	0	unknown protein; FUNCTIONS IN: molecular_function unknown; INVOLVED IN: biological_process unknown; LOCATED IN: endomembrane system; EXPRESSED IN: 22 plant structures; EXPRESSED DURING: 13 growth stages; Has 3 Blast hits to 3 proteins in 1 species: Archae - 0; Bacteria - 0; Metazoa - 0; Fungi - 0; Plants - 3; Viruses - 0; Other Eukaryotes - 0 (source: NCBI BLink).
BnaA09g39980D	31.5482	55.0913	43.727	158.038	437.576	205.816	43.4555	267.143	-2.61692	1.59e-06	3.51e-05	BnaA09g39980D	chrA09	28191221	28192603	-	1047	-	PF07816:Protein of unknown function (DUF1645)	-	Protein of unknown function (DUF1645)	Protein of unknown function (DUF1645); CONTAINS InterPro DOMAIN/s: Protein of unknown function DUF1645 (InterPro:IPR012442); BEST Arabidopsis thaliana protein match is: Protein of unknown function (DUF1645) (TAIR:AT2G15760.1); Has 309 Blast hits to 289 proteins in 68 species: Archae - 3; Bacteria - 16; Metazoa - 56; Fungi - 10; Plants - 169; Viruses - 0; Other Eukaryotes - 55 (source: NCBI BLink).
BnaA09g32500D	28.0428	61.7022	42.6605	239.805	131.719	448.76	44.1352	273.428	-2.63127	5.43e-06	0.000101993	BnaA09g32500D	chrA09	24115630	24116907	-	1032	-	PF02485:Core-2/I-Branching enzyme	-	Core-2/I-branching beta-1,6-N-acetylglucosaminyltransferase family protein	Core-2/I-branching beta-1,6-N-acetylglucosaminyltransferase family protein; FUNCTIONS IN: molecular_function unknown; INVOLVED IN: biological_process unknown; LOCATED IN: endomembrane system; EXPRESSED IN: 24 plant structures; EXPRESSED DURING: 14 growth stages; CONTAINS InterPro DOMAIN/s: Core-2/I-Branching enzyme (InterPro:IPR021141); BEST Arabidopsis thaliana protein match is: Core-2/I-branchi…
BnaA09g29920D	21.0321	49.5821	13.8647	322.947	47.9994	161.425	28.1596	177.457	-2.65804	0.000429201	0.00419403	BnaA09g29920D	chrA09	22319292	22321152	+	1158	-	PF13602:Zinc-binding dehydrogenase|PF08240:Alcohol dehydrogenase GroES-like domain	ADH_N	Oxidoreductase, zinc-binding dehydrogenase family protein	Oxidoreductase, zinc-binding dehydrogenase family protein; FUNCTIONS IN: oxidoreductase activity, zinc ion binding; INVOLVED IN: response to cold; LOCATED IN: in 6 components; EXPRESSED IN: 22 plant structures; EXPRESSED DURING: 14 growth stages; CONTAINS InterPro DOMAIN/s: GroES-like (InterPro:IPR011032), Alcohol dehydrogenase GroES-like (InterPro:IPR013154), Quinone oxidoreductase/zeta-crystall…
BnaA09g30130D	28.0428	14.3237	8.5321	129.179	58.0458	164.653	16.9662	117.293	-2.79601	6.59e-05	0.000872091	BnaA09g30130D	chrA09	22451608	22452099	-	492	-	-	-	hydroxyproline-rich glycoprotein family protein	hydroxyproline-rich glycoprotein family protein; BEST Arabidopsis thaliana protein match is: hydroxyproline-rich glycoprotein family protein (TAIR:AT1G70985.1); Has 4980 Blast hits to 3037 proteins in 323 species: Archae - 0; Bacteria - 354; Metazoa - 1692; Fungi - 499; Plants - 1659; Viruses - 207; Other Eukaryotes - 569 (source: NCBI BLink).
BnaA09g35170D	7.01071	34.1566	47.9931	193.081	321.484	125.104	29.7201	213.223	-2.83835	3.23e-05	0.000474713	BnaA09g35170D	chrA09	25652267	25652533	+	267	-	-	-	ROTUNDIFOLIA like 7	ROTUNDIFOLIA like 7 (RTFL7); CONTAINS InterPro DOMAIN/s: DVL (InterPro:IPR012552); BEST Arabidopsis thaliana protein match is: ROTUNDIFOLIA like 8 (TAIR:AT2G39705.1); Has 170 Blast hits to 170 proteins in 12 species: Archae - 0; Bacteria - 0; Metazoa - 0; Fungi - 0; Plants - 170; Viruses - 0; Other Eukaryotes - 0 (source: NCBI BLink).
BnaA09g39040D	0	13.2219	10.6651	76.9575	36.8368	65.3769	7.96234	59.7237	-2.9029	0.00366169	0.0239975	BnaA09g39040D	chrA09	27733072	27734359	-	585	-	PF03766:Remorin, N-terminal region|PF03763:Remorin, C-terminal region	-	Remorin family protein	Remorin family protein; FUNCTIONS IN: binding; INVOLVED IN: biological_process unknown; LOCATED IN: plasma membrane, vacuole; EXPRESSED IN: 24 plant structures; EXPRESSED DURING: 16 growth stages; CONTAINS InterPro DOMAIN/s: Remorin, C-terminal (InterPro:IPR005516), Remorin, N-terminal (InterPro:IPR005518); BEST Arabidopsis thaliana protein match is: Remorin family protein (TAIR:AT2G45820.1); Has…
BnaA09g38190D	72.444	163.07	170.642	1530.91	594.969	1216.33	135.385	1114.07	-3.04036	2.8e-10	1.69e-08	BnaA09g38190D	chrA09	27340043	27341412	+	1203	-	PF01344:Kelch motif	Kelch_1	Galactose oxidase/kelch repeat superfamily protein	Galactose oxidase/kelch repeat superfamily protein; CONTAINS InterPro DOMAIN/s: F-box domain, cyclin-like (InterPro:IPR001810), Galactose oxidase/kelch, beta-propeller (InterPro:IPR011043), Kelch repeat type 1 (InterPro:IPR006652), Kelch related (InterPro:IPR013089), Kelch-type beta propeller (InterPro:IPR015915); BEST Arabidopsis thaliana protein match is: Galactose oxidase/kelch repeat superfam…
BnaA09g36240D	8.17916	77.1278	56.5252	614.286	290.229	337.377	47.2774	413.964	-3.12893	2.31e-06	4.84e-05	BnaA09g36240D	chrA09	26271363	26276841	+	2703	-	PF01529:DHHC palmitoyltransferase|PF02915:Rubrerythrin	-	DHHC-type zinc finger family protein	DHHC-type zinc finger family protein; FUNCTIONS IN: zinc ion binding; INVOLVED IN: biological_process unknown; LOCATED IN: plasma membrane; EXPRESSED IN: 22 plant structures; EXPRESSED DURING: 12 growth stages; CONTAINS InterPro DOMAIN/s: Zinc finger, DHHC-type (InterPro:IPR001594); BEST Arabidopsis thaliana protein match is: DHHC-type zinc finger family protein (TAIR:AT5G05070.1); Has 5165 Blast…
BnaA09g39860D	116.845	81.5351	42.6605	1552.21	135.068	447.146	80.3469	711.473	-3.14798	1.03e-05	0.000176649	BnaA09g39860D	chrA09	28152728	28153237	+	393	-	PF02672:CP12 domain	-	CP12 domain-containing protein 2	CP12 domain-containing protein 2 (CP12-2); FUNCTIONS IN: protein binding; INVOLVED IN: negative regulation of reductive pentose-phosphate cycle, response to light stimulus, reductive pentose-phosphate cycle, peptide cross-linking via L-cystine, response to sucrose stimulus; LOCATED IN: chloroplast stroma, chloroplast; EXPRESSED IN: 21 plant structures; EXPRESSED DURING: 13 growth stages; CONTAINS…
BnaA09g32370D	19.8637	14.3237	17.0642	186.897	79.2548	196.938	17.0839	154.363	-3.17902	1.26e-07	3.83e-06	BnaA09g32370D	chrA09	24022852	24025804	-	1164	-	PF01040:UbiA prenyltransferase family	UbiA	UbiA prenyltransferase family protein	G4; FUNCTIONS IN: chlorophyll synthetase activity; INVOLVED IN: chlorophyll biosynthetic process; LOCATED IN: chloroplast thylakoid membrane, chloroplast; EXPRESSED IN: 25 plant structures; EXPRESSED DURING: 15 growth stages; CONTAINS InterPro DOMAIN/s: Bacteriochlorophyll/chlorophyll synthetase (InterPro:IPR006372), Chlorophyll synthase, ChlG (InterPro:IPR011799), UbiA prenyltransferase (InterPr…
BnaA09g36210D	18.6952	7.71278	0	110.626	58.0458	78.2909	8.80267	82.3211	-3.23479	0.000814825	0.00713232	BnaA09g36210D	chrA09	26267296	26268071	-	432	-	-	-	plastid-specific 50S ribosomal protein 5	plastid-specific 50S ribosomal protein 5 (PSRP5); FUNCTIONS IN: molecular_function unknown; INVOLVED IN: biological_process unknown; LOCATED IN: thylakoid, chloroplast thylakoid membrane, chloroplast, chloroplast envelope; EXPRESSED IN: 22 plant structures; EXPRESSED DURING: 13 growth stages; Has 42 Blast hits to 42 proteins in 16 species: Archae - 0; Bacteria - 0; Metazoa - 2; Fungi - 0; Plants …
BnaA09g33760D	4.67381	8.8146	3.19954	88.6386	65.8597	17.7567	5.56265	57.4183	-3.36854	0.000338989	0.00344057	BnaA09g33760D	chrA09	24824564	24826342	-	972	-	PF00076:RNA recognition motif. (a.k.a. RRM, RBD, or RNP domain)	RRM_1	chloroplast RNA-binding protein 29	chloroplast RNA-binding protein 29 (CP29); CONTAINS InterPro DOMAIN/s: RNA recognition motif, RNP-1 (InterPro:IPR000504), Nucleotide-binding, alpha-beta plait (InterPro:IPR012677); BEST Arabidopsis thaliana protein match is: RNA-binding (RRM/RBD/RNP motifs) family protein (TAIR:AT2G37220.1).
BnaA09g40790D	10.5161	2.20365	0	46.7242	53.5807	37.1276	4.2399	45.8109	-3.44801	0.00196429	0.0145267	BnaA09g40790D	chrA09	28602982	28604413	+	1383	-	PF16983:Molybdate transporter of MFS superfamily	-	molybdate transporter 1	molybdate transporter 1 (MOT1); FUNCTIONS IN: molybdate ion transmembrane transporter activity, sulfate transmembrane transporter activity; INVOLVED IN: molybdate ion transport; LOCATED IN: mitochondrion, vacuole; EXPRESSED IN: 13 plant structures; EXPRESSED DURING: LP.04 four leaves visible, 4 anthesis, petal differentiation and expansion stage; BEST Arabidopsis thaliana protein match is: sulfat…
BnaA09g35380D	23.369	89.2479	11.7316	762.017	154.045	450.374	41.4495	455.479	-3.45865	2.49e-06	5.16e-05	BnaA09g35380D	chrA09	25808955	25811193	+	1182	-	PF00316:Fructose-1-6-bisphosphatase, N-terminal domain	-	sedoheptulose-bisphosphatase	sedoheptulose-bisphosphatase (SBPASE); FUNCTIONS IN: sedoheptulose-bisphosphatase activity, phosphoric ester hydrolase activity; INVOLVED IN: in 6 processes; LOCATED IN: thylakoid, apoplast, chloroplast stroma, chloroplast, chloroplast envelope; EXPRESSED IN: 24 plant structures; EXPRESSED DURING: 14 growth stages; CONTAINS InterPro DOMAIN/s: Fructose-1,6-bisphosphatase, active site (InterPro:IPR…
BnaA09g39290D	12.853	0	0	49.4727	37.953	54.8843	4.28432	47.4367	-3.48371	0.00743822	0.0416955	BnaA09g39290D	chrA09	27870629	27872310	+	1344	-	PF00173:Cytochrome b5-like Heme/Steroid binding domain|PF00487:Fatty acid desaturase	-	Fatty acid/sphingolipid desaturase	Fatty acid/sphingolipid desaturase; CONTAINS InterPro DOMAIN/s: Fatty acid desaturase, type 1 (InterPro:IPR005804), Fatty acid/sphingolipid desaturase (InterPro:IPR012171), Cytochrome b5 (InterPro:IPR001199); BEST Arabidopsis thaliana protein match is: Fatty acid/sphingolipid desaturase (TAIR:AT2G46210.1); Has 5416 Blast hits to 5306 proteins in 857 species: Archae - 2; Bacteria - 1062; Metazoa -…
BnaA09g35600D	4.67381	45.1748	0	137.424	264.555	263.929	16.6162	221.969	-3.73886	0.00013108	0.00155677	BnaA09g35600D	chrA09	25985199	25988018	+	2691	-	PF07714:Protein tyrosine kinase|PF13855:Leucine rich repeat|PF08263:Leucine rich repeat N-terminal domain	Pkinase_Tyr	Leucine-rich repeat transmembrane protein kinase family protein	Leucine-rich repeat transmembrane protein kinase family protein; FUNCTIONS IN: protein serine/threonine kinase activity, kinase activity, ATP binding; INVOLVED IN: transmembrane receptor protein tyrosine kinase signaling pathway, protein amino acid phosphorylation; LOCATED IN: plasma membrane; EXPRESSED IN: 22 plant structures; EXPRESSED DURING: 13 growth stages; CONTAINS InterPro DOMAIN/s: Prote…
BnaA09g33280D	9.34761	0	0	64.5894	27.9066	50.8487	3.11587	47.7816	-3.95986	0.00202578	0.0148872	BnaA09g33280D	chrA09	24577674	24579120	+	498	-	PF04949:Transcriptional activator	-	Family of unknown function (DUF662)	Family of unknown function (DUF662) ; LOCATED IN: plasma membrane; EXPRESSED IN: 22 plant structures; EXPRESSED DURING: 13 growth stages; CONTAINS InterPro DOMAIN/s: Protein of unknown function DUF662 (InterPro:IPR007033); BEST Arabidopsis thaliana protein match is: Family of unknown function (DUF662) (TAIR:AT2G36410.1); Has 2850 Blast hits to 2486 proteins in 375 species: Archae - 84; Bacteria -…
BnaA09g34720D	75.9493	123.404	17.0642	2097.09	551.435	765.959	72.1393	1138.16	-3.98077	1.46e-09	7.31e-08	BnaA09g34720D	chrA09	25409080	25410846	-	726	-	PF00504:Chlorophyll A-B binding protein	-	photosystem I light harvesting complex gene 1	photosystem I light harvesting complex gene 1 (LHCA1); FUNCTIONS IN: chlorophyll binding; INVOLVED IN: response to blue light, response to red light, photosynthesis, light harvesting in photosystem I, response to far red light, photosynthesis; LOCATED IN: in 7 components; EXPRESSED IN: 29 plant structures; EXPRESSED DURING: 14 growth stages; CONTAINS InterPro DOMAIN/s: Chlorophyll A-B binding pro…
BnaA09g34750D	5.84226	0	0	27.4848	22.3253	41.1633	1.94742	30.3245	-3.98662	0.00467668	0.029062	BnaA09g34750D	chrA09	25418063	25421806	-	1389	-	PF08387:FBD	-	F-box/RNI-like/FBD-like domains-containing protein	F-box/RNI-like/FBD-like domains-containing protein; FUNCTIONS IN: molecular_function unknown; INVOLVED IN: biological_process unknown; LOCATED IN: cellular_component unknown; CONTAINS InterPro DOMAIN/s: F-box domain, cyclin-like (InterPro:IPR001810), FBD (InterPro:IPR013596), F-box domain, Skp2-like (InterPro:IPR022364), FBD-like (InterPro:IPR006566), Leucine-rich repeat 2 (InterPro:IPR013101); B…
BnaA09g39460D	0	11.0183	0	94.8227	43.5343	77.4838	3.67275	71.9469	-4.28979	0.000235911	0.00254801	BnaA09g39460D	chrA09	27948022	27949304	+	807	-	PF02681:Divergent PAP2 family	-	Acid phosphatase/vanadium-dependent haloperoxidase-related protein	Acid phosphatase/vanadium-dependent haloperoxidase-related protein; FUNCTIONS IN: molecular_function unknown; INVOLVED IN: biological_process unknown; LOCATED IN: chloroplast; EXPRESSED IN: 22 plant structures; EXPRESSED DURING: 13 growth stages; CONTAINS InterPro DOMAIN/s: Acid phosphatase/vanadium-dependent haloperoxidase related (InterPro:IPR003832); BEST Arabidopsis thaliana protein match is:…
BnaA09g32210D	2.3369	23.1383	0	229.498	87.0687	200.974	8.49174	172.514	-4.34444	6.74e-06	0.000122582	BnaA09g32210D	chrA09	23946327	23948649	+	1239	-	PF00650:CRAL/TRIO domain|PF03765:CRAL/TRIO, N-terminal domain	CRAL_TRIO_N	SEC14 cytosolic factor family protein / phosphoglyceride transfer family protein	SEC14 cytosolic factor family protein / phosphoglyceride transfer family protein; FUNCTIONS IN: transporter activity; INVOLVED IN: transport; LOCATED IN: plasma membrane; EXPRESSED IN: 23 plant structures; EXPRESSED DURING: 13 growth stages; CONTAINS InterPro DOMAIN/s: Cellular retinaldehyde-binding/triple function, C-terminal (InterPro:IPR001251), Cellular retinaldehyde-binding/triple function, …
BnaA09g33150D	5.84226	16.5274	0	149.105	77.0223	267.965	7.45655	164.697	-4.46822	5.12e-07	1.3e-05	BnaA09g33150D	chrA09	24467767	24468407	-	417	-	-	-	0	unknown protein; BEST Arabidopsis thaliana protein match is: unknown protein (TAIR:AT3G44450.1); Has 65 Blast hits to 65 proteins in 13 species: Archae - 0; Bacteria - 0; Metazoa - 0; Fungi - 0; Plants - 65; Viruses - 0; Other Eukaryotes - 0 (source: NCBI BLink).
BnaA09g40100D	0	0	5.33256	27.4848	26.7904	66.1841	1.77752	40.1531	-4.47508	0.000725142	0.00648065	BnaA09g40100D	chrA09	28242294	28243960	-	936	-	PF13668:Ferritin-like domain	-	0	unknown protein; FUNCTIONS IN: molecular_function unknown; INVOLVED IN: biological_process unknown; LOCATED IN: endomembrane system; EXPRESSED IN: 13 plant structures; EXPRESSED DURING: LP.04 four leaves visible, 4 anthesis, LP.02 two leaves visible, petal differentiation and expansion stage; BEST Arabidopsis thaliana protein match is: unknown protein (TAIR:AT1G47980.1); Has 172 Blast hits to 172…
BnaA09g37710D	0	6.61095	0	44.6629	16.744	106.54	2.20365	55.9823	-4.66426	0.000327225	0.00334132	BnaA09g37710D	chrA09	27130775	27131668	-	771	-	PF05419:GUN4-like	-	enzyme binding;tetrapyrrole binding	GENOMES UNCOUPLED 4 (GUN4); FUNCTIONS IN: tetrapyrrole binding, enzyme binding; INVOLVED IN: chlorophyll biosynthetic process, chloroplast-nucleus signaling pathway, positive regulation of catalytic activity; LOCATED IN: chloroplast; EXPRESSED IN: 20 plant structures; EXPRESSED DURING: 13 growth stages; CONTAINS InterPro DOMAIN/s: GUN4-like (InterPro:IPR008629); Has 685 Blast hits to 680 proteins…
BnaA09g39920D	7.01071	13.2219	0	209.572	117.208	192.095	6.7442	172.958	-4.68675	3.18e-09	1.48e-07	BnaA09g39920D	chrA09	28165985	28167255	+	492	-	PF00582:Universal stress protein family	Usp	Adenine nucleotide alpha hydrolases-like superfamily protein	Adenine nucleotide alpha hydrolases-like superfamily protein; FUNCTIONS IN: molecular_function unknown; INVOLVED IN: response to stress; LOCATED IN: vacuole; EXPRESSED IN: 21 plant structures; EXPRESSED DURING: 13 growth stages; CONTAINS InterPro DOMAIN/s: UspA (InterPro:IPR006016), Rossmann-like alpha/beta/alpha sandwich fold (InterPro:IPR014729), Universal stress protein A (InterPro:IPR006015);…
BnaA09g31780D	2.3369	0	0	7.55833	6.69759	45.1989	0.778968	19.8183	-4.70586	0.00920785	0.0490637	BnaA09g31780D	chrA09	23688265	23689917	+	1077	-	PF14226:non-haem dioxygenase in morphine synthesis N-terminal|PF03171:2OG-Fe(II) oxygenase superfamily	2OG-FeII_Oxy	flavanone 3-hydroxylase	flavanone 3-hydroxylase (F3H); FUNCTIONS IN: naringenin 3-dioxygenase activity; INVOLVED IN: response to UV-B, response to sucrose stimulus, flavonoid biosynthetic process; LOCATED IN: cellular_component unknown; EXPRESSED IN: 20 plant structures; EXPRESSED DURING: 13 growth stages; CONTAINS InterPro DOMAIN/s: Oxoglutarate/iron-dependent oxygenase (InterPro:IPR005123); BEST Arabidopsis thaliana p…
BnaA09g31270D	0	8.8146	0	88.6386	78.1386	66.1841	2.9382	77.6537	-4.71956	1.6e-05	0.000257399	BnaA09g31270D	chrA09	23293514	23294455	+	498	-	PF02234:Cyclin-dependent kinase inhibitor	-	KIP-related protein 2	KIP-related protein 2 (KRP2); FUNCTIONS IN: protein binding, kinase inhibitor activity, cyclin-dependent protein kinase inhibitor activity; INVOLVED IN: negative regulation of cyclin-dependent protein kinase activity, DNA endoreduplication; LOCATED IN: nucleus; EXPRESSED IN: 24 plant structures; EXPRESSED DURING: 9 growth stages; CONTAINS InterPro DOMAIN/s: Cyclin-dependent kinase inhibitor (Inte…
BnaA09g32510D	3.50535	0	0	29.5462	30.1392	44.3917	1.16845	34.6924	-4.93115	0.000331963	0.00338185	BnaA09g32510D	chrA09	24118000	24118341	+	342	-	-	-	0	unknown protein; FUNCTIONS IN: molecular_function unknown; INVOLVED IN: biological_process unknown; LOCATED IN: chloroplast; EXPRESSED IN: 22 plant structures; EXPRESSED DURING: 13 growth stages; Has 23 Blast hits to 23 proteins in 10 species: Archae - 0; Bacteria - 0; Metazoa - 0; Fungi - 0; Plants - 23; Viruses - 0; Other Eukaryotes - 0 (source: NCBI BLink).
BnaA09g39100D	0	3.30548	0	51.5341	50.2319	2.42137	1.10183	34.7291	-4.97194	0.00196191	0.0145166	BnaA09g39100D	chrA09	27761973	27763665	+	1215	-	PF01062:Bestrophin, RFP-TM, chloride channel	-	Bestrophin-like protein	Bestrophin-like protein; CONTAINS InterPro DOMAIN/s: Bestrophin-like (InterPro:IPR021134); BEST Arabidopsis thaliana protein match is: Bestrophin-like protein (TAIR:AT2G45870.1); Has 1448 Blast hits to 1447 proteins in 512 species: Archae - 0; Bacteria - 1140; Metazoa - 0; Fungi - 113; Plants - 120; Viruses - 0; Other Eukaryotes - 75 (source: NCBI BLink).
BnaA09g33130D	1.16845	5.50913	0	130.553	80.3711	30.6707	2.22586	80.5316	-5.17892	1.31e-06	2.96e-05	BnaA09g33130D	chrA09	24458206	24461265	-	921	-	PF00194:Eukaryotic-type carbonic anhydrase	-	alpha carbonic anhydrase 1	alpha carbonic anhydrase 1 (ACA1); FUNCTIONS IN: carbonate dehydratase activity, zinc ion binding; INVOLVED IN: one-carbon metabolic process; LOCATED IN: chloroplast stroma; EXPRESSED IN: 20 plant structures; EXPRESSED DURING: 11 growth stages; CONTAINS InterPro DOMAIN/s: Carbonic anhydrase, alpha-class, catalytic domain (InterPro:IPR001148), Carbonic anhydrase, CAH1-like (InterPro:IPR018340), Ca…
BnaA09g40530D	0	3.30548	0	70.7735	27.9066	58.92	1.10183	52.5333	-5.57033	1.22e-05	0.00020543	BnaA09g40530D	chrA09	28497810	28499168	-	684	-	-	-	0	unknown protein; FUNCTIONS IN: molecular_function unknown; INVOLVED IN: biological_process unknown; LOCATED IN: chloroplast thylakoid membrane, chloroplast thylakoid lumen, chloroplast; EXPRESSED IN: 22 plant structures; EXPRESSED DURING: 13 growth stages; Has 38 Blast hits to 38 proteins in 13 species: Archae - 0; Bacteria - 0; Metazoa - 0; Fungi - 0; Plants - 38; Viruses - 0; Other Eukaryotes -…
BnaA09g40640D	0	0	0	8.24545	10.0464	13.7211	0	10.671	-5.70564	0.00936832	0.0497289	BnaA09g40640D	chrA09	28547175	28549714	+	1647	-	PF08392:FAE1/Type III polyketide synthase-like protein|PF08541:3-Oxoacyl-[acyl-carrier-protein (ACP)] synthase III C terminal	-	3-ketoacyl-CoA synthase 10	3-ketoacyl-CoA synthase 10 (KCS10); FUNCTIONS IN: transferase activity, transferring acyl groups other than amino-acyl groups, catalytic activity, acyltransferase activity; INVOLVED IN: in 8 processes; LOCATED IN: endoplasmic reticulum, membrane; EXPRESSED IN: 26 plant structures; EXPRESSED DURING: 13 growth stages; CONTAINS InterPro DOMAIN/s: Thiolase-like (InterPro:IPR016039), Very-long-chain 3…
BnaA09g35730D	0	2.20365	0	51.5341	6.69759	71.0268	0.73455	43.0862	-5.8699	0.000151494	0.00175232	BnaA09g35730D	chrA09	26046039	26046841	-	585	-	-	-	0	unknown protein; FUNCTIONS IN: molecular_function unknown; INVOLVED IN: biological_process unknown; LOCATED IN: cellular_component unknown; EXPRESSED IN: 8 plant structures; EXPRESSED DURING: F mature embryo stage, petal differentiation and expansion stage, E expanded cotyledon stage, D bilateral stage; BEST Arabidopsis thaliana protein match is: unknown protein (TAIR:AT2G40475.1).
BnaA09g33690D	0	0	0	15.8038	8.93012	16.1425	0	13.6255	-6.06061	0.00294024	0.0200786	BnaA09g33690D	chrA09	24792664	24795341	+	1242	-	PF00728:Glycosyl hydrolase family 20, catalytic domain|PF14845:beta-acetyl hexosaminidase like	Glyco_hydro_20	beta-hexosaminidase 2	beta-hexosaminidase 2 (HEXO2); FUNCTIONS IN: UDP-glucosyltransferase activity, hexosaminidase activity, beta-N-acetylhexosaminidase activity, hydrolase activity, hydrolyzing O-glycosyl compounds; INVOLVED IN: carbohydrate metabolic process; LOCATED IN: plasma membrane; EXPRESSED IN: 23 plant structures; EXPRESSED DURING: 13 growth stages; CONTAINS InterPro DOMAIN/s: Glycoside hydrolase, family 20…
BnaA09g39650D	0	0	0	17.8651	15.6277	16.9496	0	16.8141	-6.36232	0.000820215	0.00717021	BnaA09g39650D	chrA09	28076673	28077446	-	735	-	-	-	0	unknown protein; BEST Arabidopsis thaliana protein match is: unknown protein (TAIR:AT2G46940.1); Has 137 Blast hits to 135 proteins in 12 species: Archae - 0; Bacteria - 0; Metazoa - 0; Fungi - 0; Plants - 137; Viruses - 0; Other Eukaryotes - 0 (source: NCBI BLink).
BnaA09g38900D	0	0	0	21.9879	1.11627	28.2493	0	17.1178	-6.39165	0.00246489	0.0174018	BnaA09g38900D	chrA09	27684600	27685913	+	1275	-	PF02469:Fasciclin domain	-	FASCICLIN-like arabinogalactan-protein 10	FASCICLIN-like arabinogalactan-protein 10 (FLA10); LOCATED IN: anchored to plasma membrane, plasma membrane, anchored to membrane; EXPRESSED IN: 17 plant structures; EXPRESSED DURING: 8 growth stages; CONTAINS InterPro DOMAIN/s: FAS1 domain (InterPro:IPR000782); BEST Arabidopsis thaliana protein match is: FASCICLIN-like arabinogalactan protein 8 (TAIR:AT2G45470.1); Has 12874 Blast hits to 6768 pr…
BnaA09g35320D	0	0	0	15.8038	14.5114	26.635	0	18.9834	-6.53775	0.00041772	0.00409724	BnaA09g35320D	chrA09	25782252	25784406	+	402	-	-	-	0	0
BnaA09g32240D	0	0	0	26.7977	21.209	9.68547	0	19.2307	-6.55581	0.000440876	0.00428616	BnaA09g32240D	chrA09	23966904	23968548	+	1233	-	PF05701:Weak chloroplast movement under blue light	-	Plant protein of unknown function (DUF827)	Plant protein of unknown function (DUF827); CONTAINS InterPro DOMAIN/s: Protein of unknown function DUF827, plant (InterPro:IPR008545); BEST Arabidopsis thaliana protein match is: Plant protein of unknown function (DUF827) (TAIR:AT2G38370.1); Has 6489 Blast hits to 5290 proteins in 766 species: Archae - 144; Bacteria - 987; Metazoa - 2963; Fungi - 406; Plants - 677; Viruses - 9; Other Eukaryotes …
BnaA09g34570D	0	0	0	38.4788	20.0928	8.87835	0	22.4833	-6.78277	0.000202089	0.00223285	BnaA09g34570D	chrA09	25305909	25308577	-	2109	-	PF00514:Armadillo/beta-catenin-like repeat|PF04564:U-box domain	Arm	ARM repeat superfamily protein	ARM repeat superfamily protein; FUNCTIONS IN: ubiquitin-protein ligase activity, binding; INVOLVED IN: protein ubiquitination; LOCATED IN: ubiquitin ligase complex; EXPRESSED IN: 22 plant structures; EXPRESSED DURING: 13 growth stages; CONTAINS InterPro DOMAIN/s: U box domain (InterPro:IPR003613), Armadillo-like helical (InterPro:IPR011989), Armadillo (InterPro:IPR000225), Armadillo-type fold (In…
BnaA09g38470D	0	0	0	10.9939	29.0229	33.8992	0	24.6387	-6.91116	8.76e-05	0.00111075	BnaA09g38470D	chrA09	27461397	27463568	-	888	-	PF04618:HD-ZIP protein N terminus|PF00046:Homeobox domain|PF02183:Homeobox associated leucine zipper	HD-ZIP_N	homeobox-leucine zipper protein 3	homeobox-leucine zipper protein 3 (HAT3); FUNCTIONS IN: sequence-specific DNA binding transcription factor activity; INVOLVED IN: regulation of transcription, DNA-dependent, transcription, regulation of transcription; LOCATED IN: nucleus; EXPRESSED IN: 20 plant structures; EXPRESSED DURING: 12 growth stages; CONTAINS InterPro DOMAIN/s: HD-ZIP protein, N-terminal (InterPro:IPR006712), Homeobox, co…
BnaA09g34830D	0	0	0	12.3682	29.0229	58.92	0	33.437	-7.35309	1.24e-05	0.000208323	BnaA09g34830D	chrA09	25453897	25456133	-	2127	-	PF00005:ABC transporter|PF01061:ABC-2 type transporter	ABC_tran	ABC-2 type transporter family protein	ABC-2 type transporter family protein; FUNCTIONS IN: ATPase activity, coupled to transmembrane movement of substances; LOCATED IN: membrane; EXPRESSED IN: 21 plant structures; EXPRESSED DURING: 12 growth stages; CONTAINS InterPro DOMAIN/s: ATPase, AAA+ type, core (InterPro:IPR003593), ABC transporter-like (InterPro:IPR003439), ABC-2 type transporter (InterPro:IPR013525), ABC transporter, conserve…

## Sheet: SRC2a
All the DEGs within QTL region
	Position 226467-5545847			highlighted are selected genes
	R24 vs S24
gene_id	R24_1	R24_2	R24_3	S24_1	S24_2	S24_3	R24	S24	log2FoldChange	pvalue	padj	gene_name	gene_chr	gene_start	gene_end	gene_strand	gene_length	gene_biotype	gene_description	tf_family	description	detail description
BnaC02g09390D	1989.17	333.394	459.093	0	0	0	927.219	0	12.2977	9.35361e-13	4.1793e-11	BnaC02g09390D	chrC02	5168958	5169874	-	813	-	PF04857:CAF1 family ribonuclease	CAF1	Polynucleotidyl transferase, ribonuclease H-like superfamily protein	Polynucleotidyl transferase, ribonuclease H-like superfamily protein; FUNCTIONS IN: ribonuclease activity, nucleic acid binding; INVOLVED IN: RNA modification; LOCATED IN: nucleus; EXPRESSED IN: 21 plant structures; EXPRESSED DURING: 11 growth stages; CONTAINS InterPro DOMAIN/s: Ribonuclease CAF1 (InterPro:IPR006941), Polynucleotidyl transferase, ribonuclease H fold (InterPro:IPR012337); BEST Ara…
BnaC02g09500D	162.216	321.764	420.675	0	0	0	301.552	0	10.6777	3.04218e-18	2.60908e-16	BnaC02g09500D	chrC02	5241424	5247022	+	1008	-	PF07993:Male sterility protein|PF03015:Male sterility protein	NAD_binding_4	fatty acid reductase 7	fatty acid reductase 7 (FAR7); FUNCTIONS IN: oxidoreductase activity, acting on the CH-CH group of donors, binding, catalytic activity; INVOLVED IN: microsporogenesis, metabolic process; LOCATED IN: cellular_component unknown; EXPRESSED IN: petal, embryo, sepal, flower, stamen; EXPRESSED DURING: 4 anthesis, C globular stage, petal differentiation and expansion stage; CONTAINS InterPro DOMAIN/s: M…
BnaC02g09350D	246.365	304.319	245.874	0	0	0	265.52	0	10.4938	3.20008e-18	2.7335e-16	BnaC02g09350D	chrC02	5155114	5156547	-	1041	-	PF13855:Leucine rich repeat	-	receptor like protein 54	receptor like protein 54 (RLP54); FUNCTIONS IN: kinase activity; INVOLVED IN: signal transduction, defense response; LOCATED IN: endomembrane system; EXPRESSED IN: 22 plant structures; EXPRESSED DURING: 13 growth stages; CONTAINS InterPro DOMAIN/s: Leucine-rich repeat, typical subtype (InterPro:IPR003591), Leucine-rich repeat (InterPro:IPR001611); BEST Arabidopsis thaliana protein match is: recep…
BnaC02g00990D	817.161	228.724	346.721	0	1.03277	0	464.202	0.344257	10.3374	6.04631e-17	4.46616e-15	BnaC02g00990D	chrC02	419349	420695	+	789	-	PF02365:No apical meristem (NAM) protein	NAM	NAC (No Apical Meristem) domain transcriptional regulator superfamily protein	ATAF2; CONTAINS InterPro DOMAIN/s: No apical meristem (NAM) protein (InterPro:IPR003441); BEST Arabidopsis thaliana protein match is: NAC domain containing protein 102 (TAIR:AT5G63790.1); Has 30201 Blast hits to 17322 proteins in 780 species: Archae - 12; Bacteria - 1396; Metazoa - 17338; Fungi - 3422; Plants - 5037; Viruses - 0; Other Eukaryotes - 2996 (source: NCBI BLink).
BnaC02g07900D	148.022	168.636	164.236	0	0	0	160.298	0	9.76577	1.00746e-15	6.48896e-14	BnaC02g07900D	chrC02	4250721	4252651	-	675	-	PF01652:Eukaryotic initiation factor 4E	-	novel cap-binding protein	novel cap-binding protein (NCBP); FUNCTIONS IN: RNA binding, translation initiation factor activity; INVOLVED IN: translational initiation; LOCATED IN: cytoplasm; EXPRESSED IN: 23 plant structures; EXPRESSED DURING: 15 growth stages; CONTAINS InterPro DOMAIN/s: Eukaryotic translation initiation factor 4E (eIF-4E) (InterPro:IPR001040), Eukaryotic translation initiation factor 4E (eIF-4E), conserve…
BnaC02g09710D	180.465	150.221	139.265	0	0	0	156.65	0	9.73209	1.45028e-15	9.12947e-14	BnaC02g09710D	chrC02	5370252	5371635	-	477	-	PF00098:Zinc knuckle	zf-CCHC	0	0
BnaC02g07980D	156.133	114.362	143.106	0	0	0	137.867	0	9.54791	6.41552e-15	3.74009e-13	BnaC02g07980D	chrC02	4280837	4283267	+	888	-	-	-	lactate/malate dehydrogenase family protein	lactate/malate dehydrogenase family protein; FUNCTIONS IN: oxidoreductase activity, binding, malate dehydrogenase activity, catalytic activity, malate dehydrogenase (NADP+) activity; INVOLVED IN: oxidation reduction, malate metabolic process, carbohydrate metabolic process, metabolic process; LOCATED IN: in 6 components; EXPRESSED IN: 23 plant structures; EXPRESSED DURING: 14 growth stages; CONTA…
BnaC02g06010D	58.8032	111.455	88.3611	0	0	0	86.2063	0	8.87128	1.66189e-12	7.20384e-11	BnaC02g06010D	chrC02	3169240	3171133	-	1188	-	PF04564:U-box domain|PF10408:Ubiquitin elongating factor core	U-box	U-box domain-containing protein	U-box domain-containing protein; FUNCTIONS IN: ubiquitin-protein ligase activity, ubiquitin-ubiquitin ligase activity; INVOLVED IN: protein ubiquitination, ubiquitin-dependent protein catabolic process; LOCATED IN: ubiquitin ligase complex; EXPRESSED IN: 23 plant structures; EXPRESSED DURING: 13 growth stages; CONTAINS InterPro DOMAIN/s: Ubiquitin conjugation factor E4, core (InterPro:IPR019474),…
BnaC02g03470D	154.105	125.023	164.236	0	1.03277	0	147.788	0.344257	8.68655	1.13038e-12	4.99823e-11	BnaC02g03470D	chrC02	1653320	1656934	+	2070	-	PF06203:CCT motif|PF00072:Response regulator receiver domain	CCT	pseudo-response regulator 7	pseudo-response regulator 7 (PRR7); CONTAINS InterPro DOMAIN/s: CheY-like (InterPro:IPR011006), Signal transduction response regulator, receiver domain (InterPro:IPR001789), CCT domain (InterPro:IPR010402); BEST Arabidopsis thaliana protein match is: pseudo-response regulator 3 (TAIR:AT5G60100.3); Has 30201 Blast hits to 17322 proteins in 780 species: Archae - 12; Bacteria - 1396; Metazoa - 17338…
BnaC02g09480D	52.7201	70.7494	54.7454	0	0	0	59.405	0	8.33371	5.92998e-11	2.08182e-09	BnaC02g09480D	chrC02	5209346	5211576	-	1368	-	PF00620:RhoGAP domain	RhoGAP	Rho GTPase activating protein with PAK-box/P21-Rho-binding domain	Rho GTPase activating protein with PAK-box/P21-Rho-binding domain; FUNCTIONS IN: Rac GTPase activator activity; INVOLVED IN: signal transduction; LOCATED IN: intracellular, chloroplast; EXPRESSED IN: 17 plant structures; EXPRESSED DURING: 7 growth stages; CONTAINS InterPro DOMAIN/s: PAK-box/P21-Rho-binding (InterPro:IPR000095), Rho GTPase activation protein (InterPro:IPR008936), RhoGAP (InterPro:…
BnaC02g09720D	1954.7	1063.18	1175.59	12.2418	0	3.80983	1397.82	5.35055	8.02996	3.81484e-14	2.00944e-12	BnaC02g09720D	chrC02	5435407	5437268	+	903	-	-	-	histone deacetylase 2B	histone deacetylase 2B (HD2B); FUNCTIONS IN: histone deacetylase activity; INVOLVED IN: DNA mediated transformation, negative regulation of transcription, polarity specification of adaxial/abaxial axis; LOCATED IN: cytosol, nucleolus, cell wall, plasma membrane; EXPRESSED IN: 25 plant structures; EXPRESSED DURING: 13 growth stages; BEST Arabidopsis thaliana protein match is: histone deacetylase 3…
BnaC02g45320D	20.277	72.6877	42.2596	0	0	0	45.0748	0	7.93608	3.26635e-09	8.96863e-08	BnaC02g45320D	chrC02_random	1043063	1044106	+	972	-	PF00069:Protein kinase domain	Pkinase	Protein kinase superfamily protein	Protein kinase superfamily protein; FUNCTIONS IN: kinase activity; INVOLVED IN: protein amino acid phosphorylation; LOCATED IN: endomembrane system; CONTAINS InterPro DOMAIN/s: Protein kinase, ATP binding site (InterPro:IPR017441), Serine/threonine-protein kinase domain (InterPro:IPR002290), Serine-threonine/tyrosine-protein kinase (InterPro:IPR001245), Serine/threonine-protein kinase, active sit…
BnaC02g45360D	189.59	31.0134	39.3783	0	0	0.952456	86.6604	0.317485	7.91543	3.44582e-09	9.42901e-08	BnaC02g45360D	chrC02_random	1103113	1104388	+	1065	-	PF03492:SAM dependent carboxyl methyltransferase	-	S-adenosyl-L-methionine-dependent methyltransferases superfamily protein	PXMT1; CONTAINS InterPro DOMAIN/s: SAM dependent carboxyl methyltransferase (InterPro:IPR005299); BEST Arabidopsis thaliana protein match is: S-adenosyl-L-methionine-dependent methyltransferases superfamily protein (TAIR:AT1G66690.1); Has 857 Blast hits to 852 proteins in 114 species: Archae - 0; Bacteria - 51; Metazoa - 9; Fungi - 5; Plants - 706; Viruses - 0; Other Eukaryotes - 86 (source: NCBI…
BnaC02g09670D	23.3185	55.2427	50.9037	0	0	0	43.1549	0	7.87334	2.87711e-09	7.95457e-08	BnaC02g09670D	chrC02	5340470	5341708	-	858	-	PF03106:WRKY DNA -binding domain	WRKY	WRKY DNA-binding protein 38	WRKY DNA-binding protein 38 (WRKY38); CONTAINS InterPro DOMAIN/s: DNA-binding WRKY (InterPro:IPR003657); BEST Arabidopsis thaliana protein match is: WRKY DNA-binding protein 62 (TAIR:AT5G01900.1); Has 3118 Blast hits to 2692 proteins in 112 species: Archae - 0; Bacteria - 0; Metazoa - 0; Fungi - 0; Plants - 3102; Viruses - 0; Other Eukaryotes - 16 (source: NCBI BLink).
BnaC02g06900D	29.4016	18.4142	47.0619	0	0	0	31.6259	0	7.42435	5.7779e-08	1.29489e-06	BnaC02g06900D	chrC02	3682067	3685414	+	1260	-	PF00076:RNA recognition motif. (a.k.a. RRM, RBD, or RNP domain)	RRM_1	binding partner of acd11 1	binding partner of acd11 1 (BPA1); FUNCTIONS IN: oxidoreductase activity, nucleotide binding, nucleic acid binding; INVOLVED IN: oxidation reduction; EXPRESSED IN: 25 plant structures; EXPRESSED DURING: 15 growth stages; CONTAINS InterPro DOMAIN/s: Aldo/keto reductase (InterPro:IPR001395), RNA recognition motif, RNP-1 (InterPro:IPR000504), Nucleotide-binding, alpha-beta plait (InterPro:IPR012677)…
BnaC02g06710D	123.689	106.609	109.491	1.02015	1.03277	0	113.263	0.684308	7.4055	6.41422e-12	2.56304e-10	BnaC02g06710D	chrC02	3603802	3606825	-	2076	-	PF12848:ABC transporter|PF00005:ABC transporter	ABC_tran	ABC transporter family protein	GENERAL CONTROL NON-REPRESSIBLE 1 (GCN1); FUNCTIONS IN: transporter activity; LOCATED IN: plasma membrane; EXPRESSED IN: 24 plant structures; EXPRESSED DURING: 15 growth stages; CONTAINS InterPro DOMAIN/s: ATPase, AAA+ type, core (InterPro:IPR003593), ABC transporter-like (InterPro:IPR003439), ABC transporter, conserved site (InterPro:IPR017871); BEST Arabidopsis thaliana protein match is: genera…
BnaC02g46060D	81.1078	2.90751	6.72312	0	0	0	30.2462	0	7.35924	0.00231896	0.0165754	BnaC02g46060D	chrC02_random	1868060	1869113	-	858	-	PF00249:Myb-like DNA-binding domain	Myb_DNA-binding	myb domain protein 62	myb domain protein 62 (MYB62); CONTAINS InterPro DOMAIN/s: SANT, DNA-binding (InterPro:IPR001005), Homeodomain-like (InterPro:IPR009057), Myb, DNA-binding (InterPro:IPR014778), HTH transcriptional regulator, Myb-type, DNA-binding (InterPro:IPR017930), Homeodomain-related (InterPro:IPR012287), Myb transcription factor (InterPro:IPR015495); BEST Arabidopsis thaliana protein match is: myb domain pro…
BnaC02g09690D	10.1385	40.7051	34.5761	0	0	0	28.4732	0	7.27367	2.596e-07	5.16244e-06	BnaC02g09690D	chrC02	5362936	5365296	-	780	-	-	-	0	0
BnaC02g06690D	28.3877	18.4142	31.6947	0	0	0	26.1656	0	7.15051	2.32619e-07	4.66948e-06	BnaC02g06690D	chrC02	3570561	3573201	-	1071	-	PF00120:Glutamine synthetase, catalytic domain|PF03951:Glutamine synthetase, beta-Grasp domain	-	glutamine synthetase 1;4	glutamine synthetase 1;4 (GLN1;4); CONTAINS InterPro DOMAIN/s: Glutamine synthetase, catalytic domain (InterPro:IPR008146), Glutamine synthetase, beta-Grasp (InterPro:IPR008147), Glutamine synthetase/guanido kinase, catalytic domain (InterPro:IPR014746); BEST Arabidopsis thaliana protein match is: glutamine synthase clone R1 (TAIR:AT5G37600.1); Has 30201 Blast hits to 17322 proteins in 780 specie…
BnaC02g09400D	408.581	130.838	161.355	0	1.03277	3.80983	233.591	1.6142	7.15016	3.62811e-12	1.49269e-10	BnaC02g09400D	chrC02	5175299	5175708	-	267	-	-	-	0	unknown protein; BEST Arabidopsis thaliana protein match is: unknown protein (TAIR:AT3G11600.1); Has 136 Blast hits to 136 proteins in 15 species: Archae - 0; Bacteria - 0; Metazoa - 0; Fungi - 0; Plants - 136; Viruses - 0; Other Eukaryotes - 0 (source: NCBI BLink).
BnaC02g06190D	20.277	23.2601	34.5761	0	0	0	26.0377	0	7.14412	2.44141e-07	4.87565e-06	BnaC02g06190D	chrC02	3301708	3310994	-	6465	-	PF14222:Cell morphogenesis N-terminal|PF14228:Cell morphogenesis central region|PF14225:Cell morphogenesis C-terminal	-	ARM repeat superfamily protein	ARM repeat superfamily protein; FUNCTIONS IN: binding; INVOLVED IN: biological_process unknown; LOCATED IN: plasma membrane, membrane; EXPRESSED IN: 23 plant structures; EXPRESSED DURING: 12 growth stages; CONTAINS InterPro DOMAIN/s: Armadillo-type fold (InterPro:IPR016024); Has 30201 Blast hits to 17322 proteins in 780 species: Archae - 12; Bacteria - 1396; Metazoa - 17338; Fungi - 3422; Plants …
BnaC02g01280D	15.2077	14.5375	47.0619	0	0	0	25.6024	0	7.12017	6.68301e-07	1.22001e-05	BnaC02g01280D	chrC02	523183	525556	+	1029	-	PF00069:Protein kinase domain	Pkinase	serine/threonine protein kinase 3	serine/threonine protein kinase 3 (PK3); FUNCTIONS IN: protein serine/threonine kinase activity, protein kinase activity, kinase activity, ATP binding; INVOLVED IN: protein amino acid phosphorylation, N-terminal protein myristoylation; LOCATED IN: cellular_component unknown; EXPRESSED IN: 23 plant structures; EXPRESSED DURING: 15 growth stages; CONTAINS InterPro DOMAIN/s: Protein kinase, ATP bind…
BnaC02g09360D	15.2077	20.3526	37.4574	0	0	0	24.3392	0	7.04714	6.12255e-07	1.12509e-05	BnaC02g09360D	chrC02	5156602	5157526	-	393	-	-	-	receptor like protein 54	receptor like protein 54 (RLP54); FUNCTIONS IN: kinase activity; INVOLVED IN: signal transduction, defense response; LOCATED IN: endomembrane system; EXPRESSED IN: 22 plant structures; EXPRESSED DURING: 13 growth stages; CONTAINS InterPro DOMAIN/s: Leucine-rich repeat, typical subtype (InterPro:IPR003591), Leucine-rich repeat (InterPro:IPR001611); BEST Arabidopsis thaliana protein match is: recep…
BnaC02g06100D	80.094	152.16	154.632	1.02015	0	1.90491	128.962	0.975022	7.01413	2.1591e-14	1.17108e-12	BnaC02g06100D	chrC02	3208487	3218215	-	5541	-	PF00628:PHD-finger|PF12765:HEAT repeat associated with sister chromatid cohesion|PF12830:Sister chromatid cohesion C-terminus	PHD	PHD finger family protein	EMBRYO DEFECTIVE 2773 (EMB2773); FUNCTIONS IN: binding, zinc ion binding; INVOLVED IN: centromere complex assembly, sister chromatid cohesion, embryo development ending in seed dormancy, meiotic sister chromatid cohesion; EXPRESSED IN: 25 plant structures; EXPRESSED DURING: 13 growth stages; CONTAINS InterPro DOMAIN/s: Zinc finger, PHD-type, conserved site (InterPro:IPR019786), Zinc finger, RING-…
BnaC02g05850D	56.7755	83.3486	94.1237	2.04031	0	0	78.0826	0.680102	6.8693	6.20551e-10	1.90623e-08	BnaC02g05850D	chrC02	3044143	3048579	-	3501	-	PF01074:Glycosyl hydrolases family 38 N-terminal domain|PF09261:Alpha mannosidase middle domain|PF07748:Glycosyl hydrolases family 38 C-terminal domain	-	golgi alpha-mannosidase II	golgi alpha-mannosidase II (GMII); CONTAINS InterPro DOMAIN/s: Glycoside hydrolase-type carbohydrate-binding (InterPro:IPR011013), Glycoside hydrolase/deacetylase, beta/alpha-barrel (InterPro:IPR011330), Glycoside hydrolase, family 38, central domain (InterPro:IPR015341), Glycoside hydrolase, family 38, core (InterPro:IPR000602), Glycosyl hydrolases 38, C-terminal (InterPro:IPR011682); BEST Arabi…
BnaC02g04520D	18.2493	15.5067	18.2485	0	0	0	17.3348	0	6.55651	7.38611e-06	0.000109598	BnaC02g04520D	chrC02	2364506	2367139	+	1302	-	PF00069:Protein kinase domain	Pkinase	Protein kinase superfamily protein	avrPphB susceptible 1 (PBS1); FUNCTIONS IN: protein binding, protein serine/threonine kinase activity, kinase activity; INVOLVED IN: defense response to bacterium, incompatible interaction, protein amino acid autophosphorylation, N-terminal protein myristoylation, defense response; LOCATED IN: microsome; EXPRESSED IN: 24 plant structures; EXPRESSED DURING: 13 growth stages; CONTAINS InterPro DOMA…
BnaC02g48830D	23.3185	13.5684	11.5254	0	0	0	16.1374	0	6.45231	1.64422e-05	0.000225152	BnaC02g48830D	chrC02_random	5034266	5036595	-	1074	-	PF00656:Caspase domain	Peptidase_C14	metacaspase 3	metacaspase 3 (MC3); FUNCTIONS IN: cysteine-type endopeptidase activity; INVOLVED IN: proteolysis; EXPRESSED IN: 20 plant structures; EXPRESSED DURING: 10 growth stages; CONTAINS InterPro DOMAIN/s: Peptidase C14, caspase catalytic (InterPro:IPR011600); BEST Arabidopsis thaliana protein match is: metacaspase 1 (TAIR:AT1G02170.1); Has 1807 Blast hits to 1807 proteins in 277 species: Archae - 0; Bac…
BnaC02g06980D	14.1939	24.2292	55.7059	0	0	0.952456	31.3763	0.317485	6.45199	3.42308e-06	5.4747e-05	BnaC02g06980D	chrC02	3717921	3725584	+	3231	-	PF08767:CRM1 C terminal|PF08389:Exportin 1-like protein|PF03810:Importin-beta N-terminal domain	-	exportin 1A	exportin 1A (XPO1A); CONTAINS InterPro DOMAIN/s: Importin-beta, N-terminal (InterPro:IPR001494), Exportin 1, C-terminal (InterPro:IPR014877), Exportin-1/Importin-beta-like (InterPro:IPR013598), Armadillo-like helical (InterPro:IPR011989), Armadillo-type fold (InterPro:IPR016024); BEST Arabidopsis thaliana protein match is: exportin 1B (TAIR:AT3G03110.1); Has 1807 Blast hits to 1807 proteins in 27…
BnaC02g09760D	26.36	11.63	6.72312	0	0	0	14.9044	0	6.33704	4.63523e-05	0.000564874	BnaC02g09760D	chrC02	5453127	5458332	-	1536	-	PF13641:Glycosyltransferase like family 2	-	cellulose synthase-like A02	cellulose synthase-like A02 (CSLA02); CONTAINS InterPro DOMAIN/s: Glycosyl transferase, family 2 (InterPro:IPR001173); BEST Arabidopsis thaliana protein match is: Nucleotide-diphospho-sugar transferases superfamily protein (TAIR:AT5G03760.1); Has 5133 Blast hits to 5129 proteins in 1484 species: Archae - 200; Bacteria - 4017; Metazoa - 35; Fungi - 91; Plants - 482; Viruses - 11; Other Eukaryotes …
BnaC02g48820D	41.5678	0.96917	0.960446	0	0	0	14.4991	0	6.29686	0.000660593	0.00574023	BnaC02g48820D	chrC02_random	5025594	5026724	-	915	-	PF04674:Phosphate-induced protein 1 conserved region	-	EXORDIUM like 2	EXORDIUM like 2 (EXL2); FUNCTIONS IN: molecular_function unknown; INVOLVED IN: biological_process unknown; LOCATED IN: cell wall, plant-type cell wall; EXPRESSED IN: 23 plant structures; EXPRESSED DURING: 13 growth stages; CONTAINS InterPro DOMAIN/s: Phosphate-induced protein 1 (InterPro:IPR006766); BEST Arabidopsis thaliana protein match is: EXORDIUM like 4 (TAIR:AT5G09440.1); Has 1807 Blast hit…
BnaC02g05830D	19.2631	14.5375	6.72312	0	0	0	13.5079	0	6.19569	7.37055e-05	0.000850522	BnaC02g05830D	chrC02	3035309	3038588	-	1389	-	PF00854:POT family	-	Major facilitator superfamily protein	Major facilitator superfamily protein; FUNCTIONS IN: amino acid transmembrane transporter activity, transporter activity; INVOLVED IN: oligopeptide transport, response to nematode; LOCATED IN: membrane; EXPRESSED IN: 17 plant structures; EXPRESSED DURING: 9 growth stages; CONTAINS InterPro DOMAIN/s: Oligopeptide transporter (InterPro:IPR000109), Major facilitator superfamily, general substrate tr…
BnaC02g05870D	12.1662	7.75336	18.2485	0	0	0	12.7227	0	6.1106	0.000102014	0.001132	BnaC02g05870D	chrC02	3052627	3054899	+	1059	-	PF05542:Protein of unknown function (DUF760)	-	0	unknown protein; BEST Arabidopsis thaliana protein match is: unknown protein (TAIR:AT2G14910.1); Has 579 Blast hits to 397 proteins in 95 species: Archae - 0; Bacteria - 294; Metazoa - 0; Fungi - 0; Plants - 86; Viruses - 0; Other Eukaryotes - 199 (source: NCBI BLink).
BnaC02g02880D	1012.83	734.631	993.101	22.4434	6.19663	13.3344	913.522	13.9915	6.02757	1.93247e-86	5.3684e-83	BnaC02g02880D	chrC02	1316569	1317258	+	195	-	-	-	ribosomal protein S28	ribosomal protein S28 (RPS28); FUNCTIONS IN: structural constituent of ribosome; INVOLVED IN: translation, ribosome biogenesis; LOCATED IN: cytosolic small ribosomal subunit, cytosolic ribosome, ribosome; EXPRESSED IN: 23 plant structures; EXPRESSED DURING: 13 growth stages; CONTAINS InterPro DOMAIN/s: Nucleic acid-binding, OB-fold-like (InterPro:IPR016027), Nucleic acid-binding, OB-fold (InterPr…
BnaC02g00940D	23.3185	25.1984	19.2089	0	0	0.952456	22.5753	0.317485	5.97574	1.76077e-05	0.000239062	BnaC02g00940D	chrC02	406722	409345	+	1053	-	PF02365:No apical meristem (NAM) protein	NAM	NAC domain containing protein 82	VND-interacting 1 (VNI1); FUNCTIONS IN: sequence-specific DNA binding transcription factor activity; INVOLVED IN: multicellular organismal development, regulation of transcription; LOCATED IN: cellular_component unknown; EXPRESSED IN: 24 plant structures; EXPRESSED DURING: 13 growth stages; CONTAINS InterPro DOMAIN/s: No apical meristem (NAM) protein (InterPro:IPR003441); BEST Arabidopsis thalian…
BnaC02g09510D	17.2354	9.6917	7.68357	0	0	0	11.5369	0	5.96803	0.000201932	0.00205613	BnaC02g09510D	chrC02	5248886	5250152	+	516	-	-	-	Pollen Ole e 1 allergen and extensin family protein	Pollen Ole e 1 allergen and extensin family protein; CONTAINS InterPro DOMAIN/s: Pollen Ole e 1 allergen/extensin (InterPro:IPR006041); BEST Arabidopsis thaliana protein match is: Pollen Ole e 1 allergen and extensin family protein (TAIR:AT2G27385.3); Has 30201 Blast hits to 17322 proteins in 780 species: Archae - 12; Bacteria - 1396; Metazoa - 17338; Fungi - 3422; Plants - 5037; Viruses - 0; Oth…
BnaC02g07010D	16.2216	5.81502	10.5649	0	0	0	10.8672	0	5.88189	0.000321497	0.00308712	BnaC02g07010D	chrC02	3732876	3735836	-	795	-	PF09184:PPP4R2	-	0	CONTAINS InterPro DOMAIN/s: Protein phosphatase 4 core regulatory subunit R2 (InterPro:IPR015267); Has 30201 Blast hits to 17322 proteins in 780 species: Archae - 12; Bacteria - 1396; Metazoa - 17338; Fungi - 3422; Plants - 5037; Viruses - 0; Other Eukaryotes - 2996 (source: NCBI BLink).
BnaC02g09730D	11.1523	9.6917	11.5254	0	0	0	10.7898	0	5.87255	0.000266517	0.00262224	BnaC02g09730D	chrC02	5438595	5440180	-	1338	-	PF08387:FBD	-	F-box/RNI-like/FBD-like domains-containing protein	F-box/RNI-like/FBD-like domains-containing protein; CONTAINS InterPro DOMAIN/s: F-box domain, cyclin-like (InterPro:IPR001810), FBD (InterPro:IPR013596), F-box domain, Skp2-like (InterPro:IPR022364), FBD-like (InterPro:IPR006566), Leucine-rich repeat 2 (InterPro:IPR013101); BEST Arabidopsis thaliana protein match is: F-box/RNI-like/FBD-like domains-containing protein (TAIR:AT5G22610.1); Has 2101 …
BnaC02g05800D	13.18	25.1984	17.288	0	0	0.952456	18.5555	0.317485	5.69359	7.79291e-05	0.000893197	BnaC02g05800D	chrC02	3020889	3031876	+	4581	-	PF02705:K+ potassium transporter	K_trans	Potassium transporter family protein	Potassium transporter family protein; FUNCTIONS IN: potassium ion transmembrane transporter activity; INVOLVED IN: potassium ion transport; LOCATED IN: membrane; EXPRESSED IN: 22 plant structures; EXPRESSED DURING: 13 growth stages; CONTAINS InterPro DOMAIN/s: Potassium uptake protein, kup (InterPro:IPR018519), K+ potassium transporter (InterPro:IPR003855); BEST Arabidopsis thaliana protein match…
BnaC02g01380D	59.817	3.87668	72.0335	1.02015	0	1.90491	45.2424	0.975022	5.51034	2.15947e-06	3.58662e-05	BnaC02g01380D	chrC02	561204	562129	-	411	-	PF00883:Cytosol aminopeptidase family, catalytic domain	-	Cytosol aminopeptidase family protein	Cytosol aminopeptidase family protein; FUNCTIONS IN: manganese ion binding, metalloexopeptidase activity, aminopeptidase activity; INVOLVED IN: proteolysis; EXPRESSED IN: 23 plant structures; EXPRESSED DURING: 13 growth stages; CONTAINS InterPro DOMAIN/s: Peptidase M17, leucyl aminopeptidase, C-terminal (InterPro:IPR000819), Peptidase M17, leucyl aminopeptidase, N-terminal (InterPro:IPR008283), P…
BnaC02g06130D	4.05539	8.72253	10.5649	0	0	0	7.78094	0	5.40208	0.00230477	0.0164924	BnaC02g06130D	chrC02	3272147	3272991	+	330	-	-	-	SPIRAL1-like4	SPIRAL1-like4 (SP1L4); BEST Arabidopsis thaliana protein match is: SPIRAL1-like3 (TAIR:AT3G02180.2); Has 230 Blast hits to 203 proteins in 47 species: Archae - 0; Bacteria - 6; Metazoa - 11; Fungi - 4; Plants - 139; Viruses - 2; Other Eukaryotes - 68 (source: NCBI BLink).
BnaC02g09320D	99.3571	77.5336	70.1126	0	0	6.66719	82.3344	2.2224	5.19196	0.000219529	0.00221309	BnaC02g09320D	chrC02	5144887	5148297	-	2583	-	PF13041:PPR repeat family|PF01535:PPR repeat|PF14432:DYW family of nucleic acid deaminases	PPR	Tetratricopeptide repeat (TPR)-like superfamily protein	embryo defective 2758 (EMB2758); INVOLVED IN: embryo development ending in seed dormancy; LOCATED IN: mitochondrion; EXPRESSED IN: shoot apex, embryo; EXPRESSED DURING: D bilateral stage; CONTAINS InterPro DOMAIN/s: Pentatricopeptide repeat (InterPro:IPR002885); BEST Arabidopsis thaliana protein match is: Pentatricopeptide repeat (PPR) superfamily protein (TAIR:AT4G30700.1); Has 30201 Blast hits …
BnaC02g09700D	6.08309	7.75336	5.76268	0	0	0	6.53304	0	5.14885	0.00511424	0.0318365	BnaC02g09700D	chrC02	5365405	5365546	-	84	-	-	-	0	0
BnaC02g09340D	33.457	19.3834	16.3276	0	1.03277	0.952456	23.056	0.661742	5.11252	5.14906e-05	0.000618875	BnaC02g09340D	chrC02	5153018	5154466	-	606	-	-	-	mannosyltransferase family protein	PEANUT 1 (PNT1); FUNCTIONS IN: mannosyltransferase activity, transferase activity, transferring glycosyl groups, alpha-1,4-mannosyltransferase activity; INVOLVED IN: GPI anchor biosynthetic process, cellulose biosynthetic process, plant-type cell wall biogenesis, embryo development, cell division; LOCATED IN: integral to membrane, endoplasmic reticulum membrane; CONTAINS InterPro DOMAIN/s: Mannos…
BnaC02g08680D	5.06924	4.84585	8.64402	0	0	0	6.18637	0	5.07064	0.00691045	0.0407058	BnaC02g08680D	chrC02	4849181	4849585	+	405	-	-	-	0	unknown protein; Has 35333 Blast hits to 34131 proteins in 2444 species: Archae - 798; Bacteria - 22429; Metazoa - 974; Fungi - 991; Plants - 531; Viruses - 0; Other Eukaryotes - 9610 (source: NCBI BLink).
BnaC02g02060D	4.05539	4.84585	9.60446	0	0	0	6.16857	0	5.06688	0.00733824	0.0427177	BnaC02g02060D	chrC02	923682	924648	-	441	-	PF00076:RNA recognition motif. (a.k.a. RRM, RBD, or RNP domain)	RRM_1	RNA binding (RRM/RBD/RNP motifs) family protein	RNA binding (RRM/RBD/RNP motifs) family protein; FUNCTIONS IN: RNA binding, nucleotide binding, nucleic acid binding; INVOLVED IN: biological_process unknown; EXPRESSED IN: 24 plant structures; EXPRESSED DURING: 13 growth stages; CONTAINS InterPro DOMAIN/s: RNA recognition motif, glycine rich protein (InterPro:IPR015465), RNA recognition motif, RNP-1 (InterPro:IPR000504), Nucleotide-binding, alph…
BnaC02g09460D	232.171	230.662	202.654	4.08061	15.4916	4.76228	221.829	8.11149	4.78621	6.61585e-31	1.85401e-28	BnaC02g09460D	chrC02	5203275	5206124	-	1377	-	PF06068:TIP49 C-terminus	-	P-loop containing nucleoside triphosphate hydrolases superfamily protein	RESISTANCE TO PSEUDOMONAS SYRINGAE PV MACULICOLA INTERACTOR 1 (RIN1); FUNCTIONS IN: protein binding; INVOLVED IN: meristem development, regulation of defense response to fungus, incompatible interaction; LOCATED IN: nucleolus, nucleus, chloroplast; EXPRESSED IN: 22 plant structures; EXPRESSED DURING: 13 growth stages; CONTAINS InterPro DOMAIN/s: TIP49, C-terminal (InterPro:IPR010339), ATPase, AAA…
BnaC02g06410D	208.853	160.882	147.909	10.2015	5.16385	3.80983	172.548	6.39174	4.76293	6.44183e-26	1.19998e-23	BnaC02g06410D	chrC02	3433463	3437111	+	1818	-	PF12146:Serine aminopeptidase, S33|PF01251:Ribosomal protein S7e	-	alpha/beta-Hydrolases superfamily protein	alpha/beta-Hydrolases superfamily protein; CONTAINS InterPro DOMAIN/s: Serine hydrolase (InterPro:IPR005645); BEST Arabidopsis thaliana protein match is: alpha/beta-Hydrolases superfamily protein (TAIR:AT1G77420.1); Has 30201 Blast hits to 17322 proteins in 780 species: Archae - 12; Bacteria - 1396; Metazoa - 17338; Fungi - 3422; Plants - 5037; Viruses - 0; Other Eukaryotes - 2996 (source: NCBI B…
BnaC02g09420D	32.4431	11.63	29.7738	0	0	2.85737	24.6157	0.952456	4.64145	5.8099e-05	0.000689483	BnaC02g09420D	chrC02	5184516	5186169	-	1032	-	PF02365:No apical meristem (NAM) protein	NAM	NAC domain containing protein 89	NAC domain containing protein 89 (NAC089); FUNCTIONS IN: sequence-specific DNA binding transcription factor activity; INVOLVED IN: multicellular organismal development, regulation of transcription; LOCATED IN: cellular_component unknown; EXPRESSED IN: 22 plant structures; EXPRESSED DURING: 12 growth stages; CONTAINS InterPro DOMAIN/s: No apical meristem (NAM) protein (InterPro:IPR003441); BEST Ar…
BnaC02g06320D	10.1385	7.75336	7.68357	0	1.03277	0	8.52514	0.344257	4.57042	0.00576165	0.0350138	BnaC02g06320D	chrC02	3366479	3368666	+	816	-	PF13460:NAD(P)H-binding	-	NAD(P)-binding Rossmann-fold superfamily protein	NAD(P)-binding Rossmann-fold superfamily protein; FUNCTIONS IN: coenzyme binding, binding, catalytic activity; INVOLVED IN: cellular metabolic process, metabolic process; EXPRESSED IN: 26 plant structures; EXPRESSED DURING: 15 growth stages; CONTAINS InterPro DOMAIN/s: NAD-dependent epimerase/dehydratase (InterPro:IPR001509), NAD(P)-binding domain (InterPro:IPR016040); BEST Arabidopsis thaliana p…
BnaC02g09040D	16.2216	14.5375	12.4858	0	0	2.85737	14.415	0.952456	3.87494	0.00217937	0.0157432	BnaC02g09040D	chrC02	5045348	5051315	-	3240	-	PF13646:HEAT repeats	-	ARM repeat superfamily protein	embryo defective 2734 (emb2734); FUNCTIONS IN: lyase activity, binding; INVOLVED IN: embryo development ending in seed dormancy; LOCATED IN: cell wall, phycobilisome; EXPRESSED IN: 23 plant structures; EXPRESSED DURING: 14 growth stages; CONTAINS InterPro DOMAIN/s: HEAT (InterPro:IPR000357), Armadillo-like helical (InterPro:IPR011989), HEAT, type 2 (InterPro:IPR021133), Armadillo-type fold (Inter…
BnaC02g44590D	89.2186	97.8862	87.4006	6.12092	10.3277	3.80983	91.5018	6.75282	3.77101	2.24363e-14	1.21281e-12	BnaC02g44590D	chrC02_random	386866	388681	+	705	-	PF00504:Chlorophyll A-B binding protein	-	light-harvesting chlorophyll B-binding protein 3	light-harvesting chlorophyll B-binding protein 3 (LHCB3); FUNCTIONS IN: structural molecule activity; INVOLVED IN: photosynthesis; LOCATED IN: light-harvesting complex, thylakoid, chloroplast thylakoid membrane, chloroplast; EXPRESSED IN: 24 plant structures; EXPRESSED DURING: 14 growth stages; CONTAINS InterPro DOMAIN/s: Chlorophyll A-B binding protein (InterPro:IPR001344); BEST Arabidopsis thal…
BnaC02g09450D	1658.65	1074.81	1189.99	81.6122	95.0149	122.867	1307.82	99.8313	3.70932	7.11486e-66	1.08237e-62	BnaC02g09450D	chrC02	5201094	5203026	+	1071	-	PF00795:Carbon-nitrogen hydrolase	CN_hydrolase	nitrilase 4	nitrilase 4 (NIT4); CONTAINS InterPro DOMAIN/s: Nitrilase/cyanide hydratase and apolipoprotein N-acyltransferase (InterPro:IPR003010), Nitrilase/cyanide hydratase, conserved site (InterPro:IPR000132); BEST Arabidopsis thaliana protein match is: nitrilase 3 (TAIR:AT3G44320.1); Has 7653 Blast hits to 7575 proteins in 1747 species: Archae - 162; Bacteria - 5078; Metazoa - 407; Fungi - 539; Plants - …
BnaC02g07810D	2.0277	7.75336	38.4179	0	0	3.80983	16.0663	1.26994	3.63118	0.00880649	0.0495406	BnaC02g07810D	chrC02	4237888	4238409	+	297	-	-	-	SAUR-like auxin-responsive protein family	SAUR-like auxin-responsive protein family ; CONTAINS InterPro DOMAIN/s: Auxin responsive SAUR protein (InterPro:IPR003676); BEST Arabidopsis thaliana protein match is: SAUR-like auxin-responsive protein family (TAIR:AT5G18080.1); Has 1807 Blast hits to 1807 proteins in 277 species: Archae - 0; Bacteria - 0; Metazoa - 736; Fungi - 347; Plants - 385; Viruses - 0; Other Eukaryotes - 339 (source: NCB…
BnaC02g09520D	698.541	611.546	513.839	68.3503	29.9504	54.29	607.975	50.8635	3.57756	3.89378e-43	2.32513e-40	BnaC02g09520D	chrC02	5250315	5255766	-	1704	-	PF00687:Ribosomal protein L1p/L10e family|PF12146:Serine aminopeptidase, S33	-	alpha/beta-Hydrolases superfamily protein	alpha/beta-Hydrolases superfamily protein; FUNCTIONS IN: catalytic activity; INVOLVED IN: biological_process unknown; LOCATED IN: cell wall, vacuole, plant-type cell wall; EXPRESSED IN: 19 plant structures; EXPRESSED DURING: 12 growth stages; CONTAINS InterPro DOMAIN/s: Alpha/beta hydrolase fold-1 (InterPro:IPR000073); BEST Arabidopsis thaliana protein match is: alpha/beta-Hydrolases superfamily …
BnaC02g06990D	18.2493	31.0134	37.4574	0	5.16385	2.85737	28.9067	2.67374	3.43706	6.47316e-05	0.000757779	BnaC02g06990D	chrC02	3725906	3727631	-	1383	-	PF00201:UDP-glucoronosyl and UDP-glucosyl transferase	UDPGT	UDP-glucosyl transferase 78D2	UDP-glucosyl transferase 78D2 (UGT78D2); CONTAINS InterPro DOMAIN/s: UDP-glucuronosyl/UDP-glucosyltransferase (InterPro:IPR002213); BEST Arabidopsis thaliana protein match is: UDP-glucosyl transferase 78D3 (TAIR:AT5G17030.1); Has 1807 Blast hits to 1807 proteins in 277 species: Archae - 0; Bacteria - 0; Metazoa - 736; Fungi - 347; Plants - 385; Viruses - 0; Other Eukaryotes - 339 (source: NCBI BL…
BnaC02g45400D	437.982	620.269	614.686	59.1689	58.8679	71.4342	557.646	63.157	3.14096	7.56756e-43	4.43598e-40	BnaC02g45400D	chrC02_random	1173265	1177496	-	2910	-	PF07973:Threonyl and Alanyl tRNA synthetase second additional domain|PF02272:DHHA1 domain|PF01411:tRNA synthetases class II (A)	-	Alanyl-tRNA synthetase, class IIc	EMBRYO DEFECTIVE 1030 (EMB1030); FUNCTIONS IN: alanine-tRNA ligase activity, ligase activity, forming aminoacyl-tRNA and related compounds, nucleotide binding, ATP binding, nucleic acid binding; INVOLVED IN: alanyl-tRNA aminoacylation, embryo development ending in seed dormancy; LOCATED IN: mitochondrion, chloroplast stroma, chloroplast, membrane; EXPRESSED IN: cultured cell, leaf; CONTAINS Inter…
BnaC02g08730D	23.3185	9.6917	32.6552	0	3.09831	4.76228	21.8885	2.6202	3.05072	0.00147256	0.0113482	BnaC02g08730D	chrC02	4879846	4882756	-	1359	-	PF00483:Nucleotidyl transferase	-	transferases;nucleotidyltransferases	transferases;nucleotidyltransferases; FUNCTIONS IN: transferase activity, nucleotidyltransferase activity; INVOLVED IN: biosynthetic process; LOCATED IN: endomembrane system; CONTAINS InterPro DOMAIN/s: Trimeric LpxA-like (InterPro:IPR011004), Nucleotidyl transferase (InterPro:IPR005835); BEST Arabidopsis thaliana protein match is: Trimeric LpxA-like enzyme (TAIR:AT2G34970.1); Has 6119 Blast hits…
BnaC02g46050D	388.304	296.566	237.23	28.5643	54.7369	28.5737	307.367	37.2916	3.04611	1.64667e-22	2.2675e-20	BnaC02g46050D	chrC02_random	1861957	1863870	-	393	-	PF03352:Methyladenine glycosylase	-	DNA glycosylase superfamily protein	DNA glycosylase superfamily protein; FUNCTIONS IN: DNA-3-methyladenine glycosylase I activity, catalytic activity; INVOLVED IN: DNA repair, base-excision repair; LOCATED IN: cellular_component unknown; EXPRESSED IN: 22 plant structures; EXPRESSED DURING: 13 growth stages; CONTAINS InterPro DOMAIN/s: DNA glycosylase (InterPro:IPR011257), Methyladenine glycosylase (InterPro:IPR005019); BEST Arabido…
BnaC02g04560D	103.412	98.8553	118.135	14.2821	11.3605	14.2868	106.801	13.3098	3.00281	4.27251e-14	2.23577e-12	BnaC02g04560D	chrC02	2419660	2421380	+	828	-	PF02893:GRAM domain	GRAM	GRAM domain family protein	GRAM domain family protein; CONTAINS InterPro DOMAIN/s: GRAM (InterPro:IPR004182); BEST Arabidopsis thaliana protein match is: GRAM domain family protein (TAIR:AT2G22475.1); Has 1807 Blast hits to 1807 proteins in 277 species: Archae - 0; Bacteria - 0; Metazoa - 736; Fungi - 347; Plants - 385; Viruses - 0; Other Eukaryotes - 339 (source: NCBI BLink).
BnaC02g02850D	23.3185	15.5067	39.3783	2.04031	1.03277	6.66719	26.0678	3.24676	2.98782	0.000468872	0.00426619	BnaC02g02850D	chrC02	1305530	1308787	-	1539	-	-	-	Iron-sulphur cluster biosynthesis family protein	Iron-sulphur cluster biosynthesis family protein; FUNCTIONS IN: molecular_function unknown; INVOLVED IN: biological_process unknown; LOCATED IN: chloroplast envelope; EXPRESSED IN: 22 plant structures; EXPRESSED DURING: 13 growth stages; CONTAINS InterPro DOMAIN/s: FeS cluster biogenesis (InterPro:IPR000361); Has 30201 Blast hits to 17322 proteins in 780 species: Archae - 12; Bacteria - 1396; Met…
BnaC02g09470D	327.473	251.984	209.377	34.6852	39.2453	27.6212	262.945	33.8506	2.95979	8.55624e-24	1.32692e-21	BnaC02g09470D	chrC02	5206995	5209271	-	933	-	PF06258:Mitochondrial fission ELM1	-	Protein of unknown function (DUF1022)	ELONGATED MITOCHONDRIA 1 (ELM1); CONTAINS InterPro DOMAIN/s: Protein of unknown function DUF1022 (InterPro:IPR009367); BEST Arabidopsis thaliana protein match is: Protein of unknown function (DUF1022) (TAIR:AT5G06180.2); Has 30201 Blast hits to 17322 proteins in 780 species: Archae - 12; Bacteria - 1396; Metazoa - 17338; Fungi - 3422; Plants - 5037; Viruses - 0; Other Eukaryotes - 2996 (source: N…
BnaC02g09790D	302.127	291.72	344.8	40.8061	35.1142	60.9572	312.882	45.6258	2.77328	1.5615e-25	2.79851e-23	BnaC02g09790D	chrC02	5485875	5495329	+	4434	-	PF15612:WSTF, HB1, Itc1p, MBD9 motif 1|PF00628:PHD-finger	PHD	PHD finger family protein	PHD finger family protein; FUNCTIONS IN: DNA binding, zinc ion binding; INVOLVED IN: regulation of transcription, DNA-dependent; EXPRESSED IN: 22 plant structures; EXPRESSED DURING: 14 growth stages; CONTAINS InterPro DOMAIN/s: DDT domain (InterPro:IPR004022), Zinc finger, PHD-type, conserved site (InterPro:IPR019786), EF-Hand 1, calcium-binding site (InterPro:IPR018247), Zinc finger, PHD-type (I…
BnaC02g44820D	22.3047	31.0134	18.2485	0	1.03277	9.52456	23.8555	3.51911	2.7393	0.00394728	0.0257644	BnaC02g44820D	chrC02_random	641048	642400	-	198	-	-	-	Protein kinase protein with tetratricopeptide repeat domain	Protein kinase protein with tetratricopeptide repeat domain; FUNCTIONS IN: binding, protein kinase activity, kinase activity, ATP binding; INVOLVED IN: protein amino acid phosphorylation, N-terminal protein myristoylation; LOCATED IN: plasma membrane; EXPRESSED IN: 22 plant structures; EXPRESSED DURING: 13 growth stages; CONTAINS InterPro DOMAIN/s: Tetratricopeptide-like helical (InterPro:IPR0119…
BnaC02g46260D	26.36	11.63	32.6552	1.02015	4.13108	6.66719	23.5484	3.93948	2.57031	0.00233772	0.0166872	BnaC02g46260D	chrC02_random	2118615	2122096	-	1269	-	PF12023:Domain of unknown function (DUF3511)|PF00270:DEAD/DEAH box helicase	DEAD	DEA(D/H)-box RNA helicase family protein	DEA(D/H)-box RNA helicase family protein; FUNCTIONS IN: helicase activity, nucleic acid binding, ATP-dependent helicase activity, ATP binding; INVOLVED IN: biological_process unknown; LOCATED IN: cytosol, plasma membrane, plant-type cell wall; EXPRESSED IN: 23 plant structures; EXPRESSED DURING: 11 growth stages; CONTAINS InterPro DOMAIN/s: RNA helicase, DEAD-box type, Q motif (InterPro:IPR014014…
BnaC02g45710D	1139.56	1625.3	1493.49	213.212	309.831	258.116	1419.45	260.386	2.44693	9.92413e-38	4.40342e-35	BnaC02g45710D	chrC02_random	1508668	1510645	+	1035	-	PF01753:MYND finger	zf-MYND	HCP-like superfamily protein with MYND-type zinc finger	HCP-like superfamily protein with MYND-type zinc finger; FUNCTIONS IN: binding, zinc ion binding; INVOLVED IN: biological_process unknown; LOCATED IN: nucleus; EXPRESSED IN: 23 plant structures; EXPRESSED DURING: 13 growth stages; CONTAINS InterPro DOMAIN/s: Zinc finger, MYND-type (InterPro:IPR002893), Tetratricopeptide-like helical (InterPro:IPR011990), Sel1-like (InterPro:IPR006597); BEST Arabi…
BnaC02g03920D	18.2493	20.3526	27.8529	3.06046	3.09831	6.66719	22.1516	4.27532	2.36521	0.00244665	0.017331	BnaC02g03920D	chrC02	1993349	1994941	+	1353	-	PF00415:Regulator of chromosome condensation (RCC1) repeat	-	Regulator of chromosome condensation (RCC1) family protein	Regulator of chromosome condensation (RCC1) family protein; CONTAINS InterPro DOMAIN/s: Regulator of chromosome condensation/beta-lactamase-inhibitor protein II (InterPro:IPR009091), Regulator of chromosome condensation, RCC1 (InterPro:IPR000408); BEST Arabidopsis thaliana protein match is: Regulator of chromosome condensation (RCC1) family protein (TAIR:AT5G63860.1); Has 30201 Blast hits to 1732…
BnaC02g07030D	21.2908	28.1059	43.2201	7.14107	5.16385	5.71474	30.8723	6.00655	2.36307	0.000434797	0.00400475	BnaC02g07030D	chrC02	3745257	3746965	+	813	-	-	-	rubredoxin family protein	enhancer of sos3-1 (ENH1); FUNCTIONS IN: electron carrier activity, metal ion binding; LOCATED IN: chloroplast thylakoid membrane, chloroplast, chloroplast envelope; EXPRESSED IN: 22 plant structures; EXPRESSED DURING: 14 growth stages; CONTAINS InterPro DOMAIN/s: Rubredoxin-type Fe(Cys)4 protein (InterPro:IPR004039), PDZ/DHR/GLGF (InterPro:IPR001478); BEST Arabidopsis thaliana protein match is: …
BnaC02g01410D	31.4293	36.8285	40.3387	10.2015	4.13108	8.57211	36.1988	7.63491	2.24291	0.000230013	0.00230461	BnaC02g01410D	chrC02	568975	571332	+	792	-	PF13855:Leucine rich repeat	-	Leucine-rich repeat (LRR) family protein	Leucine-rich repeat (LRR) family protein; INVOLVED IN: N-terminal protein myristoylation; LOCATED IN: plasma membrane; EXPRESSED IN: 26 plant structures; EXPRESSED DURING: 15 growth stages; CONTAINS InterPro DOMAIN/s: Leucine-rich repeat, typical subtype (InterPro:IPR003591), Leucine-rich repeat (InterPro:IPR001611); BEST Arabidopsis thaliana protein match is: unknown protein (TAIR:AT2G30105.1); …
BnaC02g03430D	400.47	451.633	471.579	123.439	81.5889	86.6735	441.227	97.2336	2.18283	8.99059e-23	1.26252e-20	BnaC02g03430D	chrC02	1632329	1633499	+	411	-	PF00164:Ribosomal protein S12/S23	Ribosomal_S12	Ribosomal protein S12/S23 family protein	Ribosomal protein S12/S23 family protein; FUNCTIONS IN: structural constituent of ribosome; INVOLVED IN: translation; LOCATED IN: cytosolic small ribosomal subunit, cytosolic ribosome, ribosome; EXPRESSED IN: guard cell, leaf; CONTAINS InterPro DOMAIN/s: Ribosomal protein S23, eukaryotic/archaeal (InterPro:IPR005680), Ribosomal protein S12/S23 (InterPro:IPR006032), Nucleic acid-binding, OB-fold-l…
BnaC02g45660D	1483.26	417.712	436.043	245.857	226.177	237.162	779.005	236.398	1.7203	0.00466656	0.0295447	BnaC02g45660D	chrC02_random	1417927	1419495	+	819	-	PF06200:tify domain|PF09425:Divergent CCT motif	Zim	jasmonate-zim-domain protein 6	jasmonate-zim-domain protein 6 (JAZ6); CONTAINS InterPro DOMAIN/s: Tify (InterPro:IPR010399), CCT domain-like (InterPro:IPR018467); BEST Arabidopsis thaliana protein match is: jasmonate-zim-domain protein 5 (TAIR:AT1G17380.1); Has 303 Blast hits to 298 proteins in 26 species: Archae - 0; Bacteria - 0; Metazoa - 0; Fungi - 0; Plants - 303; Viruses - 0; Other Eukaryotes - 0 (source: NCBI BLink).
BnaC02g46730D	1747.87	1434.37	1483.89	446.827	461.649	641.003	1555.38	516.493	1.58963	1.02992e-19	1.05968e-17	BnaC02g46730D	chrC02_random	2466527	2469290	+	1665	-	PF00515:Tetratricopeptide repeat|PF13414:TPR repeat	TPR_1	stress-inducible protein, putative	stress-inducible protein, putative; FUNCTIONS IN: binding; INVOLVED IN: response to high light intensity, response to hydrogen peroxide, response to heat, response to stress; LOCATED IN: cellular_component unknown; EXPRESSED IN: 18 plant structures; EXPRESSED DURING: 7 growth stages; CONTAINS InterPro DOMAIN/s: Heat shock chaperonin-binding (InterPro:IPR006636), Tetratricopeptide TPR-1 (InterPro:…
BnaC02g46860D	70.9693	65.9035	70.1126	27.5441	18.5899	28.5737	68.9952	24.9026	1.46814	0.000242385	0.00241155	BnaC02g46860D	chrC02_random	2733381	2733824	-	327	-	-	-	0	unknown protein; LOCATED IN: chloroplast; EXPRESSED IN: 9 plant structures; EXPRESSED DURING: LP.04 four leaves visible, 4 anthesis, petal differentiation and expansion stage; BEST Arabidopsis thaliana protein match is: unknown protein (TAIR:AT5G47455.7); Has 164 Blast hits to 164 proteins in 12 species: Archae - 0; Bacteria - 0; Metazoa - 0; Fungi - 0; Plants - 164; Viruses - 0; Other Eukaryotes…
BnaC02g07040D	596.142	652.251	967.169	336.65	226.177	260.973	738.521	274.6	1.42757	1.75693e-10	5.79841e-09	BnaC02g07040D	chrC02	3751509	3756818	-	1041	-	PF00795:Carbon-nitrogen hydrolase	CN_hydrolase	nitrilase 2	nitrilase 2 (NIT2); FUNCTIONS IN: indole-3-acetonitrile nitrilase activity, nitrilase activity, indole-3-acetonitrile nitrile hydratase activity; INVOLVED IN: response to cadmium ion, indoleacetic acid biosynthetic process, response to bacterium; LOCATED IN: cellular_component unknown; EXPRESSED IN: cotyledon, cultured cell; CONTAINS InterPro DOMAIN/s: Nitrilase/cyanide hydratase and apolipoprote…
BnaC02g44810D	194.659	178.327	169.999	71.4107	76.425	80.0063	180.995	75.9474	1.25217	5.9089e-07	1.09054e-05	BnaC02g44810D	chrC02_random	613181	615326	+	1020	-	PF00887:Acyl CoA binding protein|PF13857:Ankyrin repeats (many copies)	-	acyl-CoA binding protein 1	acyl-CoA binding protein 1 (ACBP1); CONTAINS InterPro DOMAIN/s: Ankyrin repeat-containing domain (InterPro:IPR020683), Acyl-CoA-binding protein, ACBP (InterPro:IPR000582), FERM/acyl-CoA-binding protein, 3-helical bundle (InterPro:IPR014352), Ankyrin repeat (InterPro:IPR002110); BEST Arabidopsis thaliana protein match is: acyl-CoA binding protein 2 (TAIR:AT4G27780.1); Has 1807 Blast hits to 1807 p…
BnaC02g46600D	78.0663	83.3486	76.8357	32.6449	38.2125	40.9556	79.4169	37.271	1.09056	0.0018337	0.0136298	BnaC02g46600D	chrC02_random	2367864	2373842	+	1599	-	PF01566:Natural resistance-associated macrophage protein	-	natural resistance-associated macrophage protein 1	natural resistance-associated macrophage protein 1 (NRAMP1); CONTAINS InterPro DOMAIN/s: Natural resistance-associated macrophage protein (InterPro:IPR001046); BEST Arabidopsis thaliana protein match is: NRAMP metal ion transporter 6 (TAIR:AT1G15960.1); Has 5566 Blast hits to 5511 proteins in 1695 species: Archae - 118; Bacteria - 4154; Metazoa - 357; Fungi - 273; Plants - 337; Viruses - 0; Other…
BnaC02g45250D	8019.54	6952.82	6461.88	3132.89	3609.53	3461.23	7144.75	3401.22	1.07079	3.85116e-16	2.58473e-14	BnaC02g45250D	chrC02_random	996695	998788	+	528	-	PF01161:Phosphatidylethanolamine-binding protein	-	PEBP (phosphatidylethanolamine-binding protein) family protein	FLOWERING LOCUS T (FT); FUNCTIONS IN: phosphatidylethanolamine binding, protein binding; INVOLVED IN: photoperiodism, flowering, positive regulation of flower development, regulation of flower development; LOCATED IN: nucleus, cytoplasm; EXPRESSED IN: 14 plant structures; EXPRESSED DURING: 7 growth stages; CONTAINS InterPro DOMAIN/s: Phosphatidylethanolamine-binding, conserved site (InterPro:IPR0…
BnaC02g44530D	174.382	227.755	193.05	103.035	139.424	124.772	198.395	122.41	0.696992	0.00430388	0.027668	BnaC02g44530D	chrC02_random	353635	355710	-	1497	-	PF01936:NYN domain	DUF88	zinc finger protein-related	zinc finger protein-related; FUNCTIONS IN: zinc ion binding; INVOLVED IN: biological_process unknown; LOCATED IN: intracellular; CONTAINS InterPro DOMAIN/s: Zinc finger, C2H2-like (InterPro:IPR015880); BEST Arabidopsis thaliana protein match is: Putative endonuclease or glycosyl hydrolase (TAIR:AT3G62200.1); Has 530 Blast hits to 298 proteins in 37 species: Archae - 0; Bacteria - 0; Metazoa - 57;…
BnaC02g03490D	1138.55	1829.79	2254.17	1226.22	1000.76	1066.75	1740.84	1097.91	0.665187	0.0016784	0.0126716	BnaC02g03490D	chrC02	1659484	1661895	-	606	-	PF13649:Methyltransferase domain	-	S-adenosyl-L-methionine-dependent methyltransferases superfamily protein	S-adenosyl-L-methionine-dependent methyltransferases superfamily protein; FUNCTIONS IN: methyltransferase activity; INVOLVED IN: metabolic process; LOCATED IN: chloroplast; EXPRESSED IN: 20 plant structures; EXPRESSED DURING: 13 growth stages; CONTAINS InterPro DOMAIN/s: Methyltransferase type 11 (InterPro:IPR013216); BEST Arabidopsis thaliana protein match is: S-adenosyl-L-methionine-dependent m…
BnaC02g46250D	550.519	531.105	565.703	387.658	311.897	340.027	549.109	346.527	0.664132	7.01719e-05	0.000813714	BnaC02g46250D	chrC02_random	2113782	2118248	+	1341	-	PF00069:Protein kinase domain	Pkinase	casein kinase 1-like protein 2	casein kinase 1-like protein 2 (CKL2); FUNCTIONS IN: protein serine/threonine kinase activity, protein kinase activity, kinase activity, ATP binding; INVOLVED IN: protein amino acid phosphorylation; LOCATED IN: nucleus, plasma membrane, cytoplasm; EXPRESSED IN: 24 plant structures; EXPRESSED DURING: 13 growth stages; CONTAINS InterPro DOMAIN/s: Protein kinase, ATP binding site (InterPro:IPR017441…
BnaC02g45790D	1513.67	1052.52	1001.75	764.095	864.429	767.68	1189.31	798.735	0.574197	0.00140765	0.0109114	BnaC02g45790D	chrC02_random	1559044	1560771	+	642	-	PF00237:Ribosomal protein L22p/L17e	-	Ribosomal protein L22p/L17e family protein	Ribosomal protein L22p/L17e family protein; FUNCTIONS IN: structural constituent of ribosome; INVOLVED IN: translation; LOCATED IN: in 6 components; EXPRESSED IN: 23 plant structures; EXPRESSED DURING: 13 growth stages; CONTAINS InterPro DOMAIN/s: Ribosomal protein L22/L17 (InterPro:IPR001063), Ribosomal protein L22/L17, eukaryotic/archaeal (InterPro:IPR005721), Ribosomal protein L22/L17, conserv…
BnaC02g48590D	38617.5	29718.6	24895.7	23690	23197.1	19203.4	31077.3	22030.2	0.49638	0.00271845	0.0189063	BnaC02g48590D	chrC02_random	4855629	4859154	-	918	-	PF13639:Ring finger domain|PF14599:Zinc-ribbon|PF05495:CHY zinc finger	zf-CHY	CHY-type/CTCHY-type/RING-type Zinc finger protein	CHY-type/CTCHY-type/RING-type Zinc finger protein; FUNCTIONS IN: zinc ion binding; EXPRESSED IN: 24 plant structures; EXPRESSED DURING: 15 growth stages; CONTAINS InterPro DOMAIN/s: Zinc finger, CTCHY-type (InterPro:IPR017921), Zinc finger, CHY-type (InterPro:IPR008913), Zinc finger, RING-type (InterPro:IPR001841), Zinc finger, C3HC4 RING-type (InterPro:IPR018957); BEST Arabidopsis thaliana prote…
BnaC02g45730D	833.383	818.949	735.702	584.548	574.221	645.765	796.011	601.511	0.403811	0.00630934	0.0377179	BnaC02g45730D	chrC02_random	1539204	1540517	+	276	-	-	-	0	unknown protein; FUNCTIONS IN: molecular_function unknown; INVOLVED IN: photorespiration; LOCATED IN: mitochondrial membrane, mitochondrial respiratory chain complex I, respiratory chain complex I; EXPRESSED IN: 24 plant structures; EXPRESSED DURING: 15 growth stages; Has 2 Blast hits to 2 proteins in 1 species: Archae - 0; Bacteria - 0; Metazoa - 0; Fungi - 0; Plants - 2; Viruses - 0; Other Euka…
BnaC02g44850D	862.784	920.711	947	1200.72	1263.08	1222	910.165	1228.6	-0.432678	0.000927987	0.00769737	BnaC02g44850D	chrC02_random	672384	675581	-	1743	-	PF02887:Pyruvate kinase, alpha/beta domain|PF00224:Pyruvate kinase, barrel domain	PK_C	plastidic pyruvate kinase beta subunit 1	plastidic pyruvate kinase beta subunit 1 (PKP-BETA1); FUNCTIONS IN: pyruvate kinase activity; INVOLVED IN: response to cadmium ion, glycolysis, seed development, fatty acid biosynthetic process, lipid metabolic process; LOCATED IN: mitochondrion, chloroplast, chloroplast stroma; EXPRESSED IN: 24 plant structures; EXPRESSED DURING: 15 growth stages; CONTAINS InterPro DOMAIN/s: Pyruvate kinase, C-t…
BnaC02g44620D	314.293	311.104	315.987	442.746	460.616	410.509	313.794	437.957	-0.480696	0.00398879	0.025977	BnaC02g44620D	chrC02_random	417374	420359	+	1137	-	PF02683:Cytochrome C biogenesis protein transmembrane region	-	cytochrome c biogenesis protein family	CcdA; CONTAINS InterPro DOMAIN/s: Cytochrome c assembly protein, transmembrane domain (InterPro:IPR003834).
BnaC02g45740D	4905	4205.23	4159.69	6156.62	6003.5	6547.18	4423.31	6235.77	-0.495523	5.68999e-05	0.000676762	BnaC02g45740D	chrC02_random	1540585	1541611	-	705	-	PF05755:Rubber elongation factor protein (REF)	-	Rubber elongation factor protein (REF)	Rubber elongation factor protein (REF); INVOLVED IN: biological_process unknown; LOCATED IN: vacuole; EXPRESSED IN: 24 plant structures; EXPRESSED DURING: 15 growth stages; CONTAINS InterPro DOMAIN/s: Rubber elongation factor (InterPro:IPR008802); BEST Arabidopsis thaliana protein match is: Rubber elongation factor protein (REF) (TAIR:AT2G47780.1); Has 125 Blast hits to 125 proteins in 21 species…
[truncated: 455 more rows]

## Sheet: SRC3a
	All the DEGs within QTL region
	Position 2257077-3473028			highlighted are selected genes
	R24 vs S24
gene_id	R24_1	R24_2	R24_3	S24_1	S24_2	S24_3	R24	S24	log2FoldChange	pvalue	padj	gene_name	gene_chr	gene_start	gene_end	gene_strand	gene_length	gene_biotype	gene_description	tf_family	description	detail description
[truncated: 236 more rows]
