# Supplementary material for: Identification of QTLs Containing Resistance Genes for Sclerotinia Stem Rot in Brassica napus Using Comparative Transcriptomic Studies
Source: Front Plant Sci. 2020 Jun 10;11:776. doi: 10.3389/fpls.2020.00776 (PMC7325899; doi:10.3389/fpls.2020.00776)
Supplement: Supplementary file 1 [file Data_Sheet_1.zip › Data Sheet 2.XLSX]

## Sheet: QTLs in this and other studies
Table S2 The informations of Sclerotinia stem rot resistance QTL identified in the present and previous studies.
Study	Mapping population	QTL	Physical position of QTL
Zhao et al. 2006	RV298 × P1804 (DH, n = 152)	Sll2	chrA02:32458-3454175
		Dw3	chrA03:15547362-16064878
		Sll12	chrC02:307942-6707092
		Dw12	chrC02:3710868-6707092
		Sll14a	chrC04:396764-9418160
		Sll14b	chrC04:11691778-28720453
		Sll16	chrC06:23181372-35465622
		Dw16	chrC06:28554990-35465622
		Sll19	chrC09:46581970-46745693
		Dw19	chrC09:43326113-43593795
Wu et al. 2013	Huashuang 5 × J7005 (DH, n=190)	LRA3	-
		LRA9-1	chrA09:22050676-23688607
		LRA9-2	chrA09:22050676-22586868
		LRC5	chrC04:3065391-7930616
		SRA1	chrA01:12444829-19857639
		SRA2-1	chrA02:16670964-20474897
		SRA2-2	chrA02:21084362-24719312
		SRA6	chrA06:20965425-23324273
		SRA8	chrA08:7467851-8338138
		SRA9-1	chrA09:22586748-26573318
		SRA9-2	chrA09:22570115-23688607
		SRC6-1	chrC06:30278840-34585422
		SRC6-2	chrC06:30278840-34585422
		SRC6-3	chrC06:34585232-36614661
		SRC7	chrC07:29634609-31761057
		SRC8a-1	chrC08:31404544-32040944
		SRC8a-2	chrC08:31404544-33506513
		SRC8b	chrC08:38190613-38467944
Wei et al. 2014	Express × SWU 7 (DH, n = 261)	qFR10-1	chrC02:1027454-3174971
		qFR10-2	chrC02:1099275-6816020
		qFR11-1	chrA09:29166099-29361292
		qFR11-2	-
		qFR11-3	chrC02:1027454-3174971
		qSR10-1	chrA02:1610851-7705833
		qSR10-2	chrA03:3131828-6786833
		qSR10-3	chrC02:1027454-3953336
		qSR11-1	chrA09:27128147-28071597
		qSR11-2	chrC02:1027454-3953336
Wei et al. 2016	Natural population (347 accessions)	Wei-A8	chrA08:15013334-15427949
		Wei-C6	chrC06:30784152-31344734
Wu et al. 2016	Natural population (448 accessions)	DSRC4	chrC04:40419964-41916428
		DSRC6	chrC06:25797413-26471794
		DSRC8	chrC08:20654840-20788744
Wu et al. 2019	ZP1 × D126 (DH, n = 150)	qSRA2	chrA02:970065-3121259
		qSRA3a	chrA03:4233535-4506384
		qSRA3b	chrA03:2702453-4262421
		qSRA6	chrA06:21629047-23499018
		qSRA10	chrA10:16049734-16300632
		qSRC2	chrC02:15419-4330203
		qSRC3	chrC03:186724-3392706
		qSRC8	chrC08:1618829-12089928
This study	14R886-1 x 14R879-1 (DH, n= 181)
2016		SRA2a	chrA02:8152495-9281526
		SRA9a	chrA09:21849699-28638676
		SRA9b	chrA09:28638676:31720464
		SRC3a	chrC03:2257077-3473028
		SRC3b	chrC03:22217518-30597169
		SRC3c	chrC03:30597169-47861855
		SRC3d	chrC03:47861855-50636145
2017		SRA2b	chrA02:5418060-7389046
		SRA2c	chrA02:9281526-17954962
		SRC2a	chrC02:226467-5545847
		SRC3a	chrC03:2257077-3473028
		SRC4	chrC04:28370232-37425730
2018		SRA9b	chrA09:9771822-17042052
		SRA9a	chrA09:13269950-28638676
		SRC2a	chrC02:226467-5545847
		SRC2b	chrC02:120960-5191339
		SRC6	chrC06:32950906-34445846

## Sheet: Linkage map of this study
		ID_2	Marker				Distance	position
	BnA01	1	m001	AX-95502621	A01	198823	0	0
		2	m002	AX-182151645	C01	633839	0	0
		3	m003	AX-177912260	A01	212754	0.3	0
		4	m004	AX-95504803	A01	282228	1.7	0.3
		5	m005	AX-95665610	A01	873225	0	2
		6	m006	AX-95508626	A01	695488	0	2
		7	m007	AX-95501321	A01	730624	7	2
		8	m008	AX-177911532	A01	2076602	0.3	9
		9	m009	AX-95655145	A01	2141160	0	9.3
		10	m010	AX-95508437	A01	2128844	0.6	9.3
		11	m011	AX-105335653	A01	2196809	0.6	9.9
		12	m012	AX-177912295	A01	2401390	2	10.5
		13	m013	AX-177834813	A01	3044599	2.9	12.5
		14	m014	AX-95665798	A01	3997738	0	15.4
		15	m015	AX-177912594	A01	4020809	0.3	15.4
		16	m016	AX-182142676	A01	4049901	0.3	15.7
		17	m017	AX-95683221	A01	4227188	0	16
		18	m018	AX-95509470	A01	4261277	0.3	16
		19	m019	AX-182087560	A01	4379934	1.4	16.3
		20	m020	AX-182174567	---	---	0	17.7
		21	m021	AX-177834603	A01	4655885	0	17.7
		22	m022	AX-177828313	A01	4678834	2	17.7
		23	m023	AX-177833336	A01	4913427	0.8	19.7
		24	m024	AX-95507661	A01	5287347	0.3	20.5
		25	m025	AX-95656842	A01	5356717	0	20.8
		26	m026	AX-95508178	A01	5321516	0	20.8
		27	m027	AX-177910970	A01	5478000	2	20.8
		28	m028	AX-95664727	C01	8221301	0	22.8
		29	m029	AX-182125504	A01	5698097	0	22.8
		30	m030	AX-177830916	A01	5714482	0.8	22.8
		31	m031	AX-95509539	A01	5995366	0	23.6
		32	m032	AX-177828523	A01	6024571	0	23.6
		33	m033	AX-177827519	---	---	0.3	23.6
		34	m034	AX-182155374	A01	6382318	0	23.9
		35	m035	AX-182153395	A01	6196365	0.8	23.9
		36	m036	AX-182155384	A01	6753945	0.3	24.7
		37	m037	AX-95665983	A01	6740602	0	25
		38	m038	AX-95501944	A01	6794703	0.3	25
		39	m039	AX-95665145	C01	11162115	0	25.3
		40	m040	AX-182149877	A01	6916160	0	25.3
		41	m041	AX-182126643	A01	6951719	0.8	25.3
		42	m042	AX-95509284	A01	7054916	0	26.1
		43	m043	AX-177912802	A01	7156915	0	26.1
		44	m044	AX-105336541	C01	11577707	1.1	26.1
		45	m045	AX-95508858	A01	7912026	0	27.2
		46	m046	AX-182161712	A01	7835721	0.3	27.2
		47	m047	AX-95664675	A01	8155867	0	27.5
		48	m048	AX-95508912	A01	8186347	8.1	27.5
		49	m049	AX-86219931	A01	19438918	3.6	35.6
		50	m050	AX-95504221	A01	20465173	0.8	39.2
		51	m051	AX-95509088	A01	20344118	0	40
		52	m052	AX-182158276	A01	20325349	8.5	40
		53	m053	AX-95506262	A01	22994071	0	48.5
		54	m054	AX-182150271	A01	22795371		48.5
	BnA02	55	m055	AX-86224746	A02	1182064	0.3	0
		56	m056	AX-177830425	A02	1278950	4.9	0.3
		57	m057	AX-95508354	A02	695308	8.1	5.2
		58	m058	AX-182177782	A02	4498418	0	13.3
		59	m059	AX-182134685	A02	4077631	0.6	13.3
		60	m060	AX-177831157	A02	3887913	0.8	13.9
		61	m061	AX-105338456	C02	7408306	0.6	14.7
		62	m062	AX-177833913	C02	8205845	1.7	15.3
		63	m063	AX-177913334	A02	4940609	0	17
		64	m064	AX-177909889	A02	4882956	0	17
		65	m065	AX-177829332	A02	4692035	1	17
		66	m066	AX-179307194	A02	5341710	0.3	18
		67	m067	AX-95635701	A02	5418060	0	18.3
		68	m068	AX-182146418	A02	5356635	1.7	18.3
		69	m069	AX-95638081	A02	6027264	0	20
		70	m070	AX-95635731	C02	10998100	0	20
		71	m071	AX-95508815	C02	10843399	0	20
		72	m072	AX-182162187	A02	5871468	0	20
		73	m073	AX-105305865	A02	6079618	0.3	20
		74	m074	AX-95682968	Cnn_random	55586185	0	20.3
		75	m075	AX-95638573	A02	6858767	0	20.3
		76	m076	AX-95636280	A02	6192452	0	20.3
		77	m077	AX-177912855	A02	6333770	0.4	20.3
		78	m078	AX-86226530	A02	6204291	0.7	20.7
		79	m079	AX-95663800	A02	7389046	0.3	21.4
		80	m080	AX-95638735	A02	7607144	0	21.7
		81	m081	AX-95637980	A02	7539305	0	21.7
		82	m082	AX-95637082	A02	7614391	0	21.7
		83	m083	AX-95507816	A02	7494729	0	21.7
		84	m084	AX-95503580	A02	7371529	0.3	21.7
		85	m085	AX-95504095	NA	NA	0.3	22
		86	m086	AX-182142217	A02	7929034	0	22.3
		87	m087	AX-182087557	A02	7861565	0	22.3
		88	m088	AX-177833634	A02	7804384	0.6	22.3
		89	m089	AX-95638244	A02	8152495	0	22.9
		90	m090	AX-95505381	A02	8150371	0	22.9
		91	m091	AX-95502337	A02	8209172	0	22.9
		92	m092	AX-177831861	A02	8169719	2	22.9
		93	m093	AX-95503214	A02	8450512	1.6	24.9
		94	m094	AX-95508272	A02	8599202	0	26.5
		95	m095	AX-177912782	A02	8550776	0.6	26.5
		96	m096	AX-95683142	A02	8717402	0	27.1
		97	m097	AX-95639328	A02	9075881	0	27.1
		98	m098	AX-177827655	A02	8825634	0.9	27.1
		99	m099	AX-95506263	A02	9281526	0.3	28
		100	m100	AX-177831482	A02	9728637	7.3	28.3
		101	m101	AX-95682974	C02	35264932	0	35.6
		102	m102	AX-95637945	A02	17954962	0	35.6
		103	m103	AX-95503351	A02	18365364	0	35.6
		104	m104	AX-182134755	A02	18348727	0	35.6
		105	m105	AX-177912058	A02	18255015	0	35.6
		106	m106	AX-177911406	A02	18408223	0	35.6
		107	m107	AX-177830960	A02	18106291	0.3	35.6
		108	m108	AX-177912681	A02	18698579	0.9	35.9
		109	m109	AX-95507300	NA	NA	1.3	36.8
		110	m110	AX-177910597	A02	20427976	0	38.1
		111	m111	AX-177910040	A02	20485591	0.3	38.1
		112	m112	AX-179307221	---	---	1.8	38.4
		113	m113	AX-95662804	A02	21226298	0.3	40.2
		114	m114	AX-182158802	A02	21544875	4.7	40.5
		115	m115	AX-177833499	A02	22699841	0.3	45.2
		116	m116	AX-177912866	A02	22490280	2.1	45.5
		117	m117	AX-95680344	---	---	0.5	47.6
		118	m118	AX-95508673	A02	23281113	0	48.1
		119	m119	AX-177911797	A02	23067298	0.6	48.1
		120	m120	AX-182141598	C02	44605629		48.7
	BnA03	121	m121	AX-95663185	A03	789737	3	0
		122	m122	AX-95639015	A03	1879700	0.6	3
		123	m123	AX-95506291	A03	1978091	0.8	3.6
		124	m124	AX-177829589	NA	NA	0.3	4.4
		125	m125	AX-177910491	A03	2164113	1.4	4.7
		126	m126	AX-182157094	A03	2289810	0.3	6.1
		127	m127	AX-95508432	A03	2457741	0.3	6.4
		128	m128	AX-182087798	C03	3217123	1.1	6.7
		129	m129	AX-182170979	A03	2877318	0.8	7.8
		130	m130	AX-95506788	A03	3349809	2	8.6
		131	m131	AX-95664767	A03	3755339	0.3	10.6
		132	m132	AX-95507916	A03	3885180	0	10.9
		133	m133	AX-182140633	A03	3929928	0	10.9
		134	m134	AX-105337675	A03	3794794	0.8	10.9
		135	m135	AX-95637128	A03	4158468	0	11.7
		136	m136	AX-177835539	A03	4171673	0	11.7
		137	m137	AX-177829972	A03	4312981	1.7	11.7
		138	m138	AX-182145123	A03	5043286	0	13.4
		139	m139	AX-182135940	A03	4933392	0	13.4
		140	m140	AX-182087799	A03	4660636	0	13.4
		141	m141	AX-179307521	---	---	0	13.4
		142	m142	AX-177912899	A03	4548249	0.3	13.4
		143	m143	AX-95503270	A03	5119830	0.4	13.7
		144	m144	AX-95639207	A03	5215835	0.4	14.1
		145	m145	AX-95635782	A03	5448828	0	14.5
		146	m146	AX-95509309	A03	5754736	0	14.5
		147	m147	AX-182140418	A03	5636296	0	14.5
		148	m148	AX-105336659	C03	7273434	0.3	14.5
		149	m149	AX-182174150	A03	5956088	15.6	14.8
		150	m150	AX-95666212	A03	13314548	0	30.4
		151	m151	AX-95638185	A03	13473758	0	30.4
		152	m152	AX-95508251	---	---	0	30.4
		153	m153	AX-95502288	A03	13382300	0	30.4
		154	m154	AX-179306856	A03	13348803	0	30.4
		155	m155	AX-177913067	---	---	0	30.4
		156	m156	AX-177832546	A03	13494780	0	30.4
		157	m157	AX-177829881	A03	13373240	0.8	30.4
		158	m158	AX-95639049	A03	13673373	0	31.2
		159	m159	AX-95503587	A03	13929211	0.3	31.2
		160	m160	AX-179580833	A03	13948546	2.9	31.5
		161	m161	AX-95681175	A03	14558144	0.3	34.4
		162	m162	AX-95679826	A03	14841203	0	34.7
		163	m163	AX-95508685	NA	NA	0.3	34.7
		164	m164	AX-95665748	A03	15038093	1.7	35
		165	m165	AX-177828932	A03	15228244	0.8	36.7
		166	m166	AX-95509154	A03	15430383	17.7	37.5
		167	m167	AX-177633599	A03	22900381	0.3	55.2
		168	m168	AX-95638388	A03	23385545	0	55.5
		169	m169	AX-179573595	A03	23842782	0	55.5
		170	m170	AX-179307141	A03	23700354	0	55.5
		171	m171	AX-177912865	A03	23502236	0	55.5
		172	m172	AX-177829727	A03	23878885	3.2	55.5
		173	m173	AX-95680418	A03	24819345	0	58.7
		174	m174	AX-95502122	A03	24749109	0	58.7
		175	m175	AX-177828344	A03	24825439	0.3	58.7
		176	m176	AX-95663183	A03	25257196	0	59
		177	m177	AX-182147877	A03	25135300	0.3	59
		178	m178	AX-95506691	A03	25487433	0	59.3
		179	m179	AX-182087709	A03	25455931	0.6	59.3
		180	m180	AX-177827553	A03	25694462	0.3	59.9
		181	m181	AX-95638114	A03	25782888	0	60.2
		182	m182	AX-95636680	A03	25899466	0.3	60.2
		183	m183	AX-95637533	A03	26004976	0	60.5
		184	m184	AX-95636105	A03	26015888	0	60.5
		185	m185	AX-177834674	A03	25971980	0	60.5
		186	m186	AX-177828121	A03	25971199		60.5
	BnA04	187	m187	AX-182158762	A04	200564	0	0
		188	m188	AX-182173635	A04	542203	0	0
		189	m189	AX-95506329	A04	104399	0.6	0
		190	m190	AX-95507281	A04	750452	0.3	0.6
		191	m191	AX-95655183	A04	796835	0.3	0.9
		192	m192	AX-182154440	A04	812051	0.3	1.2
		193	m193	AX-177911997	A04	839926	0.6	1.5
		194	m194	AX-177832551	A04	988803	0	2.1
		195	m195	AX-177912976	A04	966614	0	2.1
		196	m196	AX-95507033	A04	913639	0	2.1
		197	m197	AX-95662645	A04	1037957	0.6	2.1
		198	m198	AX-177910619	---	---	0	2.7
		199	m199	AX-95638180	A04	1223392	0.8	2.7
		200	m200	AX-177911849	A04	1540119	0	3.5
		201	m201	AX-177912915	A04	1793416	0	3.5
		202	m202	AX-95507848	A04	1718920	0	3.5
		203	m203	AX-95639386	A04	2008557	0	3.5
		204	m204	AX-95655507	A04	1880805	0	3.5
		205	m205	AX-95665112	A04	1618218	0	3.5
		206	m206	AX-95665840	A04	1792836	0.8	3.5
		207	m207	AX-177911409	A04	2486232	0.3	4.3
		208	m208	AX-177632157	A04	2419904	0	4.6
		209	m209	AX-182087419	A04	2512168	0	4.6
		210	m210	AX-182087727	A04	2453549	0	4.6
		211	m211	AX-182137198	A04	2461363	0.3	4.6
		212	m212	AX-95635538	A02	1977941	0.3	4.9
		213	m213	AX-95666582	A04	2610229	0.6	5.2
		214	m214	AX-177630934	C04	28166678	0	5.8
		215	m215	AX-177828305	A04	6389777	0	5.8
		216	m216	AX-177834552	A04	8742173	0.3	5.8
		217	m217	AX-177911263	A04	8018477	0.3	6.1
		218	m218	AX-177911423	A04	8621857	0	6.4
		219	m219	AX-177912197	A04	5687201	0	6.4
		220	m220	AX-177912401	A04	7952152	0	6.4
		221	m221	AX-177912598	A04	3396550	0	6.4
		222	m222	AX-177912772	A04	4625893	0	6.4
		223	m223	AX-182087875	A04	5024274	0	6.4
		224	m224	AX-182130234	A04	4912484	0	6.4
		225	m225	AX-182138509	A04	8430905	0	6.4
		226	m226	AX-182152303	A04	7213720	0	6.4
		227	m227	AX-95507735	A04	4860848	0	6.4
		228	m228	AX-95637825	A04	7808884	0	6.4
		229	m229	AX-95638304	A04	8037953	0	6.4
		230	m230	AX-95639451	A04	4102327	0	6.4
		231	m231	AX-95663149	A04	7190935	0	6.4
		232	m232	AX-95666514	A04	4144134	0.6	6.4
		233	m233	AX-177835750	NA	NA	0	7
		234	m234	AX-95504726	A04	9773044	0	7
		235	m235	AX-95508362	A04	9094588	0	7
		236	m236	AX-95509407	A04	9504535	0	7
		237	m237	AX-95663916	A04	9736334	0.3	7
		238	m238	AX-182141453	A04	10179623	0	7.3
		239	m239	AX-182178320	A04	10076079	2	7.3
		240	m240	AX-177834817	A04	10462928	0	9.3
		241	m241	AX-95635230	A04	10268881	0.3	9.3
		242	m242	AX-95506459	A04	10542933	0	9.6
		243	m243	AX-95666520	A04	10515356	2.3	9.6
		244	m244	AX-177912463	A04	11146862	0	11.9
		245	m245	AX-182149956	---	---	0	11.9
		246	m246	AX-182171298	C04	36480280	0.3	11.9
		247	m247	AX-182150934	A04	11227196	0	12.2
		248	m248	AX-95504460	NA	NA	1.4	12.2
		249	m249	AX-95501490	A04	11708799	0.6	13.6
		250	m250	AX-95505869	A04	11860002	0	14.2
		251	m251	AX-95508663	NA	NA	0.3	14.2
		252	m252	AX-177833764	NA	NA	0	14.5
		253	m253	AX-95663397	A04	12041691	0.3	14.5
		254	m254	AX-95504510	A04	12216734	2	14.8
		255	m255	AX-95635197	A04	13137660	0.3	16.8
		256	m256	AX-95639454	A04	13192738	0.6	17.1
		257	m257	AX-95639543	A04	13224285	0.3	17.7
		258	m258	AX-105337080	A04	13396012	0.3	18
		259	m259	AX-182087810	A04	13556759	0.3	18.3
		260	m260	AX-105337902	C04	42072615	0	18.6
		261	m261	AX-177912572	A04	14259534	0	18.6
		262	m262	AX-182176371	A04	14148774	0	18.6
		263	m263	AX-95501595	A04	13880754	0	18.6
		264	m264	AX-95636860	A04	13968724	0	18.6
		265	m265	AX-95638220	A04	14082609	0	18.6
		266	m266	AX-95663327	A04	14047180	0	18.6
		267	m267	AX-95664677	A04	13905031	0.3	18.6
		268	m268	AX-177633163	A04	14344793	1.1	18.9
		269	m269	AX-95503260	A04	14767434	0.6	20
		270	m270	AX-95501205	A04	15011438	0	20.6
		271	m271	AX-95501988	C04	43621658	0	20.6
		272	m272	AX-95638027	A04	14976156	0	20.6
		273	m273	AX-95665410	A04	15205214	1.7	20.6
		274	m274	AX-182129929	A04	15651319	0.6	22.3
		275	m275	AX-177831207	A04	15494654	0	22.9
		276	m276	AX-182142616	C04	44361030	0	22.9
		277	m277	AX-182173390	NA	NA	0	22.9
		278	m278	AX-95505772	A04	15333203	0	22.9
		279	m279	AX-95509015	A04	15449482	0	22.9
		280	m280	AX-95663087	A04	15436750	4.5	22.9
		281	m281	AX-182124799	A04	16546328	0.3	27.4
		282	m282	AX-95507945	A04	16355822	0	27.7
		283	m283	AX-95638476	A04	16299897		27.7
	BnA05	284	m284	AX-182125476	A05	1091785	3.6	0
		285	m285	AX-182144070	A05	2402352	0	3.6
		286	m286	AX-177632849	A05	2232259	2.3	3.6
		287	m287	AX-95665927	A05	2541017	0	5.9
		288	m288	AX-177831436	A05	2595001	1.7	5.9
		289	m289	AX-95682879	A05	2997485	1.4	7.6
		290	m290	AX-179307549	A05	3379499	0.3	9
		291	m291	AX-95509593	---	---	0	9.3
		292	m292	AX-95509323	A05	3621932	0	9.3
		293	m293	AX-95506948	A05	3587696	0	9.3
		294	m294	AX-177913008	A05	3465156	0.6	9.3
		295	m295	AX-95502175	A05	3762765	0.6	9.9
		296	m296	AX-95504224	A05	3929212	1.1	10.5
		297	m297	AX-95507219	A05	4243236	0	11.6
		298	m298	AX-177827743	A05	4207579	0.6	11.6
		299	m299	AX-95656681	A05	4526768	0	12.2
		300	m300	AX-182144549	A05	4468491	0	12.2
		301	m301	AX-177830897	A05	4459237	0	12.2
		302	m302	AX-177830774	A05	4494882	1.7	12.2
		303	m303	AX-95681130	A05	4841157	0.3	13.9
		304	m304	AX-95681137	A05	4949946	0.6	14.2
		305	m305	AX-182162393	A05	5230918	7	14.8
		306	m306	AX-95680998	A05	14285552	0	21.8
		307	m307	AX-182137231	A05	14207114	0	21.8
		308	m308	AX-177911746	A05	14411606	1.1	21.8
		309	m309	AX-182139077	A05	16187103	0	22.9
		310	m310	AX-177913344	NA	NA	0	22.9
		311	m311	AX-177911904	C05	33067591	0.6	22.9
		312	m312	AX-95666094	A05	16580787	0	23.5
		313	m313	AX-95635192	A05	16576112	0.3	23.5
		314	m314	AX-95665821	NA	NA	0	23.8
		315	m315	AX-95663230	A05	16862858	0	23.8
		316	m316	AX-95639173	A05	16907957	0	23.8
		317	m317	AX-95637283	A05	16760200	0	23.8
		318	m318	AX-177913043	NA	NA	0.3	23.8
		319	m319	AX-95665992	A05	16969403	1.7	24.1
		320	m320	AX-182087489	A05	17361682	0.3	25.8
		321	m321	AX-95665676	A05	17302241	0.8	26.1
		322	m322	AX-86219867	A05	17522686	0.6	26.9
		323	m323	AX-95663605	NA	NA	2.6	27.5
		324	m324	AX-177910156	A05	18021517	0	30.1
		325	m325	AX-182087654	A05	18142243	0.6	30.1
		326	m326	AX-95637202	A05	18570049	0	30.7
		327	m327	AX-95636095	A05	18469676	0	30.7
		328	m328	AX-182129994	A05	18325978	0	30.7
		329	m329	AX-177830309	A05	18381633	1.7	30.7
		330	m330	AX-182125213	A05	19000644	0.8	32.4
		331	m331	AX-182135012	A05	19255639	1.4	33.2
		332	m332	AX-86232732	A05	19484238	4.2	34.6
		333	m333	AX-95664220	A05	20293808	0.6	38.8
		334	m334	AX-95664321	A05	20351180	3.6	39.4
		335	m335	AX-95638182	A05	20872177	2	43
		336	m336	AX-95506674	A05	21077005	0	45
		337	m337	AX-177912470	A05	21188358	0.3	45
		338	m338	AX-95666223	A05	21298993	0	45.3
		339	m339	AX-95506574	A05	21224724	0.3	45.3
		340	m340	AX-95639244	A05	21325862	0	45.6
		341	m341	AX-182152197	A05	21349944	0	45.6
		342	m342	AX-179307296	A05	21346578	1.4	45.6
		343	m343	AX-95506580	A05	21899702	0	47
		344	m344	AX-182087589	A05	21962335	0	47
		345	m345	AX-177912135	A05	21956333	0	47
		346	m346	AX-177832638	---	---	2.3	47
		348	m348	AX-182144451	A05	22581668	0.3	49.3
		349	m349	AX-177832462	A05	22596411	0	49.6
		350	m350	AX-177832432	A05	22118239	0.8	49.6
		351	m351	AX-177832214	A05	22405036	0.9	50.4
		352	m352	AX-177912243	A05	22464190		51.3
	BnA06	353	m353	AX-177833184	---	---	0	0
		354	m354	AX-182168918	A06	291654	0	0
		355	m355	AX-95509271	A06	116247	0.3	0
		356	m356	AX-177912371	A06	58478	0.6	0.3
		357	m357	AX-182162679	A06	513814	0	0.9
		358	m358	AX-95638150	A06	860355	0.6	0.9
		359	m359	AX-177829767	A06	1156828	0	1.5
		360	m360	AX-177833610	A06	787710	0.1	1.5
		361	m361	AX-95508817	A06	991164	0.1	1.6
		362	m362	AX-177833205	A06	1555093	0	1.7
		363	m363	AX-182154808	A06	1350492	0	1.7
		364	m364	AX-95501632	C06	4784048	0	1.7
		365	m365	AX-95663205	A06	1469265	6.2	1.7
		366	m366	AX-177912167	A06	2625420	0.3	7.9
		367	m367	AX-95506806	A06	2576163	1.4	8.2
		368	m368	AX-182129674	A06	2768312	0.3	9.6
		369	m369	AX-95509548	A06	2730311	2.3	9.9
		370	m370	AX-179307718	---	---	0	12.2
		371	m371	AX-86227953	A06	2943150	0	12.2
		372	m372	AX-95505922	A06	2958827	0.8	12.2
		373	m373	AX-95502124	A06	3090575	0.8	13
		374	m374	AX-182144608	A06	3216471	0.3	13.8
		375	m375	AX-177829694	A06	3350988	2.9	14.1
		376	m376	AX-95635093	A06	4130940	0.3	17
		377	m377	AX-95509393	---	---	0.3	17.3
		378	m378	AX-95506605	A06	4335822	0.8	17.6
		379	m379	AX-95664038	A06	4839177	0.6	18.4
		380	m380	AX-177831466	A06	4902731	0	19
		381	m381	AX-177912009	A06	4964208	0	19
		382	m382	AX-95505849	A06	4927798	0.6	19
		383	m383	AX-177831709	A06	5138085	0	19.6
		384	m384	AX-95508761	A06	5119717	0.3	19.6
		385	m385	AX-95639254	A06	5202216	1.1	19.9
		386	m386	AX-177835038	A06	5468640	0.6	21
		387	m387	AX-95505284	---	---	0	21.6
		388	m388	AX-95664105	A06	5891552	0.3	21.6
		389	m389	AX-177911343	A06	6017553	0	21.9
		390	m390	AX-177913340	---	---	0	21.9
		391	m391	AX-95508307	A06	5951730	0	21.9
		392	m392	AX-95666824	A06	6031226	0.6	21.9
		393	m393	AX-179307204	A06	6369656	0	22.5
		394	m394	AX-95639108	A06	6375156	2.9	22.5
		396	m396	AX-177911861	A06	8543338	0	25.4
		397	m397	AX-177912226	A06	8593900	0	25.4
		398	m398	AX-182129213	A06	8463642	0	25.4
		399	m399	AX-95637169	A06	8566443	0	25.4
		400	m400	AX-95665071	A06	8428209	0.3	25.4
		401	m401	AX-177827950	A03	24333274	0	25.7
		402	m402	AX-177833900	A06	12496133	0	25.7
		403	m403	AX-177834479	A06	12936876	0	25.7
		404	m404	AX-177909781	A06	8972198	0	25.7
		405	m405	AX-177912057	NA	NA	0	25.7
		406	m406	AX-182087150	---	---	0	25.7
		407	m407	AX-182087860	A06	9431065	0	25.7
		408	m408	AX-182142555	A06	12987208	0	25.7
		409	m409	AX-182164065	A06	9361748	0	25.7
		410	m410	AX-182175887	A06	10054080	0	25.7
		411	m411	AX-86228915	A06	14067125	0	25.7
		412	m412	AX-86233477	A06	9165808	0	25.7
		413	m413	AX-95507823	A06	9506200	0	25.7
		414	m414	AX-95635753	A06	11438884	0	25.7
		415	m415	AX-95636388	A06	14121755	0	25.7
		416	m416	AX-95637929	A06	14126760	0	25.7
		417	m417	AX-95638496	A06	14069064	0	25.7
		418	m418	AX-95638567	NA	NA	0	25.7
		419	m419	AX-95639218	A06	13909388	0	25.7
		420	m420	AX-95639517	A06	11179342	0	25.7
		421	m421	AX-95662568	A06	9720037	0	25.7
		422	m422	AX-95662903	A06	14201197	0	25.7
		423	m423	AX-95663119	A06	14411990	0	25.7
		424	m424	AX-95664391	A06	14426548	0	25.7
		425	m425	AX-95664418	A06	9743291	0	25.7
		426	m426	AX-95666153	A06	11130277	0	25.7
		427	m427	AX-95666214	A06	10537734	0	25.7
		428	m428	AX-95666311	A06	11311071	0.3	25.7
		429	m429	AX-182173769	A06	15414105	0	26
		430	m430	AX-95507779	A06	15152616	0	26
		431	m431	AX-95638710	A06	15200276	0	26
		432	m432	AX-95638830	A06	15021671	0	26
		433	m433	AX-95638941	A06	15358090	0	26
		434	m434	AX-95656600	A06	14657179	0.3	26
		435	m435	AX-182087816	A06	14695012	0.6	26.3
		436	m436	AX-182174108	A06	15454780	0.6	26.9
		437	m437	AX-95666229	A06	15938605	0.3	27.5
		438	m438	AX-177835365	A06	16081713	2.3	27.8
		439	m439	AX-177631172	---	---	0.3	30.1
		440	m440	AX-177828759	A06	18652637	0	30.4
		441	m441	AX-177909835	---	---	0	30.4
		442	m442	AX-182162101	A06	18660265	0.8	30.4
		443	m443	AX-95507417	A06	19108570	0.8	31.2
		444	m444	AX-95506250	A06	19221937	1.9	32
		445	m445	AX-95501842	A06	19808118	0.6	33.9
		446	m446	AX-182132799	A06	19638691	3.9	34.5
		447	m447	AX-95502306	A06	20507126	0.8	38.4
		448	m448	AX-95665688	A06	20815503	0.3	39.2
		449	m449	AX-177911457	A06	20869458	1.7	39.5
		450	m450	AX-95509437	A06	21301837	0	41.2
		451	m451	AX-95638616	A06	21362889	0.8	41.2
		452	m452	AX-95638554	NA	NA	0.8	42
		453	m453	AX-95662748	A06	21963704	3.6	42.8
		454	m454	AX-105337742	C07	27849531	0	46.4
		455	m455	AX-177833891	A06	22994275	0	46.4
		456	m456	AX-177911706	A06	22878151	0	46.4
		457	m457	AX-95509033	A06	23030939	5.5	46.4
		458	m458	AX-86226010	A06	23647050	0	51.9
		459	m459	AX-95501447	A06	23649814	7.3	51.9
		460	m460	AX-182126510	A06	24366029	0	59.2
		461	m461	AX-95503227	A06	24322070		59.2
	BnA07	462	m462	AX-177830605	A07	963624	0.3	0
		463	m463	AX-177828915	A07	1271475	0	0.3
		464	m464	AX-182087546	A07	1235062	0	0.3
		465	m465	AX-182141687	A07	1241046	0	0.3
		466	m466	AX-95506100	NA	NA	0	0.3
		467	m467	AX-95509565	A07	1431141	0	0.3
		468	m468	AX-95638840	A07	1380194	0.3	0.3
		469	m469	AX-182160949	A07	1689913	0.3	0.6
		470	m470	AX-95503878	A07	2504682	0.8	0.9
		471	m471	AX-95664205	A07	4894251	0.6	1.7
		472	m472	AX-177827651	A07	6012999	0	2.3
		473	m473	AX-177827909	A07	5524144	0	2.3
		474	m474	AX-177832832	A07	3325864	0	2.3
		475	m475	AX-177912490	---	---	0	2.3
		476	m476	AX-177913429	A07	5246686	0	2.3
		477	m477	AX-179306759	C07	8592212	0	2.3
		478	m478	AX-182087186	A07	3402177	0	2.3
		479	m479	AX-182087820	A07	6081018	0	2.3
		480	m480	AX-182087850	A07	6015130	0	2.3
		481	m481	AX-182134239	A07	5978336	0	2.3
		482	m482	AX-182141083	A07	5268725	0	2.3
		483	m483	AX-182141284	A07	4283656	0	2.3
		484	m484	AX-182164478	A07	4504880	0	2.3
		485	m485	AX-95507986	A07	4162142	0	2.3
		486	m486	AX-95681126	A07_random	283372	0.8	2.3
		487	m487	AX-95666254	NA	NA	0.3	3.1
		488	m488	AX-177913298	A07	6435018	0	3.4
		489	m489	AX-95635360	A07	6474355	2.9	3.4
		490	m490	AX-95505319	A07	8334083	0.3	6.3
		491	m491	AX-182130952	A07	8137302	7.7	6.6
		492	m492	AX-177829576	A07	11425961	0	14.3
		493	m493	AX-177830199	NA	NA	0	14.3
		494	m494	AX-177835788	---	---	0	14.3
		495	m495	AX-179306820	A07	11598818	0	14.3
		496	m496	AX-179573580	C04	15261368	0	14.3
		497	m497	AX-95635882	A07	11569393	1.1	14.3
		498	m498	AX-177911617	A07	11667651	0.3	15.4
		499	m499	AX-95503648	A07	11832347	0.3	15.7
		500	m500	AX-177910940	A07	11891179	4.9	16
		501	m501	AX-182151810	A07	13354994	0	20.9
		502	m502	AX-95506072	A07	13428544	0.6	20.9
		503	m503	AX-182163701	A07	13611860	0.8	21.5
		504	m504	AX-177832197	A07	13974901	0	22.3
		505	m505	AX-177913212	A07	13890895	0	22.3
		506	m506	AX-95504180	A07	13888622	0.7	22.3
		507	m507	AX-182145192	A07	14222289	1.3	23
		508	m508	AX-105247713	A07	14515145	0	24.3
		509	m509	AX-86221266	A07	14444588	0	24.3
		510	m510	AX-86233841	A07	14806126	0	24.3
		511	m511	AX-95502625	A07	14650313	0.3	24.3
		512	m512	AX-95509504	A07	14572791	1.6	24.6
		513	m513	AX-177910065	A07	15278845	0.6	26.2
		514	m514	AX-182124924	A07	15011125	0	26.8
		515	m515	AX-95665475	A07	14966329	0	26.8
		516	m516	AX-95680341	A07	15040098	2	26.8
		517	m517	AX-86228176	C06	21174688	0.3	28.8
		518	m518	AX-95505999	A07	15703693	0	29.1
		519	m519	AX-95666088	A07	15791002	0.8	29.1
		520	m520	AX-179307026	A07	16418524	0	29.9
		521	m521	AX-95506781	---	---	0	29.9
		522	m522	AX-95508289	A07	16348847	0.3	29.9
		523	m523	AX-177910250	A07	16522250	2.9	30.2
		525	m525	AX-182127315	A07	19925777	0	33.1
		526	m526	AX-182169504	A07	20046365		33.1
	BnA08	527	m527	AX-95506362	A08	1012939	0	0
		528	m528	AX-95505873	A08	720617	0	0
		529	m529	AX-182134868	A08	741913	0.3	0
		530	m530	AX-177911109	A08	636677	5.2	0.3
		531	m531	AX-95665981	A08	11057223	0	5.5
		532	m532	AX-95664685	A08	10682692	0	5.5
		533	m533	AX-95639554	A08	10716400	0	5.5
		534	m534	AX-95636909	A08	10872039	0	5.5
		535	m535	AX-86223128	A08	10958607	0	5.5
		536	m536	AX-86223123	A08	10967903	0	5.5
		537	m537	AX-177831266	A08	10991897	0.8	5.5
		538	m538	AX-95662650	A08	10839191	1.1	6.3
		539	m539	AX-95639448	A08	11215882	0	7.4
		540	m540	AX-95635238	A08	11146633	0	7.4
		541	m541	AX-182134503	A08	11097577	0.3	7.4
		542	m542	AX-95636360	A08	11301755	0.3	7.7
		543	m543	AX-95664469	A08	11688286	0	8
		544	m544	AX-95638560	A08	11831251	0	8
		545	m545	AX-95638155	A08	11815271	0	8
		546	m546	AX-95636543	A08	11827449	0	8
		547	m547	AX-179307415	NA	NA	0.8	8
		548	m548	AX-95637102	A08	12213572	0	8.8
		549	m549	AX-95506120	NA	NA	0.3	8.8
		550	m550	AX-95505568	A08	12328472	0	9.1
		551	m551	AX-179307653	A08	12351927	0.6	9.1
		552	m552	AX-177912005	A08	12564032	0.3	9.7
		553	m553	AX-182160202	NA	NA	0.6	10
		554	m554	AX-95509246	A08	12777088	0	10.6
		555	m555	AX-95506507	A08	13089647	0	10.6
		556	m556	AX-177827639	A08	13301345	0.3	10.6
		557	m557	AX-95635764	A08	13340515	0.3	10.9
		558	m558	AX-95665462	NA	NA	0	11.2
		559	m559	AX-95505014	NA	NA	0.6	11.2
		560	m560	AX-95638750	A08	13499567	0	11.8
		561	m561	AX-179307292	A08	13571425	0.3	11.8
		562	m562	AX-95507603	A08	13582160	0.6	12.1
		563	m563	AX-95636783	A08	13830656	1.7	12.7
		564	m564	AX-177911204	A08	14139341	0.3	14.4
		565	m565	AX-95665155	A08	14393035	0.3	14.7
		566	m566	AX-95636348	A08	14532868	0	15
		567	m567	AX-95506725	NA	NA	0.6	15
		568	m568	AX-95639222	A08	14705447	1.4	15.6
		569	m569	AX-179306815	A08	15264476	0	17
		570	m570	AX-177831191	A08	15071970	0.6	17
		571	m571	AX-179306910	A08	15559693	3.9	17.6
		572	m572	AX-177913285	C08	20675827	0	21.5
		573	m573	AX-177835163	A08	16819482	4.2	21.5
		574	m574	AX-95664641	A08	17156901	0.3	25.7
		575	m575	AX-95681075	A08	17298816	0	26
		576	m576	AX-95638744	A08	17306277	0	26
		577	m577	AX-177830595	A08	17270213	1.1	26
		578	m578	AX-95666285	A08	17422209	0	27.1
		579	m579	AX-179580755	A08	17444713	0.6	27.1
		580	m580	AX-182136316	A08	17510123	3.9	27.7
		581	m581	AX-95664885	A08	18068968	0	31.6
		582	m582	AX-95636798	A08	18034375	0	31.6
		583	m583	AX-95636119	A08	18009832	3.9	31.6
		584	m584	AX-182161344	NA	NA		35.5
	BnA09	586	m586	AX-179306992	A09	2292222	0	0
		587	m587	AX-182087861	A09	2261544	3.6	0
		588	m588	AX-95502084	A09	3233706	1.7	3.6
		589	m589	AX-86227797	A09	3722709	2.6	5.3
		590	m590	AX-177911707	A09	3999318	2.8	7.9
		591	m591	AX-182128703	A09	4897381	2.8	10.7
		592	m592	AX-177912109	A09	5553806	1.1	13.5
		593	m593	AX-177911024	A09	6354427	3.2	14.6
		594	m594	AX-177913227	A09	7182503	0	17.8
		595	m595	AX-182087498	A09	8247154	0	17.8
		596	m596	AX-95639930	A09	8149008	0.3	17.8
		597	m597	AX-177835485	A09	8628903	0	18.1
		598	m598	AX-182142153	C09	12367587	0	18.1
		599	m599	AX-182158963	A09	8505502	2	18.1
		601	m601	AX-177912474	A09	9224656	0	20.1
		602	m602	AX-182152963	A09	10058626	0.3	20.1
		603	m603	AX-95637594	A09	9771822	0	20.4
		604	m604	AX-95637772	---	---	5.5	20.4
		605	m605	AX-95505756	A09	23755035	2.9	25.9
		606	m606	AX-177831599	A09	13211756	0	28.8
		607	m607	AX-177834628	A09	16399150	0	28.8
		608	m608	AX-177910462	A09	17042052	0	28.8
		609	m609	AX-177911791	A09	16766724	0	28.8
		610	m610	AX-182125015	A09	17143929	0	28.8
		611	m611	AX-182128487	A09	16663680	0	28.8
		612	m612	AX-182132712	A09	15563859	0	28.8
		613	m613	AX-182132935	NA	NA	0	28.8
		614	m614	AX-182133648	A09	14501550	0	28.8
		615	m615	AX-182135003	A09	14843969	0	28.8
		616	m616	AX-182142330	A09	16635321	0	28.8
		617	m617	AX-182142699	A09	17460505	0	28.8
		618	m618	AX-182145964	A09	16427477	0	28.8
		619	m619	AX-182153512	A09	15904438	0	28.8
		620	m620	AX-182159238	A09	16052604	0	28.8
		621	m621	AX-182161376	A09	15882805	0	28.8
		622	m622	AX-182174668	A09	16599892	0	28.8
		623	m623	AX-95502207	A09	13494956	0	28.8
		624	m624	AX-95655808	A09	16823174	0	28.8
		625	m625	AX-95666284	A09	13189409	0	28.8
		626	m626	AX-95666554	A09	17344589	0.6	28.8
		627	m627	AX-182159575	---	---	0.8	29.4
		628	m628	AX-177911764	A09	13269950	0.6	30.2
		629	m629	AX-177835032	A09	19550695	0	30.8
		630	m630	AX-182124915	NA	NA	0	30.8
		631	m631	AX-182140290	A09	19330163	1.1	30.8
		632	m632	AX-179307272	NA	NA	0	31.9
		633	m633	AX-182165927	A09	21849699	0.6	31.9
		634	m634	AX-179307560	---	---	20.6	32.5
		635	m635	AX-182149021	A09	28638676	2.7	53.1
		636	m636	AX-182128443	A09	29570841	0	55.8
		637	m637	AX-182138523	A09	29453276	0	55.8
		638	m638	AX-182153648	---	---	0.3	55.8
		639	m639	AX-95509047	A09	29887631	1.1	56.1
		640	m640	AX-177830674	NA	NA	0.3	57.2
		641	m641	AX-182126554	A09	30361588	0.6	57.5
		642	m642	AX-95638772	A09	30447461	3.5	58.1
		643	m643	AX-177913022	A09	31720464	8.5	61.6
		644	m644	AX-95683217	A09	33470049	0.6	70.1
		645	m645	AX-182155747	A09	33421857	0	70.7
		646	m646	AX-95638281	A09	33381022		70.7
	BnA10	647	m647	AX-182144456	A10	885133	0.6	0
		648	m648	AX-182136056	A10	1409636	0	0.6
		649	m649	AX-177828383	A10	1477375	0.3	0.6
		650	m650	AX-95505750	A10	1556890	0	0.9
		651	m651	AX-86214240	A10	1501354	0.6	0.9
		652	m652	AX-177912014	C05	1542383	0.6	1.5
		653	m653	AX-95662812	A10	4921117	0	2.1
		654	m654	AX-95639304	A10	2542629	0	2.1
		655	m655	AX-182132766	A10	2737220	0	2.1
		656	m656	AX-182087870	A10	2691584	0.3	2.1
		657	m657	AX-95506986	A10	8279975	0	2.4
		658	m658	AX-95503283	A10	8368740	0	2.4
		659	m659	AX-95503128	A10	8460576	0	2.4
		660	m660	AX-179573569	A10	5741892	0	2.4
		661	m661	AX-177911609	C09	34862942	0.3	2.4
		662	m662	AX-182133027	A10	8895466	0	2.7
		663	m663	AX-179307732	---	---	0	2.7
		664	m664	AX-177910390	A10	8925994	0.3	2.7
		665	m665	AX-86236767	A10	9102563	0	3
		666	m666	AX-177835870	A10	9066114	1.4	3
		667	m667	AX-95636447	A10	9568914	1.1	4.4
		668	m668	AX-95509270	A10	9251499	0	5.5
		669	m669	AX-95506641	A10	9324093	0	5.5
		670	m670	AX-179573632	A10	9505709	0	5.5
		671	m671	AX-177912538	A10	9446277	0.3	5.5
		672	m672	AX-95664924	A10	10133294	0	5.8
		673	m673	AX-95636041	A10	10123684	0	5.8
		674	m674	AX-95503184	A10	10065141	0	5.8
		675	m675	AX-182149208	A10	9909383	0	5.8
		676	m676	AX-177912656	A10	10166214	0.6	5.8
		677	m677	AX-95665111	A10	10322078	0	6.4
		678	m678	AX-95501618	A10	10365953	0.3	6.4
		679	m679	AX-182137149	A10	10580421	0.6	6.7
		680	m680	AX-182157858	---	---	0.3	7.3
		681	m681	AX-95506953	A10	10808116	0.7	7.6
		682	m682	AX-95507456	A10	10905562	1	8.3
		683	m683	AX-95509036	A10	11225561	0	9.3
		684	m684	AX-177913206	A10	11300985	0	9.3
		685	m685	AX-177832652	A10	11312088	0.4	9.3
		686	m686	AX-182178314	A10	11117801	0.7	9.7
		687	m687	AX-86225190	A10	11776373	0	10.4
		688	m688	AX-182146139	A10	11639315	0.8	10.4
		689	m689	AX-95502529	A10	11906008	0	11.2
		690	m690	AX-177631217	A10	11880013	1.7	11.2
		691	m691	AX-179307439	---	---	0.3	12.9
		692	m692	AX-179307462	A10	12418536	1.1	13.2
		693	m693	AX-95666743	A10	12660896	0.6	14.3
		694	m694	AX-95503815	A10	12981102	0	14.9
		695	m695	AX-182136365	C09	42992802	0.6	14.9
		696	m696	AX-177831678	A10	13273400	0.3	15.5
		697	m697	AX-95638630	A10	13564961	0	15.8
		698	m698	AX-95503973	NA	NA	0	15.8
		699	m699	AX-86224721	A10	13564520	0	15.8
		700	m700	AX-177912969	A10	13531436	3.6	15.8
		701	m701	AX-95680627	A10	14244513	3.2	19.4
		702	m702	AX-182087584	A10	13824071	0.6	22.6
		703	m703	AX-86224670	A10	13721191	24.1	23.2
		704	m704	AX-177911667	A10	16025485	1.1	47.3
		705	m705	AX-95637504	A10	16164216	0	48.4
		706	m706	AX-182169619	A10	16167478	1.4	48.4
		707	m707	AX-95503191	A10	16430737	0	49.8
		708	m708	AX-86234938	A10	16498902	0.3	49.8
		709	m709	AX-179307350	A10	16535624	0	50.1
		710	m710	AX-177830531	A10	16551269	0.6	50.1
		711	m711	AX-182151929	A10	16624405	0	50.7
		712	m712	AX-177912957	A10	16627460	0.3	50.7
		713	m713	AX-95507996	---	---	0.6	51
		714	m714	AX-177911870	A10	16651715	1.1	51.6
		715	m715	AX-177913171	A10	17271592		52.7
	BnC01	716	m716	AX-95509498	C01	990251	2	0
		717	m717	AX-95663598	C01	1588381	0.6	2
		718	m718	AX-105336308	C01	1692440	0.6	2.6
		719	m719	AX-95509027	C01	1846081	0.3	3.2
		720	m720	AX-95636278	C01	1873890	0.4	3.5
		721	m721	AX-177912390	---	---	0.4	3.9
		722	m722	AX-177911030	C01	2020729	28	4.3
		723	m723	AX-95665561	C01	8960723	0	32.3
		724	m724	AX-177912340	C01	8913669	0	32.3
		725	m725	AX-177911384	C01	8945498	0.8	32.3
		726	m726	AX-95638784	C01	11064443	0	33.1
		727	m727	AX-86234356	C01	11120370	0	33.1
		728	m728	AX-105309180	C01	10961783	0	33.1
		729	m729	AX-105220956	C01	10848045	0.3	33.1
		730	m730	AX-86222579	C01	11203590	1.1	33.4
		731	m731	AX-95664370	C01	11329696	0	34.5
		732	m732	AX-95655872	C01	11305146	0	34.5
		733	m733	AX-95636026	NA	NA	0	34.5
		734	m734	AX-86222673	A01	7370278	0	34.5
		735	m735	AX-105307786	C01	11473509	6.6	34.5
		736	m736	AX-95665850	C01	30635880	0	41.1
		737	m737	AX-95663019	C01	30791918	0	41.1
		738	m738	AX-95638512	C01	31988567	0	41.1
		739	m739	AX-95638158	C01	31190515	0	41.1
		740	m740	AX-95637509	C01	30756434	0	41.1
		741	m741	AX-95636827	C01	30676983	0	41.1
		742	m742	AX-95507487	C01	31397830	0	41.1
		743	m743	AX-86220150	---	---	0	41.1
		744	m744	AX-177912839	C01	30805961	0	41.1
		745	m745	AX-105338502	C01	30553786	0	41.1
		746	m746	AX-105335969	C01	30923732	0	41.1
		747	m747	AX-105335468	C01	31792443	5.2	41.1
		748	m748	AX-95639893	C01	35053522	0	46.3
		749	m749	AX-182146708	C01	35171537	0	46.3
		750	m750	AX-177912181	A01	19825340	0	46.3
		751	m751	AX-105337544	C01	35114000	0.8	46.3
		752	m752	AX-182087503	C01	35256186	0.8	47.1
		753	m753	AX-86219687	C01	35693303	0.8	47.9
		754	m754	AX-182129177	C05	9506980	0	48.7
		755	m755	AX-177910419	C01	36483867	0.3	48.7
		756	m756	AX-95666257	C01	35933195	1.4	49
		757	m757	AX-95667145	A01	20842143	0	50.4
		758	m758	AX-182127169	---	---	0.3	50.4
		759	m759	AX-182159635	NA	NA	0.6	50.7
		760	m760	AX-95680749	A01	21843466		51.3
	BnC02	761	m761	AX-105337431	A02	226467	5.5	0
		762	m762	AX-105335755	C02	4456183	11.8	5.5
		763	m763	AX-177913503	C02	5545847	0	17.3
		764	m764	AX-179306736	C02	5909972	0	17.3
		765	m765	AX-182124922	NA	NA	0	17.3
		766	m766	AX-182149359	C02	5653221	0	17.3
		767	m767	AX-86236973	C02	5948431	0	17.3
		768	m768	AX-86236991	C02	5838383	0	17.3
		769	m769	AX-95637475	C02	5172871	1.8	17.3
		772	m772	AX-177829929	C02	8561509	1.2	19.1
		773	m773	AX-95507008	A02	5191339	1.2	20.3
		774	m774	AX-179307104	C02	11131769	0	21.5
		775	m775	AX-95504014	C02	11229268	2.2	21.5
		776	m776	AX-182177191	C02	12845559	0	23.7
		777	m777	AX-95636186	C02	12535780	0.3	23.7
		778	m778	AX-182153736	C02	13096295	2.2	24
		779	m779	AX-105308184	C02	17529053	0	26.2
		780	m780	AX-105336688	C02	18340878	0	26.2
		781	m781	AX-177829868	C02	18353730	0	26.2
		782	m782	AX-177912817	C02	18590715	0.3	26.2
		783	m783	AX-86229266	A02	9486366	0.3	26.5
		784	m784	AX-95507794	C02	18689751	0.3	26.8
		785	m785	AX-177829391	C02	19161100	0	27.1
		786	m786	AX-95637010	C02	19521725	0	27.1
		787	m787	AX-95664224	C02	19273394	0	27.1
		788	m788	AX-95664684	C02	19255063	3.9	27.1
		789	m789	AX-95509202	C02	23190685	0.8	31
		790	m790	AX-105307660	C02	19966828	2	31.8
		791	m791	AX-105336923	C02	25965965	0	33.8
		792	m792	AX-182145175	C02	25766382	0	33.8
		793	m793	AX-182162487	C02	25579257	0.3	33.8
		794	m794	AX-179579822	C02	25191137	0.3	34.1
		795	m795	AX-105306507	C02	23429713	0	34.4
		796	m796	AX-105309214	C02	24005500	0	34.4
		797	m797	AX-182128619	C02	27522012	0	34.4
		798	m798	AX-182128786	C02	23698972	0	34.4
		799	m799	AX-182134885	C02	26743240	0	34.4
		800	m800	AX-182136799	C02	24120437	0	34.4
		801	m801	AX-182147218	NA	NA	0	34.4
		802	m802	AX-182147338	C02	26961612	0	34.4
		803	m803	AX-182158615	C02	26859780	0	34.4
		804	m804	AX-182161319	C02	24684119	0	34.4
		805	m805	AX-182169217	C02	24701132	0	34.4
		806	m806	AX-182175360	C02	24660680	0	34.4
		807	m807	AX-182175838	C02	26740317	0	34.4
		808	m808	AX-182176542	C02	25115610	0.6	34.4
		809	m809	AX-105306175	C02	28490003	0	35
		810	m810	AX-105306720	C02	31594720	0	35
		811	m811	AX-105307303	C02	30621930	0	35
		812	m812	AX-105307871	C02	29217984	0	35
		813	m813	AX-177827864	C02	32607017	0	35
		814	m814	AX-181117232	C02	27996091	0	35
		815	m815	AX-182125447	C02	29519291	0	35
		816	m816	AX-182126550	C02	27572861	0	35
		817	m817	AX-182128143	C02	32070573	0	35
		818	m818	AX-182129157	C02	27930749	0	35
		819	m819	AX-182130946	C02	28092646	0	35
		820	m820	AX-182132585	C02	28027582	0	35
		821	m821	AX-182135230	C02	30361552	0	35
		822	m822	AX-182142979	C02	28327940	0	35
		823	m823	AX-182145361	C02	29875932	0	35
		824	m824	AX-182151997	C02	27878373	0	35
		825	m825	AX-182154496	C02	31715698	0	35
		826	m826	AX-182155168	C02	31784889	0	35
		827	m827	AX-182159285	C02	28245484	0	35
		828	m828	AX-182169460	C02	30169367	0	35
		829	m829	AX-182177224	C02	28493949	0	35
		830	m830	AX-182178143	C02	30233446	0.6	35
		831	m831	AX-105308928	C02	32880079	0	35.6
		832	m832	AX-105336157	C02	32903160	0	35.6
		833	m833	AX-182125612	C02	33288173	0	35.6
		834	m834	AX-95504750	C02	33852953	0.3	35.6
		835	m835	AX-105337469	C02	34258824	0	35.9
		836	m836	AX-177913269	C02	34741510	0	35.9
		837	m837	AX-95507446	C02	34503981	0	35.9
		838	m838	AX-95637379	C02	34231785	0	35.9
		839	m839	AX-95662861	C02	34202466	0	35.9
		840	m840	AX-95664278	C02	34277201	0.3	35.9
		841	m841	AX-182087855	C02	34908742	0	36.2
		842	m842	AX-182176989	C02	34914367	0	36.2
		843	m843	AX-95635258	C02	34957893	0.8	36.2
		844	m844	AX-105336531	C02	35602416	0	37
		845	m845	AX-86226341	C02	35371398	0	37
		846	m846	AX-95503670	C02	35396703	0.8	37
		847	m847	AX-95504737	C02	35936594	0.6	37.8
		848	m848	AX-105339161	---	---	0	38.4
		849	m849	AX-177913027	---	---	0	38.4
		850	m850	AX-179307147	C02	37072749	0	38.4
		851	m851	AX-182126906	C02	37046159	0.3	38.4
		852	m852	AX-105310151	C02	37468358	0	38.7
		853	m853	AX-95636960	C02	37444704	0	38.7
		854	m854	AX-95665490	C02	37471330	0	38.7
		855	m855	AX-95666199	NA	NA	1.1	38.7
		856	m856	AX-105337737	C02	38038445	0	39.8
		857	m857	AX-177831575	C02	38104035	0	39.8
		858	m858	AX-95635510	C02	38082100	0.6	39.8
		859	m859	AX-95656484	C02	39363519	0.8	40.4
		860	m860	AX-182087443	C02	40175760	0	41.2
		861	m861	AX-95636575	C02	40193040	0	41.2
		862	m862	AX-95663116	C02	40168923	1.7	41.2
		863	m863	AX-105306000	C02	44116862	0	42.9
		864	m864	AX-105309347	C02	44252751	0	42.9
		865	m865	AX-105309474	C02	43299700	0	42.9
		866	m866	AX-105309919	C02	43116765	0	42.9
		867	m867	AX-177829798	C02	43540817	0	42.9
		868	m868	AX-179306734	C02	43089072	0	42.9
		869	m869	AX-182148771	C02	43543744	0	42.9
		870	m870	AX-182161239	C02	43382378	0	42.9
		871	m871	AX-86235852	C02	44366294	0	42.9
		872	m872	AX-95637620	C02	44269894	0	42.9
		873	m873	AX-95638011	C02	43133602	0	42.9
		874	m874	AX-95662819	C02	43166979	0	42.9
		875	m875	AX-95663289	C02	44249676	0	42.9
		876	m876	AX-95666263	C02	44092169	1.9	42.9
		877	m877	AX-182175021	A02	24791487	1.9	44.8
		878	m878	AX-182159604	C02	46139686	1.1	46.7
		879	m879	AX-105310502	C02	45250223	0	47.8
		880	m880	AX-182145378	C02	44957852	0.6	47.8
		881	m881	AX-105339884	C02	46038200	0.6	48.4
		882	m882	AX-182173265	C02	12079401		49
	BnC03	883	m883	AX-182125227	A03	81487	0.3	0
		884	m884	AX-182168027	C03	2433	2	0.3
		885	m885	AX-182151901	NA	NA	0	2.3
		886	m886	AX-182144009	C03	1429721	0.3	2.3
		887	m887	AX-95508365	C03	1242531	2.3	2.6
		888	m888	AX-182087778	C03	2312116	0	4.9
		889	m889	AX-177911132	C03	2257077	0.8	4.9
		890	m890	AX-182171807	C03	2630177	3.2	5.7
		892	m892	AX-95656790	C03	3386209	1.7	8.9
		893	m893	AX-105339227	C03	3473028	0.3	10.6
		894	m894	AX-95663442	C03	3828803	0	10.9
		895	m895	AX-105338355	C03	3672461	0	10.9
		896	m896	AX-105231123	C03	3817714	1.7	10.9
		897	m897	AX-105310026	C03	4307845	1.1	12.6
		898	m898	AX-95506143	C03	4631957	0.8	13.7
		899	m899	AX-177833363	C03	4776140	0.6	14.5
		900	m900	AX-182168705	C03	5171159	0	15.1
		901	m901	AX-105338166	C03	5106718	0	15.1
		902	m902	AX-105309003	C03	5154007	0	15.1
		903	m903	AX-105306419	C03	5144257	0.8	15.1
		904	m904	AX-105309923	C03	5393698	0	15.9
		905	m905	AX-105308656	C03	5374624	0	15.9
		906	m906	AX-105307716	C03	5377860	0.3	15.9
		907	m907	AX-159527373	C03	5466045	4.2	16.2
		908	m908	AX-182173621	C03	8199437	0.6	20.4
		909	m909	AX-105338064	C03	8326557	0.8	21
		910	m910	AX-95636893	C03	9150013	0	21.8
		911	m911	AX-95509339	C03	9120511	1.1	21.8
		912	m912	AX-95637184	C03	10792683	0.3	22.9
		913	m913	AX-95664126	C03	10120434	2.9	23.2
		914	m914	AX-95662557	C03	12092758	0	26.1
		915	m915	AX-95635157	C03	12110964	0.6	26.1
		916	m916	AX-95635335	C03	12069888	22	26.7
		917	m917	AX-95680651	C03	21920937	0	48.7
		918	m918	AX-182174012	C03	21931168	0	48.7
		919	m919	AX-105307740	C03	21931248	0.8	48.7
		920	m920	AX-95666478	C03	22217518	0	49.5
		921	m921	AX-95665972	NA	NA	0	49.5
		922	m922	AX-95508446	C03	22629995	0	49.5
		923	m923	AX-177912357	C03	22440729	0	49.5
		924	m924	AX-105338254	C03	22267394	0	49.5
		925	m925	AX-105309161	C03	22603298	2.6	49.5
		926	m926	AX-182087427	C03	23299516	0.3	52.1
		927	m927	AX-95635644	C03	23409140	0	52.4
		928	m928	AX-177912419	C03	23422337	1.1	52.4
		929	m929	AX-95664756	C03	26999761	0	53.5
		930	m930	AX-95635652	C03	27005038	0	53.5
		931	m931	AX-177913516	NA	NA	0	53.5
		932	m932	AX-177913168	C03	26692830	0	53.5
		933	m933	AX-105336515	C03	26484195	0	53.5
		934	m934	AX-105306962	C03	26438913	0.3	53.5
		935	m935	AX-95680942	C03	28302277	0	53.8
		936	m936	AX-95507994	C03	28566259	0	53.8
		937	m937	AX-182154347	C03	28249647	0	53.8
		938	m938	AX-105290613	C03	28324970	1.1	53.8
		939	m939	AX-95664985	C03	30597169	0	54.9
		940	m940	AX-95663992	C03	31764290	0	54.9
		941	m941	AX-95639261	C03	30772098	0	54.9
		942	m942	AX-95638865	C03	31763561	0	54.9
		943	m943	AX-95638076	C03	30869403	0	54.9
		944	m944	AX-95637479	C03	30914254	0	54.9
		945	m945	AX-95636825	C03	30907675	0	54.9
		946	m946	AX-95508607	C03	30869464	0	54.9
		947	m947	AX-95501627	C03	31634046	0	54.9
		948	m948	AX-182174633	C03	32498267	0	54.9
		949	m949	AX-182087376	C03	31689061	0	54.9
		950	m950	AX-182087191	C03	30938556	0	54.9
		951	m951	AX-105335288	C03	32463618	0	54.9
		952	m952	AX-105306510	C03	30383682	2.3	54.9
		953	m953	AX-95665350	C03	34607721	1.1	57.2
		954	m954	AX-95664279	C03	34963380	0.6	58.3
		955	m955	AX-105310266	C03	35121018	0	58.9
		956	m956	AX-105310264	C03	35064196	1.1	58.9
		957	m957	AX-95639437	C03	40628503	0	60
		958	m958	AX-179307593	NA	NA	2	60
		959	m959	AX-95665709	C03	47353094	0	62
		960	m960	AX-105338727	C03	47552021	0	62
		961	m961	AX-105337016	C03	47368678	0.8	62
		962	m962	AX-105338725	C03	47861855	0.6	62.8
		963	m963	AX-95636600	C03	47955887	0	63.4
		964	m964	AX-105338724	C03	47920601	0	63.4
		965	m965	AX-105229823	C03	48024491	1.7	63.4
		966	m966	AX-95663636	C03	48389503	0	65.1
		967	m967	AX-95662574	C03	48417042	0.6	65.1
		968	m968	AX-95664990	C03	49195076	0.8	65.7
		969	m969	AX-177912601	C03	49306140	3.6	66.5
		970	m970	AX-95665779	C03	50636145	0	70.1
		971	m971	AX-95664184	C03	50360612	0	70.1
		972	m972	AX-95663719	C03	50119834	0	70.1
		973	m973	AX-95662920	C03	50470622	0	70.1
		974	m974	AX-95639279	C03	50406148	0	70.1
		975	m975	AX-95638748	C03	50795341	0	70.1
		976	m976	AX-95637933	C03	50675085	0	70.1
		977	m977	AX-95637410	C03	50830989	0	70.1
		978	m978	AX-95636829	C03	50058583	0	70.1
		979	m979	AX-95636534	NA	NA	0	70.1
		980	m980	AX-95506813	C03	49972021	0	70.1
		981	m981	AX-182126383	C03	50797655	0	70.1
		982	m982	AX-105336682	C03	50587618	0	70.1
		983	m983	AX-105307234	C03	50528583	0.6	70.1
		984	m984	AX-95665809	C03	52108549	0.8	70.7
		985	m985	AX-105339417	C03	53438409	1.1	71.5
		986	m986	AX-105338742	C03	54364129	0.3	72.6
		987	m987	AX-95681033	C03	54429111	0	72.9
		988	m988	AX-95638292	C03	54413554	0	72.9
		989	m989	AX-95637724	C03	54388555	0	72.9
		990	m990	AX-95636886	C03	54579855	0	72.9
		991	m991	AX-95636166	C03	54576359	0.3	72.9
		992	m992	AX-95683041	C03	55087444	0	73.2
		993	m993	AX-95664982	C03	55171763	0	73.2
		994	m994	AX-95636703	C03	55055929	0	73.2
		995	m995	AX-105336089	C03	55335595	0	73.2
		996	m996	AX-105308078	C03	55285462	1.4	73.2
		997	m997	AX-95662770	C03	55837859	0	74.6
		998	m998	AX-95636518	C03	55936793	0	74.6
		999	m999	AX-105305847	C03	55942753	3.5	74.6
		1000	m1000	AX-95506079	C03	57298021	1.2	78.1
		1001	m1001	AX-105294864	C03	58097199	7	79.3
		1002	m1002	AX-182173607	C03	60450966	0.3	86.3
		1003	m1003	AX-105307276	C03	60418377		86.6
	BnC04	1004	m1004	AX-95508979	C04	39704	0.6	0
		1005	m1005	AX-105309689	C04	661	2.9	0.6
		1006	m1006	AX-182151847	NA	NA	0.8	3.5
		1007	m1007	AX-105310279	C04	101563	1.5	4.3
		1008	m1008	AX-177911769	C04	378587	3.5	5.8
		1009	m1009	AX-177834694	A05	926960	0	9.3
		1010	m1010	AX-86218378	C04	1088193	0.8	9.3
		1011	m1011	AX-105337624	C04	1717505	3.9	10.1
		1012	m1012	AX-95502152	C04	2500430	0	14
		1013	m1013	AX-95636072	C04	2412780	0.5	14
		1014	m1014	AX-95508022	C04	2573683	1.1	14.5
		1015	m1015	AX-105307204	C04	3268224	0.3	15.6
		1016	m1016	AX-95506694	C04	3317082	0.6	15.9
		1017	m1017	AX-95656651	C04	3775820	0.3	16.5
		1018	m1018	AX-182161180	C04	3849059	1.7	16.8
		1019	m1019	AX-105336462	C04	4138594	0	18.5
		1020	m1020	AX-95502102	C04	4153943	1.1	18.5
		1021	m1021	AX-105337938	C04	34318909	0.3	19.6
		1022	m1022	AX-105337908	C04	4437657	0	19.9
		1023	m1023	AX-177832859	C04	4500056	1.7	19.9
		1024	m1024	AX-95665342	C04	5168417	0.6	21.6
		1025	m1025	AX-105337239	C04	5444152	0	22.2
		1026	m1026	AX-105337452	C04	5452217	0	22.2
		1027	m1027	AX-179307120	C04	5704481	0	22.2
		1028	m1028	AX-182127120	C04	5701014	0	22.2
		1029	m1029	AX-95501797	C04	5750362	0	22.2
		1030	m1030	AX-95502307	C04	5336588	0.8	22.2
		1031	m1031	AX-95503483	C04	6031903	0.6	23
		1032	m1032	AX-105338108	C04	6511920	0	23.6
		1033	m1033	AX-95505333	C04	6629188	1.8	23.6
		1034	m1034	AX-95508179	C04	8306202	6.2	25.4
		1035	m1035	AX-105306546	C04	28331849	0	31.6
		1036	m1036	AX-105310229	C04	28370232	0	31.6
		1037	m1037	AX-182128608	C04	28519359	2.3	31.6
		1038	m1038	AX-182156261	C04	31307368	0.6	33.9
		1039	m1039	AX-95681330	C04	31708928	1.4	34.5
		1040	m1040	AX-182158134	C04	32151195	0.3	35.9
		1041	m1041	AX-177633549	C04	32208527	0	36.2
		1042	m1042	AX-177910877	C04	32137304	0.3	36.2
		1043	m1043	AX-105336438	C04	32954774	0	36.5
		1044	m1044	AX-95681129	C04	32474947	0.6	36.5
		1045	m1045	AX-105308606	C04	34559666	0	37.1
		1046	m1046	AX-105308812	C04	34851384	0	37.1
		1047	m1047	AX-179307400	C04	34524407	0	37.1
		1048	m1048	AX-95639251	C04	34490691	1.4	37.1
		1049	m1049	AX-105305867	C04	35694792	0	38.5
		1050	m1050	AX-105306781	C04	35535428	0	38.5
		1051	m1051	AX-105308973	C04	35367090	0	38.5
		1052	m1052	AX-177633736	C04	35642269	0	38.5
		1053	m1053	AX-95506468	C04	35248108	0	38.5
		1054	m1054	AX-95664656	C04	35558687	0.6	38.5
		1055	m1055	AX-182154719	C04	35192919	3.2	39.1
		1056	m1056	AX-95503048	C04	37425730	1.1	42.3
		1057	m1057	AX-105306594	C04	38776306	0	43.4
		1058	m1058	AX-105307993	C04	38674898	0	43.4
		1059	m1059	AX-105309287	C04	38804216	0	43.4
		1060	m1060	AX-182087788	C04	38838128	0.3	43.4
		1061	m1061	AX-95504862	C04	39249760	0.6	43.7
		1062	m1062	AX-105305902	NA	NA	0	44.3
		1063	m1063	AX-179306746	C04	39410310	0.7	44.3
		1064	m1064	AX-95506256	C04	39628254	2.2	45
		1065	m1065	AX-177833151	C04	41184607	0.6	47.2
		1066	m1066	AX-105336729	C04	41105672	0	47.8
		1067	m1067	AX-177832695	C04	41235680	0	47.8
		1068	m1068	AX-177912333	---	---	8.5	47.8
		1069	m1069	AX-179307107	A04	17453333	0	56.3
		1070	m1070	AX-86218344	C04	46169147	0.3	56.3
		1071	m1071	AX-105337679	A04	17480240	0.6	56.6
		1072	m1072	AX-86231653	C04	46453567	0.6	57.2
		1073	m1073	AX-105308582	C04	46951053	0	57.8
		1074	m1074	AX-95503438	C04	46986106	0.3	57.8
		1075	m1075	AX-86218622	A04	17979180		58.1
	BnC05	1076	m1076	AX-105339056	C05	508422	0	0
		1077	m1077	AX-177829731	C05	328062	2.9	0
		1078	m1078	AX-105336094	C05	1204873	0	2.9
		1079	m1079	AX-105338430	C05	1195396	0.3	2.9
		1080	m1080	AX-177631991	C05	1033105	4.5	3.2
		1081	m1081	AX-105339170	C05	1743434	2	7.7
		1082	m1082	AX-95635564	C05	2481530	0.6	9.7
		1083	m1083	AX-105339700	C05	2309448	2.6	10.3
		1084	m1084	AX-95666057	C05	2702151	1.1	12.9
		1085	m1085	AX-95502508	C07	19038113	8.5	14
		1086	m1086	AX-105336170	C05	4756083	0.6	22.5
		1087	m1087	AX-118213111	C05	4840841	0	23.1
		1088	m1088	AX-182132837	C05	4945701	0.3	23.1
		1089	m1089	AX-95506978	C05	5123303	0	23.4
		1090	m1090	AX-95635317	C05	5102567	1.1	23.4
		1091	m1091	AX-105306158	C05	6171253	0	24.5
		1092	m1092	AX-177833899	C05	6087796	0	24.5
		1093	m1093	AX-95662564	NA	NA	2	24.5
		1094	m1094	AX-177912091	C05	7094105	0.3	26.5
		1095	m1095	AX-105335823	C05	7041785	2.9	26.8
		1096	m1096	AX-95504950	C05	7774494	0.6	29.7
		1097	m1097	AX-95508658	C05	7834824	0.3	30.3
		1098	m1098	AX-86230336	C05	8098413	0	30.6
		1099	m1099	AX-95509127	C05	8027257	0.3	30.6
		1100	m1100	AX-105308499	NA	NA	0	30.9
		1101	m1101	AX-177912708	C05	8368405	0	30.9
		1102	m1102	AX-182169894	C05	8331863	0	30.9
		1103	m1103	AX-95636935	NA	NA	0	30.9
		1104	m1104	AX-95638190	C05	8705076	0	30.9
		1105	m1105	AX-95663028	C05	8678264	2	30.9
		1106	m1106	AX-105307685	C05	10613220	0	32.9
		1107	m1107	AX-182087665	C05	10627714	0.8	32.9
		1108	m1108	AX-105310469	C05	11040281	0	33.7
		1109	m1109	AX-105335296	C05	10952850	0	33.7
		1110	m1110	AX-105335613	C05	10985431	0	33.7
		1111	m1111	AX-177830380	C05	10817368	0	33.7
		1112	m1112	AX-95504543	C05	10932466	0	33.7
		1113	m1113	AX-95666594	C05	10902367	2.9	33.7
		1114	m1114	AX-182129037	C05	15307830	0.6	36.6
		1115	m1115	AX-177912394	C05	17595782	7	37.2
		1116	m1116	AX-182159124	C05	35646133	0.3	44.2
		1117	m1117	AX-105338673	C05	35875160	0	44.5
		1118	m1118	AX-95663018	C05	35752184	2	44.5
		1119	m1119	AX-95508497	NA	NA	0.8	46.5
		1120	m1120	AX-105306741	C05	37407154	0	47.3
		1121	m1121	AX-105307320	C05	37525115	4.5	47.3
		1122	m1122	AX-95504363	C05	39712966	5.2	51.8
		1123	m1123	AX-105336176	C05	40355994	3.6	57
		1124	m1124	AX-105335433	C05	40792925	0	60.6
		1125	m1125	AX-95504799	C05	40783703	2.3	60.6
		1126	m1126	AX-105307004	C05	41482413	0	62.9
		1127	m1127	AX-105335437	C05	41590383	0	62.9
		1128	m1128	AX-177911708	C05	41526615	0	62.9
		1129	m1129	AX-95501559	C05	41549756	0	62.9
		1130	m1130	AX-95666339	C05	41423500	1.4	62.9
		1131	m1131	AX-105308818	C05	42267076	0	64.3
		1132	m1132	AX-179580370	C05	42284515	1.1	64.3
		1133	m1133	AX-95637325	C05	42644430	1.4	65.4
		1134	m1134	AX-177913265	A05	22876397	0.6	66.8
		1135	m1135	AX-177909670	A05	22850229	0	67.4
		1136	m1136	AX-95666157	A05	22798621		67.4
	BnC06	1137	m1137	AX-177912501	C06	3555794	1.4	0
		1138	m1138	AX-105306766	C06	4205654	1.1	1.4
		1139	m1139	AX-182087593	C06	4538992	0.3	2.5
		1140	m1140	AX-105337009	C06	4986117	0.3	2.8
		1141	m1141	AX-95507260	C06	5003113	0.3	3.1
		1142	m1142	AX-95635266	C06	5378458	0	3.4
		1143	m1143	AX-182127564	C06	5261843	0	3.4
		1144	m1144	AX-177833371	C06	5300300	0	3.4
		1145	m1145	AX-105308904	C06	5319144	0	3.4
		1146	m1146	AX-105306053	C06	5394098	0.3	3.4
		1147	m1147	AX-179307387	C06	5671431	0.3	3.7
		1148	m1148	AX-105308891	C06	5851653	0.8	4
		1149	m1149	AX-95506830	C06	6217970	0.3	4.8
		1150	m1150	AX-95506926	C06	6515418	0	5.1
		1151	m1151	AX-177913458	C06	6587488	0	5.1
		1152	m1152	AX-177913268	C06	6516535	0	5.1
		1153	m1153	AX-177910867	C06	6323452	0	5.1
		1154	m1154	AX-177834939	C06	6593905	0	5.1
		1155	m1155	AX-105307555	C06	6755147	0	5.1
		1156	m1156	AX-105307098	C06	6755620	0.8	5.1
		1157	m1157	AX-105310296	C06	7267212	0.6	5.9
		1158	m1158	AX-179307270	C06	7901366	0	6.5
		1159	m1159	AX-105338579	C06	7975388	0	6.5
		1160	m1160	AX-105335905	C06	7975290	0	6.5
		1161	m1161	AX-105309814	C06	7904865	0.8	6.5
		1162	m1162	AX-95501833	C06	12790699	1.6	7.3
		1163	m1163	AX-95635591	C06	13090206	1.6	8.9
		1164	m1164	AX-95638833	C06	14081295	0.3	10.5
		1165	m1165	AX-95635082	C06	14334615	0	10.8
		1166	m1166	AX-177829490	---	---	0	10.8
		1167	m1167	AX-177633522	---	---	0	10.8
		1168	m1168	AX-105309531	C06	14084524	0	10.8
		1169	m1169	AX-105308377	C06	14042920	0.6	10.8
		1170	m1170	AX-95638299	C06	15724425	0	11.4
		1171	m1171	AX-177911023	C06	15656961	0.3	11.4
		1172	m1172	AX-95665306	C06	15756278	0	11.7
		1173	m1173	AX-95664534	C06	15768599	2	11.7
		1174	m1174	AX-177910292	C06	17624961	0.3	13.7
		1175	m1175	AX-182160023	C06	17933852	0	14
		1176	m1176	AX-177828378	C06	18095160	0	14
		1177	m1177	AX-105336304	C06	18162191	0.3	14
		1178	m1178	AX-177911548	C06	18727287	0	14.3
		1179	m1179	AX-105306670	C06	18723998	0.8	14.3
		1180	m1180	AX-95507665	C06	18886622	0	15.1
		1181	m1181	AX-182154929	C06	18885557	0	15.1
		1182	m1182	AX-105315218	C06	18959652	2.3	15.1
		1183	m1183	AX-105339265	C06	19829472	0.3	17.4
		1184	m1184	AX-95635773	C06	19898402	0.3	17.7
		1185	m1185	AX-95666336	C05	11699136	0	18
		1186	m1186	AX-177910599	C06	20149006	1.1	18
		1187	m1187	AX-105338562	C06	20420075	2.9	19.1
		1188	m1188	AX-105306347	C06	21785918	0.3	22
		1189	m1189	AX-182126012	C06	21800312	0.6	22.3
		1190	m1190	AX-182087713	C06	21936594	1.4	22.9
		1191	m1191	AX-182129204	A07	17809471	0.3	24.3
		1192	m1192	AX-95665474	C06	25393147	0	24.6
		1193	m1193	AX-95664287	C06	25327761	0	24.6
		1194	m1194	AX-95663804	A07	17483901	0	24.6
		1195	m1195	AX-95635455	C06	24587541	0	24.6
		1196	m1196	AX-95506358	A07	17624726	0	24.6
		1197	m1197	AX-86231087	A07	17764264	0	24.6
		1198	m1198	AX-86216156	A07	17829080	0	24.6
		1199	m1199	AX-182162573	C06	26344159	1.4	24.6
		1200	m1200	AX-95635822	C06	25453139	1.7	26
		1201	m1201	AX-95666960	C06	25341668	0	27.7
		1202	m1202	AX-95666469	C06	25478138	0	27.7
		1203	m1203	AX-95664800	C06	25600352	0	27.7
		1204	m1204	AX-177912588	C06	25797413	0.6	27.7
		1205	m1205	AX-95635589	C06	25672124	0.8	28.3
		1206	m1206	AX-182146176	C06	26265139	0	29.1
		1207	m1207	AX-105335682	C06	25261307	0.3	29.1
		1208	m1208	AX-95665759	C06	25276419	0.6	29.4
		1209	m1209	AX-95637007	C06	27095038	0	30
		1210	m1210	AX-95636959	C06	27060113	0	30
		1211	m1211	AX-105338337	C06	27751334	1	30
		1212	m1212	AX-95636257	C06	27150846	1.3	31
		1213	m1213	AX-105306183	C06	28302576	0.3	32.3
		1214	m1214	AX-182144702	C06	27395534	0	32.6
		1215	m1215	AX-182130228	C06	26650027	0	32.6
		1216	m1216	AX-177913115	C06	27759361	0	32.6
		1217	m1217	AX-177911800	C06	27047294	0	32.6
		1218	m1218	AX-177833423	C06	26473982	0.3	32.6
		1219	m1219	AX-95505420	A07	17916141	0.9	32.9
		1220	m1220	AX-105335443	C06	27695314	2.3	33.8
		1221	m1221	AX-95636944	C06	28381033	1.7	36.1
		1222	m1222	AX-95638992	NA	NA	0	37.8
		1223	m1223	AX-95509239	A07	19332073	0	37.8
		1224	m1224	AX-86215830	C06	30202409	0	37.8
		1225	m1225	AX-105310203	C06	29489446	0.3	37.8
		1226	m1226	AX-95665032	C06	29186383	0	38.1
		1227	m1227	AX-95664947	C06	29433854	0	38.1
		1228	m1228	AX-86230832	C06	31264725	0	38.1
		1229	m1229	AX-86230806	C06	29710301	0	38.1
		1230	m1230	AX-182145054	C06	29797943	0	38.1
		1231	m1231	AX-105336545	C06	29172287	0	38.1
		1232	m1232	AX-105308711	C06	29627549	0.6	38.1
		1233	m1233	AX-95665273	C06	29401522	1.1	38.7
		1234	m1234	AX-86231009	C06	31736280	0	39.8
		1235	m1235	AX-86231007	C06	31695303	0	39.8
		1236	m1236	AX-177913083	C06	31817621	0.3	39.8
		1237	m1237	AX-95666016	C06	32301762	0.6	40.1
		1238	m1238	AX-95509277	C06	33676584	0	40.7
		1239	m1239	AX-95501682	C06	33672057	0	40.7
		1240	m1240	AX-105308946	C06	33227001	0.8	40.7
		1241	m1241	AX-177910994	C06	33642697	0.6	41.5
		1242	m1242	AX-95665319	C06	33064876	0	42.1
		1243	m1243	AX-95664537	C06	32950906	0.8	42.1
		1244	m1244	AX-95509356	NA	NA	2.3	42.9
		1245	m1245	AX-105335598	C06	34225337	0.3	45.2
		1246	m1246	AX-95502472	C06	33962836	0	45.5
		1247	m1247	AX-105338528	---	---	0	45.5
		1248	m1248	AX-105335599	C06	34039384	0.6	45.5
		1249	m1249	AX-95665790	A07	22540188	2.9	46.1
		1250	m1250	AX-95505973	A07	23730388	3.6	49
		1251	m1251	AX-105335601	C06	34008975	0.3	52.6
		1252	m1252	AX-95506851	C06	34445846	0.8	52.9
		1253	m1253	AX-105338524	C06	35195606	0	53.7
		1254	m1254	AX-105309536	C06	35234587	0.3	53.7
		1255	m1255	AX-95664755	C06	35061697	0.6	54
		1256	m1256	AX-182152179	C06	35254379	0	54.6
		1257	m1257	AX-105336139	C06	35121173	0.3	54.6
		1258	m1258	AX-95508734	C06	35069536		54.9
	BnC07	1259	m1259	AX-105339086	C07	22182153	0.3	0
		1260	m1260	AX-95683111	C07	22209136	0	0.3
		1261	m1261	AX-105308466	C07	22199760	3.9	0.3
		1262	m1262	AX-105307965	C07	25823604	1.4	4.2
		1263	m1263	AX-95636649	C07	26708993	0	5.6
		1264	m1264	AX-95509045	C07	26700683	0	5.6
		1265	m1265	AX-105307052	NA	NA	1.4	5.6
		1266	m1266	AX-95501994	C07	27984805	0.3	7
		1267	m1267	AX-105307673	C07	28079925	0.3	7.3
		1268	m1268	AX-95635130	C07	28446662	0	7.6
		1269	m1269	AX-105337255	C07	28355667	0.6	7.6
		1270	m1270	AX-95505236	C07	28513250	1.1	8.2
		1271	m1271	AX-182087699	C07	29504485	0.6	9.3
		1272	m1272	AX-95663010	C07	29858188	0	9.9
		1273	m1273	AX-95507704	C07	29855346	0	9.9
		1274	m1274	AX-95503604	C07	30054849	0.3	9.9
		1275	m1275	AX-95508415	C07	30381003	2	10.2
		1276	m1276	AX-105339813	C07	30739198	0	12.2
		1277	m1277	AX-105308038	C07	30818436	0.3	12.2
		1278	m1278	AX-105305870	---	---	2.3	12.5
		1279	m1279	AX-95666446	C07	31801361	0	14.8
		1280	m1280	AX-177913352	C07	32140706	1.7	14.8
		1281	m1281	AX-95507261	C07	32630183	0	16.5
		1282	m1282	AX-95504484	C07	32551503	0	16.5
		1283	m1283	AX-95502159	C07	32565505	0	16.5
		1284	m1284	AX-105339092	NA	NA	0.6	16.5
		1285	m1285	AX-105310156	C07	32869613	0.8	17.1
		1286	m1286	AX-95638215	C07	33194949	0	17.9
		1287	m1287	AX-105306722	C07	33190602	3.6	17.9
		1288	m1288	AX-95503939	C07	34814007	3.2	21.5
		1289	m1289	AX-95508926	C07	35566360	0	24.7
		1290	m1290	AX-105335170	C07	35557614	0.3	24.7
		1291	m1291	AX-105337722	C07	35639866	1.7	25
		1292	m1292	AX-177912695	C07	36967661	0	26.7
		1293	m1293	AX-105306391	C07	37080575	0.8	26.7
		1294	m1294	AX-105309075	C07	37364245	0.6	27.5
		1295	m1295	AX-95503761	C07	37717489	0	28.1
		1296	m1296	AX-177833531	C07	38003821	0	28.1
		1297	m1297	AX-182173326	C07	37837182	0.3	28.1
		1298	m1298	AX-95664509	C07	38188531	0	28.4
		1299	m1299	AX-95662927	C07	38112835	0	28.4
		1300	m1300	AX-177830634	C07	38070340	0.6	28.4
		1301	m1301	AX-95508360	C07	38387412	0	29
		1302	m1302	AX-182087671	C07	38399972	0.8	29
		1303	m1303	AX-95664095	C07	39017601	0	29.8
		1304	m1304	AX-95637747	C07	39015114	0.8	29.8
		1305	m1305	AX-105336611	C07	39063758	0.6	30.6
		1306	m1306	AX-105336363	C07	39487402	0	31.2
		1307	m1307	AX-105308880	C07	39543959	0.3	31.2
		1308	m1308	AX-105309604	C07	39658738	0.3	31.5
		1309	m1309	AX-95501585	C07	39699945	0.6	31.8
		1310	m1310	AX-95665857	C07	39759338	0	32.4
		1311	m1311	AX-95664249	C07	40031110	0	32.4
		1312	m1312	AX-95663132	C07	39782707	0	32.4
		1313	m1313	AX-95635399	C07	40009998	0	32.4
		1314	m1314	AX-182174748	C07	40069211	0.3	32.4
		1315	m1315	AX-95501976	C07	40152546	0	32.7
		1316	m1316	AX-179307236	C07	40184749	0.8	32.7
		1317	m1317	AX-182135031	C07	40803704	0.6	33.5
		1318	m1318	AX-105336626	C07	41088427	0.8	34.1
		1319	m1319	AX-118245568	C07	41401963	0.3	34.9
		1320	m1320	AX-95665127	C07	41680137	0	35.2
		1321	m1321	AX-95509030	C07	41693854	0	35.2
		1322	m1322	AX-182154686	C07	41821420	0.3	35.2
		1323	m1323	AX-95502327	C07	41875632	0	35.5
		1324	m1324	AX-105336383	C07	41892772	1.1	35.5
		1325	m1325	AX-95509382	C07	42315532	0	36.6
		1326	m1326	AX-177832788	A03	26605700	0.6	36.6
		1327	m1327	AX-105338380	C07	42338992	0.8	37.2
		1328	m1328	AX-105336989	C07	42394580	1.4	38
		1329	m1329	AX-105338376	C07	42827778	3.2	39.4
		1330	m1330	AX-95508572	C07	44240271	0	42.6
		1331	m1331	AX-177835829	A03	28671924	0	42.6
		1332	m1332	AX-105335695	C07	44303399		42.6
	BnC08	1333	m1333	AX-105335504	C08	1345885	0.6	0
		1334	m1334	AX-95508228	C08	1351689	0.3	0.6
		1335	m1335	AX-105337723	C08	1714903	0	0.9
		1336	m1336	AX-177828267	---	---	0	0.9
		1337	m1337	AX-177911151	C08	1394056	0	0.9
		1338	m1338	AX-95638427	C08	1576516	2	0.9
		1339	m1339	AX-95665974	C08	5235513	0.8	2.9
		1340	m1340	AX-105306001	C08	12219009	0	3.7
		1341	m1341	AX-105338014	C08	12298334	0	3.7
		1342	m1342	AX-177913533	C08	4078353	0	3.7
		1343	m1343	AX-179307049	C08	3824428	0	3.7
		1344	m1344	AX-182087751	C08	3822828	0	3.7
		1345	m1345	AX-182087776	C08	5260834	0	3.7
		1346	m1346	AX-182124929	C08	5714440	0	3.7
		1347	m1347	AX-182124958	C08	5338308	0	3.7
		1348	m1348	AX-182130448	C08	4783922	0	3.7
		1349	m1349	AX-182137205	C08	12053653	0	3.7
		1350	m1350	AX-182142884	C08	3357703	0	3.7
		1351	m1351	AX-182157969	C08	4860331	0	3.7
		1352	m1352	AX-182160654	C08	4745622	0	3.7
		1353	m1353	AX-182167684	C08	5320584	0	3.7
		1354	m1354	AX-182175332	C08	3858639	0	3.7
		1355	m1355	AX-95503402	C08	3550265	0	3.7
		1356	m1356	AX-95636218	C08	12368139	0	3.7
		1357	m1357	AX-95637422	C08	12347711	0	3.7
		1358	m1358	AX-95639505	C08	12023411	0	3.7
		1359	m1359	AX-95662918	C08	5045628	0	3.7
		1360	m1360	AX-95664835	C08	12431800	0	3.7
		1361	m1361	AX-95665375	C08	3899850	0	3.7
		1362	m1362	AX-95665721	C08	4546028	0.3	3.7
		1363	m1363	AX-95635706	C08	12596541	0	4
		1364	m1364	AX-95637059	C08	13592687	0.3	4
		1365	m1365	AX-105338912	C08	14281993	0	4.3
		1366	m1366	AX-177912810	C08	14153482	0	4.3
		1367	m1367	AX-182126751	C08	14010101	0	4.3
		1368	m1368	AX-182138966	C08	14023348	0	4.3
		1369	m1369	AX-182163747	C08	14155655	0.6	4.3
		1370	m1370	AX-95506841	C08	16165436	5.9	4.9
		1371	m1371	AX-177834293	C08	20070996	0	10.8
		1372	m1372	AX-95508717	C08	20090488	10.9	10.8
		1373	m1373	AX-105336485	C08	25605553	0	21.7
		1374	m1374	AX-95504825	NA	NA	4.2	21.7
		1375	m1375	AX-105339406	C08	26972996	0	25.9
		1376	m1376	AX-95509001	C08	27018599	0	25.9
		1377	m1377	AX-95639322	C08	26985648	0.3	25.9
		1378	m1378	AX-182168131	C08	27166550	0.6	26.2
		1379	m1379	AX-105339390	C08	27377745	0.8	26.8
		1380	m1380	AX-105337866	---	---	0.6	27.6
		1381	m1381	AX-179307788	C08	28186104	0.3	28.2
		1382	m1382	AX-177911775	C08	28185614	0.6	28.5
		1383	m1383	AX-105336419	---	---	0	29.1
		1384	m1384	AX-105338423	---	---	0	29.1
		1385	m1385	AX-86221214	C08	28487819	0	29.1
		1386	m1386	AX-95504751	C08	28791934	0.6	29.1
		1387	m1387	AX-105309894	C08	29898980	0.6	29.7
		1388	m1388	AX-105306481	C08	30043480	0	30.3
		1389	m1389	AX-105309798	C08	30018736	3.2	30.3
		1390	m1390	AX-105336669	C08	30871209	0	33.5
		1391	m1391	AX-95666436	C08	30830172	0.8	33.5
		1392	m1392	AX-105338624	C08	31361628	0.8	34.3
		1393	m1393	AX-179307002	C08	31432345	0.6	35.1
		1394	m1394	AX-105307274	C08	31414524	0	35.7
		1395	m1395	AX-95663371	C08	31583479	0.8	35.7
		1396	m1396	AX-105284788	C08	31718561	0	36.5
		1397	m1397	AX-179306846	C08	32030185	0	36.5
		1398	m1398	AX-86228875	C08	32019297	0	36.5
		1399	m1399	AX-95509140	C08	31958209	0	36.5
		1400	m1400	AX-95637763	C08	31769391	0.6	36.5
		1401	m1401	AX-105309691	C08	32127235	0	37.1
		1402	m1402	AX-179306867	C08	32077263		37.1
	BnC09	1403	m1403	AX-182149535	C09	13196099	0	0
		1404	m1404	AX-95506666	C09	13615947	0	0
		1405	m1405	AX-95508670	C09	13416437	0.3	0
		1406	m1406	AX-105306901	C09	13868060	0	0.3
		1407	m1407	AX-105307216	C09	13635358	34.8	0.3
		1408	m1408	AX-105338173	C09	44422380	2.7	35.1
		1409	m1409	AX-105307382	C09	45218259		37.8
