# Supplementary material for: Identification of QTLs Containing Resistance Genes for Sclerotinia Stem Rot in Brassica napus Using Comparative Transcriptomic Studies
Source: Front Plant Sci. 2020 Jun 10;11:776. doi: 10.3389/fpls.2020.00776 (PMC7325899; doi:10.3389/fpls.2020.00776)
Supplement: Supplementary file 1 [file Data_Sheet_1.zip › Data Sheet 3.xlsx]

## Sheet: Sheet1
	RNA-Sequencing raw reads, mapped and unmapped reads data statistics
sample	total_reads	total_map	unique_map	multi_map	read1_map	read2_map	positive_map	negative_map	splice_map	unsplice_map	proper_map
R24_1	45061198	39472909(87.6%)	37965354(84.25%)	1507555(3.35%)	18951707(42.06%)	19013647(42.2%)	18969928(42.1%)	18995426(42.15%)	11558105(25.65%)	26407249(58.6%)	35116800(77.93%)
R24_2	45092926	38491486(85.36%)	36975998(82.0%)	1515488(3.36%)	18458441(40.93%)	18517557(41.07%)	18480500(40.98%)	18495498(41.02%)	12596272(27.93%)	24379726(54.07%)	34186636(75.81%)
R24_3	43657722	38793035(88.86%)	37186339(85.18%)	1606696(3.68%)	18571825(42.54%)	18614514(42.64%)	18582636(42.56%)	18603703(42.61%)	13024455(29.83%)	24161884(55.34%)	34655618(79.38%)
R24_mock	53322502	47385120(88.87%)	45477452(85.29%)	1907668(3.58%)	22685835(42.54%)	22791617(42.74%)	22718638(42.61%)	22758814(42.68%)	14583639(27.35%)	30893813(57.94%)	42217110(79.17%)
R48_1	62854310	54807019(87.2%)	52776614(83.97%)	2030405(3.23%)	26466222(42.11%)	26310392(41.86%)	26377636(41.97%)	26398978(42.0%)	17935234(28.53%)	34841380(55.43%)	48780176(77.61%)
R48_2	48881414	43279395(88.54%)	41481061(84.86%)	1798334(3.68%)	20705244(42.36%)	20775817(42.5%)	20733412(42.42%)	20747649(42.44%)	13103287(26.81%)	28377774(58.05%)	38570470(78.91%)
R48_3	45061790	40591193(90.08%)	39025972(86.61%)	1565221(3.47%)	19491843(43.26%)	19534129(43.35%)	19505227(43.29%)	19520745(43.32%)	13371475(29.67%)	25654497(56.93%)	36253978(80.45%)
R48_mock	38846798	29228105(75.24%)	27824786(71.63%)	1403319(3.61%)	13966894(35.95%)	13857892(35.67%)	13904920(35.79%)	13919866(35.83%)	10536926(27.12%)	17287860(44.5%)	25925002(66.74%)
R96_1	45415994	38431551(84.62%)	36698761(80.81%)	1732790(3.82%)	18301582(40.3%)	18397179(40.51%)	18362261(40.43%)	18336500(40.37%)	10025909(22.08%)	26672852(58.73%)	34098716(75.08%)
R96_2	42031392	34171848(81.3%)	32761532(77.95%)	1410316(3.36%)	16371730(38.95%)	16389802(38.99%)	16385392(38.98%)	16376140(38.96%)	10754527(25.59%)	22007005(52.36%)	30374110(72.27%)
R96_3	55947418	41969492(75.02%)	40260133(71.96%)	1709359(3.06%)	20213740(36.13%)	20046393(35.83%)	20145160(36.01%)	20114973(35.95%)	15449419(27.61%)	24810714(44.35%)	37345544(66.75%)
R96_mock	52030426	40796790(78.41%)	39278884(75.49%)	1517906(2.92%)	19728291(37.92%)	19550593(37.58%)	19637729(37.74%)	19641155(37.75%)	13966161(26.84%)	25312723(48.65%)	36273426(69.72%)
S24_1	44296896	38207049(86.25%)	36666130(82.77%)	1540919(3.48%)	18289054(41.29%)	18377076(41.49%)	18317138(41.35%)	18348992(41.42%)	11851175(26.75%)	24814955(56.02%)	34141578(77.07%)
S24_2	42040618	37470125(89.13%)	36019621(85.68%)	1450504(3.45%)	18003451(42.82%)	18016170(42.85%)	17994283(42.8%)	18025338(42.88%)	11489700(27.33%)	24529921(58.35%)	33612368(79.95%)
S24_3	46448244	41139544(88.57%)	39502104(85.05%)	1637440(3.53%)	19690471(42.39%)	19811633(42.65%)	19741914(42.5%)	19760190(42.54%)	13181101(28.38%)	26321003(56.67%)	36746344(79.11%)
S24_mock	57681544	47119075(81.69%)	45455495(78.8%)	1663580(2.88%)	22821137(39.56%)	22634358(39.24%)	22722788(39.39%)	22732707(39.41%)	16034200(27.8%)	29421295(51.01%)	42046996(72.9%)
S48_1	41977796	37631607(89.65%)	36164915(86.15%)	1466692(3.49%)	18064594(43.03%)	18100321(43.12%)	18069224(43.04%)	18095691(43.11%)	12032418(28.66%)	24132497(57.49%)	33533682(79.88%)
S48_2	44716626	40267148(90.05%)	38722716(86.6%)	1544432(3.45%)	19320592(43.21%)	19402124(43.39%)	19352180(43.28%)	19370536(43.32%)	13398991(29.96%)	25323725(56.63%)	35943662(80.38%)
S48_3	44503686	38265171(85.98%)	36789724(82.67%)	1475447(3.32%)	18349146(41.23%)	18440578(41.44%)	18383160(41.31%)	18406564(41.36%)	12429655(27.93%)	24360069(54.74%)	34137380(76.71%)
S48_mock	45763686	40670384(88.87%)	39116315(85.47%)	1554069(3.4%)	19519620(42.65%)	19596695(42.82%)	19543781(42.71%)	19572534(42.77%)	12422788(27.15%)	26693527(58.33%)	36252488(79.22%)
S96_1	53528684	46679666(87.2%)	44840662(83.77%)	1839004(3.44%)	22383864(41.82%)	22456798(41.95%)	22421018(41.89%)	22419644(41.88%)	14946150(27.92%)	29894512(55.85%)	41526912(77.58%)
S96_2	48279310	38454834(79.65%)	36961879(76.56%)	1492955(3.09%)	18508273(38.34%)	18453606(38.22%)	18485514(38.29%)	18476365(38.27%)	13989719(28.98%)	22972160(47.58%)	34468904(71.39%)
S96_3	56218396	49466882(87.99%)	47468974(84.44%)	1997908(3.55%)	23686542(42.13%)	23782432(42.3%)	23727026(42.21%)	23741948(42.23%)	15662226(27.86%)	31806748(56.58%)	44121070(78.48%)
S96_mock	44884802	36996875(82.43%)	35629064(79.38%)	1367811(3.05%)	17812444(39.68%)	17816620(39.69%)	17806946(39.67%)	17822118(39.71%)	12680369(28.25%)	22948695(51.13%)	33153446(73.86%)
